# Supplementary material for: Mannose-6-Phosphate Isomerase Functional Status Shapes a Rearrangement in the Proteome and Degradome of Mannose-Treated Melanoma Cells
Source: J Proteome Res. 2024 Oct 18;23(11):5177–92. doi: 10.1021/acs.jproteome.4c00705 (PMC11536439; doi:10.1021/acs.jproteome.4c00705)
Supplement: Supplementary file 1 — pr4c00705_si_001.xlsx [file pr4c00705_si_001.xlsx]

## Sheet: README
Listing of supplementary tables	Content
Supplementary table 1:	Output of the MaxQuant search engine 'proteinGroups.txt' file, containing the identified proteins in both cell lines and in all experimental conditions ('only identified by site', 'reversed' entries and 'potential contaminants' were filtered out)
Supplementary table 2:	Protein assigned to clusters generated by fuzzy c-means clustering (A375 cell line)
Supplementary table 3:	Protein assigned to clusters generated by fuzzy c-means clustering (WM1366 cell line)
Supplementary table 4:	Output of statistical analysis (t-test) from A375 cell line (Glc vs Glc+Man ) showing differentially abundant proteins.
Supplementary table 5:	Output of statistical analysis (t-test) from WM1366 cell line (Glc vs Glc+Man ) showing differentially abundant proteins.
Supplementary table 6:	Quantile-normalized log2 median protein intensity values values and biological annotation (UniProt/Pathways) of proteins identified in shotgun proteomics experiment for both cell lines.
Supplementary table 7:	Search results from TAILS experiment from A375 cell line lysate proteins e after incubation in medium containing Glucose alone or the mixture of hexoses ( Glc + Man); for details on MS/MS analysis, see the text.
Supplementary table 8:	Search results from TAILS experiment from WM1366 cell line lysate proteins e after incubation in medium containing Glucose alone or the mixture of hexoses ( Glc + Man); for details on MS/MS analysis, see the text.
Supplementary table 9:	Annotation of all N-termini identified from A375 cell line lysate proteins after incubation in medium containing Glucose alone or the mixture of hexoses ( Glc + Man). Annotation was carried out through TopFINDEr tool (http://clipserve.clip.ubc.ca/topfind/topfinder); for details on MS/MS analysis, see the text.
Supplementary table 10:	Annotation of all N-termini identified from WM1366 cell line lysate proteins after incubation in medium containing Glucose alone or the mixture of hexoses ( Glc + Man). Annotation was carried out through TopFINDEr tool (http://clipserve.clip.ubc.ca/topfind/topfinder); for details on MS/MS analysis, see the text.

## Sheet: Supplementary_table_1
Supplementary table 1: Output of the MaxQuant search engine 'proteinGroups.txt' file, containing the identified proteins in both cell lines and in all experimental conditions.
Protein IDs	Majority protein IDs	Peptide counts (all)	Peptide counts (razor+unique)	Peptide counts (unique)	Protein names	Gene names	Mutated peptide count	Mutation names	Mutated peptide count A375-BR1-24h	Mutation names A375-BR1-24h	Mutated peptide count A375-BR1-48h	Mutation names A375-BR1-48h	Mutated peptide count A375-BR2-24h	Mutation names A375-BR2-24h	Mutated peptide count A375-BR2-48h	Mutation names A375-BR2-48h	Mutated peptide count A375-BR3-24h	Mutation names A375-BR3-24h	Mutated peptide count A375-BR3-48h	Mutation names A375-BR3-48h	Mutated peptide count WM1366-BR1-24h	Mutation names WM1366-BR1-24h	Mutated peptide count WM1366-BR1-48h	Mutation names WM1366-BR1-48h	Mutated peptide count WM1366-BR2-24h	Mutation names WM1366-BR2-24h	Mutated peptide count WM1366-BR2-48h	Mutation names WM1366-BR2-48h	Mutated peptide count WM1366-BR3-24h	Mutation names WM1366-BR3-24h	Mutated peptide count WM1366-BR3-48h	Mutation names WM1366-BR3-48h	Fasta headers	Number of proteins	Peptides	Razor + unique peptides	Unique peptides	Peptides A375-BR1-24h	Peptides A375-BR1-48h	Peptides A375-BR2-24h	Peptides A375-BR2-48h	Peptides A375-BR3-24h	Peptides A375-BR3-48h	Peptides WM1366-BR1-24h	Peptides WM1366-BR1-48h	Peptides WM1366-BR2-24h	Peptides WM1366-BR2-48h	Peptides WM1366-BR3-24h	Peptides WM1366-BR3-48h
P0DPI2;A0A0B4J2D5;P0DPI2-2;A0A0B4J2D5-2	P0DPI2;A0A0B4J2D5;P0DPI2-2;A0A0B4J2D5-2	4;4;3;3	4;4;3;3	4;4;3;3			0		0		0		0		0		0		0		0		0		0		0		0		0		sp|P0DPI2|GAL3A_HUMAN Glutamine amidotransferase-like class 1 domain-containing protein 3A, mitochondrial OS=Homo sapiens OX=9606 GN=GATD3A PE=1 SV=1;sp|A0A0B4J2D5|GAL3B_HUMAN Glutamine amidotransferase-like class 1 domain-containing protein 3B, mitochondr	4	4	4	4	1	2	2	3	1	2	0	2	0	0	0	1
A0AVT1;A0AVT1-2;A0AVT1-4;A0AVT1-3	A0AVT1;A0AVT1-2	18;12;6;6	18;12;6;6	18;12;6;6	Ubiquitin-like modifier-activating enzyme 6	UBA6	0		0		0		0		0		0		0		0		0		0		0		0		0		sp|A0AVT1|UBA6_HUMAN Ubiquitin-like modifier-activating enzyme 6 OS=Homo sapiens OX=9606 GN=UBA6 PE=1 SV=1;sp|A0AVT1-2|UBA6_HUMAN Isoform 2 of Ubiquitin-like modifier-activating enzyme 6 OS=Homo sapiens OX=9606 GN=UBA6	4	18	18	18	7	7	9	13	8	5	4	8	7	11	5	8
A0FGR8-2;A0FGR8;A0FGR8-6;A0FGR8-5;A0FGR8-4	A0FGR8-2;A0FGR8;A0FGR8-6;A0FGR8-5;A0FGR8-4	4;3;3;2;2	4;3;3;2;2	4;3;3;2;2	Extended synaptotagmin-2	ESYT2	0		0		0		0		0		0		0		0		0		0		0		0		0		sp|A0FGR8-2|ESYT2_HUMAN Isoform 2 of Extended synaptotagmin-2 OS=Homo sapiens OX=9606 GN=ESYT2;sp|A0FGR8|ESYT2_HUMAN Extended synaptotagmin-2 OS=Homo sapiens OX=9606 GN=ESYT2 PE=1 SV=1;sp|A0FGR8-6|ESYT2_HUMAN Isoform 6 of Extended synaptotagmin-2 OS=Homo s	5	4	4	4	1	4	2	3	3	3	1	1	1	1	1	1
A1L0T0	A1L0T0	3	3	3	Acetolactate synthase-like protein	ILVBL	0		0		0		0		0		0		0		0		0		0		0		0		0		sp|A1L0T0|HACL2_HUMAN 2-hydroxyacyl-CoA lyase 2 OS=Homo sapiens OX=9606 GN=ILVBL PE=1 SV=2	1	3	3	3	0	2	0	1	2	1	0	0	0	0	0	0
A2RRL7-4	A2RRL7-4	1	1	1			0		0		0		0		0		0		0		0		0		0		0		0		0		sp|A2RRL7-4|TM213_HUMAN Isoform 4 of Transmembrane protein 213 OS=Homo sapiens OX=9606 GN=TMEM213	1	1	1	1	1	1	0	1	1	0	1	0	1	0	0	0
A5A3E0	A5A3E0	8	1	1	POTE ankyrin domain family member F	POTEF	0		0		0		0		0		0		0		0		0		0		0		0		0		sp|A5A3E0|POTEF_HUMAN POTE ankyrin domain family member F OS=Homo sapiens OX=9606 GN=POTEF PE=1 SV=2	1	8	1	1	6	6	7	6	7	7	5	4	4	6	5	4
A5YKK6;A5YKK6-2;A5YKK6-3;A5YKK6-4	A5YKK6;A5YKK6-2;A5YKK6-3;A5YKK6-4	8;8;7;5	8;8;7;5	8;8;7;5	CCR4-NOT transcription complex subunit 1	CNOT1	0		0		0		0		0		0		0		0		0		0		0		0		0		sp|A5YKK6|CNOT1_HUMAN CCR4-NOT transcription complex subunit 1 OS=Homo sapiens OX=9606 GN=CNOT1 PE=1 SV=2;sp|A5YKK6-2|CNOT1_HUMAN Isoform 2 of CCR4-NOT transcription complex subunit 1 OS=Homo sapiens OX=9606 GN=CNOT1;sp|A5YKK6-3|CNOT1_HUMAN Isoform 3 of CC	4	8	8	8	0	1	2	0	2	2	4	0	3	1	0	0
Q9GZQ8;A6NCE7	Q9GZQ8;A6NCE7	1;1	1;1	1;1	Microtubule-associated proteins 1A/1B light chain 3B;Microtubule-associated proteins 1A/1B light chain 3 beta 2	MAP1LC3B;MAP1LC3B2	0		0		0		0		0		0		0		0		0		0		0		0		0		sp|Q9GZQ8|MLP3B_HUMAN Microtubule-associated proteins 1A/1B light chain 3B OS=Homo sapiens OX=9606 GN=MAP1LC3B PE=1 SV=3;sp|A6NCE7|MP3B2_HUMAN Microtubule-associated proteins 1A/1B light chain 3 beta 2 OS=Homo sapiens OX=9606 GN=MAP1LC3B2 PE=2 SV=1	2	1	1	1	1	0	0	0	0	1	0	1	1	1	1	0
A6NDG6	A6NDG6	4	4	4	Phosphoglycolate phosphatase	PGP	0		0		0		0		0		0		0		0		0		0		0		0		0		sp|A6NDG6|PGP_HUMAN Glycerol-3-phosphate phosphatase OS=Homo sapiens OX=9606 GN=PGP PE=1 SV=1	1	4	4	4	1	2	0	2	2	2	1	3	0	3	3	3
A6NHL2;A6NHL2-2	A6NHL2;A6NHL2-2	5;5	1;1	1;1	Tubulin alpha chain-like 3	TUBAL3	0		0		0		0		0		0		0		0		0		0		0		0		0		sp|A6NHL2|TBAL3_HUMAN Tubulin alpha chain-like 3 OS=Homo sapiens OX=9606 GN=TUBAL3 PE=1 SV=2;sp|A6NHL2-2|TBAL3_HUMAN Isoform 2 of Tubulin alpha chain-like 3 OS=Homo sapiens OX=9606 GN=TUBAL3	2	5	1	1	2	3	3	3	3	3	3	2	3	3	2	4
A6NHR9;A6NHR9-2	A6NHR9;A6NHR9-2	2;2	2;2	2;2	Structural maintenance of chromosomes flexible hinge domain-containing protein 1	SMCHD1	0		0		0		0		0		0		0		0		0		0		0		0		0		sp|A6NHR9|SMHD1_HUMAN Structural maintenance of chromosomes flexible hinge domain-containing protein 1 OS=Homo sapiens OX=9606 GN=SMCHD1 PE=1 SV=2;sp|A6NHR9-2|SMHD1_HUMAN Isoform 2 of Structural maintenance of chromosomes flexible hinge domain-containing p	2	2	2	2	0	0	0	0	0	0	1	0	1	0	0	0
A8K0Z3;Q9NQA3;C4AMC7;Q6VEQ5;A8MWX3	A8K0Z3;Q9NQA3;C4AMC7;Q6VEQ5;A8MWX3	1;1;1;1;1	1;1;1;1;1	1;1;1;1;1	WAS protein family homolog 1;WAS protein family homolog 6;Putative WAS protein family homolog 3;WAS protein family homolog 2;Putative WAS protein family homolog 4	WASH1;WASH6P;WASH3P;WASH2P;WASH4P	0		0		0		0		0		0		0		0		0		0		0		0		0		sp|A8K0Z3|WASH1_HUMAN WASH complex subunit 1 OS=Homo sapiens OX=9606 GN=WASHC1 PE=1 SV=2;sp|Q9NQA3|WASH6_HUMAN WAS protein family homolog 6 OS=Homo sapiens OX=9606 GN=WASH6P PE=1 SV=3;sp|C4AMC7|WASH3_HUMAN Putative WAS protein family homolog 3 OS=Homo sapi	5	1	1	1	1	1	0	1	1	0	1	0	0	0	0	0
P62308;A8MWD9	P62308;A8MWD9	3;3	3;3	3;3	Small nuclear ribonucleoprotein G;Putative small nuclear ribonucleoprotein G-like protein 15	SNRPG;SNRPGP15	0		0		0		0		0		0		0		0		0		0		0		0		0		sp|P62308|RUXG_HUMAN Small nuclear ribonucleoprotein G OS=Homo sapiens OX=9606 GN=SNRPG PE=1 SV=1;sp|A8MWD9|RUXGL_HUMAN Putative small nuclear ribonucleoprotein G-like protein 15 OS=Homo sapiens OX=9606 GN=SNRPGP15 PE=5 SV=2	2	3	3	3	2	2	2	1	2	2	1	1	2	2	1	2
A8MXV4	A8MXV4	1	1	1	Nucleoside diphosphate-linked moiety X motif 19, mitochondrial	NUDT19	0		0		0		0		0		0		0		0		0		0		0		0		0		sp|A8MXV4|NUD19_HUMAN Nucleoside diphosphate-linked moiety X motif 19 OS=Homo sapiens OX=9606 GN=NUDT19 PE=1 SV=1	1	1	1	1	0	0	1	0	1	0	0	0	0	0	0	0
C9JLW8	C9JLW8	2	2	2	Protein FAM195B	FAM195B	0		0		0		0		0		0		0		0		0		0		0		0		0		sp|C9JLW8|MCRI1_HUMAN Mapk-regulated corepressor-interacting protein 1 OS=Homo sapiens OX=9606 GN=MCRIP1 PE=1 SV=1	1	2	2	2	2	1	0	1	1	1	1	1	1	1	1	0
E9PAV3;Q13765;E9PAV3-2;Q9BZK3	E9PAV3;Q13765;E9PAV3-2	6;6;6;1	6;6;6;1	6;6;6;1	Nascent polypeptide-associated complex subunit alpha, muscle-specific form;Nascent polypeptide-associated complex subunit alpha	NACA	0		0		0		0		0		0		0		0		0		0		0		0		0		sp|E9PAV3|NACAM_HUMAN Nascent polypeptide-associated complex subunit alpha, muscle-specific form OS=Homo sapiens OX=9606 GN=NACA PE=1 SV=1;sp|Q13765|NACA_HUMAN Nascent polypeptide-associated complex subunit alpha OS=Homo sapiens OX=9606 GN=NACA PE=1 SV=1;s	4	6	6	6	5	5	5	4	5	4	4	3	4	5	4	4
E9PRG8	E9PRG8	2	2	2	Uncharacterized protein C11orf98	C11orf98	0		0		0		0		0		0		0		0		0		0		0		0		0		sp|E9PRG8|CK098_HUMAN Uncharacterized protein C11orf98 OS=Homo sapiens OX=9606 GN=C11orf98 PE=4 SV=2	1	2	2	2	1	1	1	1	1	1	0	0	0	0	0	0
H7BZ55	H7BZ55	3	3	3	Putative ciliary rootlet coiled-coil protein-like 3 protein		0		0		0		0		0		0		0		0		0		0		0		0		0		sp|H7BZ55|CRCC2_HUMAN Putative ciliary rootlet coiled-coil protein 2 OS=Homo sapiens OX=9606 GN=CROCC2 PE=5 SV=4	1	3	3	3	0	0	0	0	3	2	1	1	1	0	0	1
L0R6Q1	L0R6Q1	4	4	4		SLC35A4	0		0		0		0		0		0		0		0		0		0		0		0		0		sp|L0R6Q1|S35U4_HUMAN SLC35A4 upstream open reading frame protein OS=Homo sapiens OX=9606 GN=SLC35A4 PE=3 SV=1	1	4	4	4	3	2	1	2	1	0	3	2	2	1	3	3
O00116	O00116	10	10	10	Alkyldihydroxyacetonephosphate synthase, peroxisomal	AGPS	0		0		0		0		0		0		0		0		0		0		0		0		0		sp|O00116|ADAS_HUMAN Alkyldihydroxyacetonephosphate synthase, peroxisomal OS=Homo sapiens OX=9606 GN=AGPS PE=1 SV=1	1	10	10	10	3	5	5	3	3	4	1	0	0	1	1	1
O00139;O00139-2;O00139-1;O00139-5;O00139-4	O00139;O00139-2;O00139-1;O00139-5;O00139-4	7;7;7;7;7	7;7;7;7;7	7;7;7;7;7	Kinesin-like protein KIF2A	KIF2A	0		0		0		0		0		0		0		0		0		0		0		0		0		sp|O00139|KIF2A_HUMAN Kinesin-like protein KIF2A OS=Homo sapiens OX=9606 GN=KIF2A PE=1 SV=3;sp|O00139-2|KIF2A_HUMAN Isoform 2 of Kinesin-like protein KIF2A OS=Homo sapiens OX=9606 GN=KIF2A;sp|O00139-1|KIF2A_HUMAN Isoform 1 of Kinesin-like protein KIF2A OS=	5	7	7	7	3	3	3	1	3	2	1	1	4	2	1	2
O00148;O00148-2;O00148-3	O00148;O00148-2;O00148-3	19;15;12	9;7;5	9;7;5	ATP-dependent RNA helicase DDX39A	DDX39A	0		0		0		0		0		0		0		0		0		0		0		0		0		sp|O00148|DX39A_HUMAN ATP-dependent RNA helicase DDX39A OS=Homo sapiens OX=9606 GN=DDX39A PE=1 SV=2;sp|O00148-2|DX39A_HUMAN Isoform 2 of ATP-dependent RNA helicase DDX39A OS=Homo sapiens OX=9606 GN=DDX39A;sp|O00148-3|DX39A_HUMAN Isoform 3 of ATP-dependent	3	19	9	9	14	15	13	14	12	10	8	7	6	7	7	8
O00151	O00151	6	6	6	PDZ and LIM domain protein 1	PDLIM1	0		0		0		0		0		0		0		0		0		0		0		0		0		sp|O00151|PDLI1_HUMAN PDZ and LIM domain protein 1 OS=Homo sapiens OX=9606 GN=PDLIM1 PE=1 SV=4	1	6	6	6	3	3	4	3	3	1	2	3	2	3	3	3
O00154-4;O00154;O00154-6;O00154-7;O00154-5;O00154-2;O00154-3;Q6ZUV0	O00154-4;O00154;O00154-6;O00154-7;O00154-5	16;15;15;15;14;7;7;1	16;15;15;15;14;7;7;1	16;15;15;15;14;7;7;1	Cytosolic acyl coenzyme A thioester hydrolase	ACOT7	0		0		0		0		0		0		0		0		0		0		0		0		0		sp|O00154-4|BACH_HUMAN Isoform 4 of Cytosolic acyl coenzyme A thioester hydrolase OS=Homo sapiens OX=9606 GN=ACOT7;sp|O00154|BACH_HUMAN Cytosolic acyl coenzyme A thioester hydrolase OS=Homo sapiens OX=9606 GN=ACOT7 PE=1 SV=3;sp|O00154-6|BACH_HUMAN Isoform	8	16	16	16	11	10	11	14	10	9	3	9	5	9	6	7
O00159;O00159-3;O00159-2	O00159;O00159-3;O00159-2	16;16;16	16;16;16	16;16;16	Unconventional myosin-Ic	MYO1C	0		0		0		0		0		0		0		0		0		0		0		0		0		sp|O00159|MYO1C_HUMAN Unconventional myosin-Ic OS=Homo sapiens OX=9606 GN=MYO1C PE=1 SV=4;sp|O00159-3|MYO1C_HUMAN Isoform 3 of Unconventional myosin-Ic OS=Homo sapiens OX=9606 GN=MYO1C;sp|O00159-2|MYO1C_HUMAN Isoform 2 of Unconventional myosin-Ic OS=Homo s	3	16	16	16	5	6	5	3	5	7	6	2	10	9	7	7
O00161;O00161-2	O00161;O00161-2	2;2	2;2	2;2	Synaptosomal-associated protein 23	SNAP23	0		0		0		0		0		0		0		0		0		0		0		0		0		sp|O00161|SNP23_HUMAN Synaptosomal-associated protein 23 OS=Homo sapiens OX=9606 GN=SNAP23 PE=1 SV=1;sp|O00161-2|SNP23_HUMAN Isoform SNAP-23b of Synaptosomal-associated protein 23 OS=Homo sapiens OX=9606 GN=SNAP23	2	2	2	2	0	1	1	2	1	1	0	0	0	0	1	1
O00170	O00170	11	11	11	AH receptor-interacting protein	AIP	0		0		0		0		0		0		0		0		0		0		0		0		0		sp|O00170|AIP_HUMAN AH receptor-interacting protein OS=Homo sapiens OX=9606 GN=AIP PE=1 SV=2	1	11	11	11	7	4	5	8	4	6	1	5	2	4	3	3
O00178	O00178	2	2	2	GTP-binding protein 1	GTPBP1	0		0		0		0		0		0		0		0		0		0		0		0		0		sp|O00178|GTPB1_HUMAN GTP-binding protein 1 OS=Homo sapiens OX=9606 GN=GTPBP1 PE=1 SV=3	1	2	2	2	0	0	1	0	0	2	1	0	0	0	1	0
O00186	O00186	6	6	6	Syntaxin-binding protein 3	STXBP3	0		0		0		0		0		0		0		0		0		0		0		0		0		sp|O00186|STXB3_HUMAN Syntaxin-binding protein 3 OS=Homo sapiens OX=9606 GN=STXBP3 PE=1 SV=2	1	6	6	6	0	1	3	2	4	1	0	0	1	0	0	0
O00193	O00193	1	1	1	Small acidic protein	SMAP	0		0		0		0		0		0		0		0		0		0		0		0		0		sp|O00193|SMAP_HUMAN Small acidic protein OS=Homo sapiens OX=9606 GN=SMAP PE=1 SV=1	1	1	1	1	0	0	0	0	0	0	1	1	1	0	0	0
O00203;O00203-3;Q13367;Q13367-3;Q13367-4	O00203;O00203-3	9;9;2;2;2	9;9;2;2;2	9;9;2;2;2	AP-3 complex subunit beta-1	AP3B1	0		0		0		0		0		0		0		0		0		0		0		0		0		sp|O00203|AP3B1_HUMAN AP-3 complex subunit beta-1 OS=Homo sapiens OX=9606 GN=AP3B1 PE=1 SV=3;sp|O00203-3|AP3B1_HUMAN Isoform 2 of AP-3 complex subunit beta-1 OS=Homo sapiens OX=9606 GN=AP3B1	5	9	9	9	0	1	0	1	1	0	7	2	4	1	2	1
O00231;O00231-2	O00231;O00231-2	21;20	21;20	21;20	26S proteasome non-ATPase regulatory subunit 11	PSMD11	0		0		0		0		0		0		0		0		0		0		0		0		0		sp|O00231|PSD11_HUMAN 26S proteasome non-ATPase regulatory subunit 11 OS=Homo sapiens OX=9606 GN=PSMD11 PE=1 SV=3;sp|O00231-2|PSD11_HUMAN Isoform 2 of 26S proteasome non-ATPase regulatory subunit 11 OS=Homo sapiens OX=9606 GN=PSMD11	2	21	21	21	9	12	12	13	15	12	8	10	7	7	11	8
O00232;O00232-2	O00232;O00232-2	12;11	12;11	12;11	26S proteasome non-ATPase regulatory subunit 12	PSMD12	0		0		0		0		0		0		0		0		0		0		0		0		0		sp|O00232|PSD12_HUMAN 26S proteasome non-ATPase regulatory subunit 12 OS=Homo sapiens OX=9606 GN=PSMD12 PE=1 SV=3;sp|O00232-2|PSD12_HUMAN Isoform 2 of 26S proteasome non-ATPase regulatory subunit 12 OS=Homo sapiens OX=9606 GN=PSMD12	2	12	12	12	7	5	7	7	5	4	4	4	2	3	3	4
O00233;O00233-2	O00233;O00233-2	4;4	4;4	4;4	26S proteasome non-ATPase regulatory subunit 9	PSMD9	0		0		0		0		0		0		0		0		0		0		0		0		0		sp|O00233|PSMD9_HUMAN 26S proteasome non-ATPase regulatory subunit 9 OS=Homo sapiens OX=9606 GN=PSMD9 PE=1 SV=3;sp|O00233-2|PSMD9_HUMAN Isoform p27-S of 26S proteasome non-ATPase regulatory subunit 9 OS=Homo sapiens OX=9606 GN=PSMD9	2	4	4	4	3	3	2	2	2	2	1	1	2	3	2	2
O00244	O00244	5	5	5	Copper transport protein ATOX1	ATOX1	0		0		0		0		0		0		0		0		0		0		0		0		0		sp|O00244|ATOX1_HUMAN Copper transport protein ATOX1 OS=Homo sapiens OX=9606 GN=ATOX1 PE=1 SV=1	1	5	5	5	2	2	2	2	2	3	0	3	0	3	3	4
O00264;O00264-2	O00264;O00264-2	7;4	7;4	6;4	Membrane-associated progesterone receptor component 1	PGRMC1	0		0		0		0		0		0		0		0		0		0		0		0		0		sp|O00264|PGRC1_HUMAN Membrane-associated progesterone receptor component 1 OS=Homo sapiens OX=9606 GN=PGRMC1 PE=1 SV=3;sp|O00264-2|PGRC1_HUMAN Isoform 2 of Membrane-associated progesterone receptor component 1 OS=Homo sapiens OX=9606 GN=PGRMC1	2	7	7	6	2	0	2	2	3	4	1	4	2	2	2	3
O00267;O00267-2	O00267;O00267-2	2;2	2;2	2;2	Transcription elongation factor SPT5	SUPT5H	0		0		0		0		0		0		0		0		0		0		0		0		0		sp|O00267|SPT5H_HUMAN Transcription elongation factor SPT5 OS=Homo sapiens OX=9606 GN=SUPT5H PE=1 SV=1;sp|O00267-2|SPT5H_HUMAN Isoform 2 of Transcription elongation factor SPT5 OS=Homo sapiens OX=9606 GN=SUPT5H	2	2	2	2	0	0	0	0	0	0	0	0	0	1	1	2
O00273;O00273-2	O00273;O00273-2	6;4	6;4	6;4	DNA fragmentation factor subunit alpha	DFFA	0		0		0		0		0		0		0		0		0		0		0		0		0		sp|O00273|DFFA_HUMAN DNA fragmentation factor subunit alpha OS=Homo sapiens OX=9606 GN=DFFA PE=1 SV=1;sp|O00273-2|DFFA_HUMAN Isoform DFF35 of DNA fragmentation factor subunit alpha OS=Homo sapiens OX=9606 GN=DFFA	2	6	6	6	3	4	4	5	2	4	3	2	2	5	3	3
O00299	O00299	13	13	13	Chloride intracellular channel protein 1	CLIC1	0		0		0		0		0		0		0		0		0		0		0		0		0		sp|O00299|CLIC1_HUMAN Chloride intracellular channel protein 1 OS=Homo sapiens OX=9606 GN=CLIC1 PE=1 SV=4	1	13	13	13	8	7	8	9	10	8	7	7	8	9	8	9
O00303	O00303	11	11	11	Eukaryotic translation initiation factor 3 subunit F	EIF3F	0		0		0		0		0		0		0		0		0		0		0		0		0		sp|O00303|EIF3F_HUMAN Eukaryotic translation initiation factor 3 subunit F OS=Homo sapiens OX=9606 GN=EIF3F PE=1 SV=1	1	11	11	11	8	5	7	7	6	6	6	5	5	5	6	7
O00330;O00330-3;O00330-2	O00330;O00330-3;O00330-2	4;4;4	4;4;4	4;4;4	Pyruvate dehydrogenase protein X component, mitochondrial	PDHX	0		0		0		0		0		0		0		0		0		0		0		0		0		sp|O00330|ODPX_HUMAN Pyruvate dehydrogenase protein X component, mitochondrial OS=Homo sapiens OX=9606 GN=PDHX PE=1 SV=3;sp|O00330-3|ODPX_HUMAN Isoform 3 of Pyruvate dehydrogenase protein X component, mitochondrial OS=Homo sapiens OX=9606 GN=PDHX;sp|O00330	3	4	4	4	1	1	0	0	0	1	2	2	1	4	3	2
O00410;O00410-3;O00410-2;O60518	O00410;O00410-3;O00410-2	28;27;23;2	28;27;23;2	28;27;23;2	Importin-5	IPO5	0		0		0		0		0		0		0		0		0		0		0		0		0		sp|O00410|IPO5_HUMAN Importin-5 OS=Homo sapiens OX=9606 GN=IPO5 PE=1 SV=4;sp|O00410-3|IPO5_HUMAN Isoform 3 of Importin-5 OS=Homo sapiens OX=9606 GN=IPO5;sp|O00410-2|IPO5_HUMAN Isoform 2 of Importin-5 OS=Homo sapiens OX=9606 GN=IPO5	4	28	28	28	15	17	19	15	19	16	13	10	9	7	11	7
O00425;O00425-2	O00425	14;4	13;3	13;3	Insulin-like growth factor 2 mRNA-binding protein 3	IGF2BP3	0		0		0		0		0		0		0		0		0		0		0		0		0		sp|O00425|IF2B3_HUMAN Insulin-like growth factor 2 mRNA-binding protein 3 OS=Homo sapiens OX=9606 GN=IGF2BP3 PE=1 SV=2	2	14	13	13	10	10	11	12	9	13	4	5	6	5	6	6
O00429;O00429-2;O00429-4;O00429-3;O00429-5;O00429-9;O00429-8;O00429-6;O00429-7	O00429;O00429-2;O00429-4;O00429-3;O00429-5;O00429-9;O00429-8;O00429-6;O00429-7	20;20;20;20;20;19;19;19;10	20;20;20;20;20;19;19;19;10	20;20;20;20;20;19;19;19;10	Dynamin-1-like protein	DNM1L	0		0		0		0		0		0		0		0		0		0		0		0		0		sp|O00429|DNM1L_HUMAN Dynamin-1-like protein OS=Homo sapiens OX=9606 GN=DNM1L PE=1 SV=2;sp|O00429-2|DNM1L_HUMAN Isoform 4 of Dynamin-1-like protein OS=Homo sapiens OX=9606 GN=DNM1L;sp|O00429-4|DNM1L_HUMAN Isoform 3 of Dynamin-1-like protein OS=Homo sapiens	9	20	20	20	11	10	8	11	9	11	3	1	2	2	1	0
O00442;O00442-2	O00442;O00442-2	3;3	3;3	3;3	RNA 3-terminal phosphate cyclase	RTCA	0		0		0		0		0		0		0		0		0		0		0		0		0		sp|O00442|RTCA_HUMAN RNA 3-terminal phosphate cyclase OS=Homo sapiens OX=9606 GN=RTCA PE=1 SV=1;sp|O00442-2|RTCA_HUMAN Isoform 2 of RNA 3-terminal phosphate cyclase OS=Homo sapiens OX=9606 GN=RTCA	2	3	3	3	2	1	2	1	2	2	1	0	1	0	1	0
O00461	O00461	5	5	5	Golgi integral membrane protein 4	GOLIM4	0		0		0		0		0		0		0		0		0		0		0		0		0		sp|O00461|GOLI4_HUMAN Golgi integral membrane protein 4 OS=Homo sapiens OX=9606 GN=GOLIM4 PE=1 SV=1	1	5	5	5	1	2	1	0	0	1	1	1	1	1	2	2
O00469-2;O00469;O00469-3	O00469-2;O00469;O00469-3	10;9;5	10;9;5	10;9;5	Procollagen-lysine,2-oxoglutarate 5-dioxygenase 2	PLOD2	0		0		0		0		0		0		0		0		0		0		0		0		0		sp|O00469-2|PLOD2_HUMAN Isoform 2 of Procollagen-lysine,2-oxoglutarate 5-dioxygenase 2 OS=Homo sapiens OX=9606 GN=PLOD2;sp|O00469|PLOD2_HUMAN Procollagen-lysine,2-oxoglutarate 5-dioxygenase 2 OS=Homo sapiens OX=9606 GN=PLOD2 PE=1 SV=2;sp|O00469-3|PLOD2_HUM	3	10	10	10	1	2	0	0	1	0	6	4	7	4	6	3
O00487	O00487	9	9	9	26S proteasome non-ATPase regulatory subunit 14	PSMD14	0		0		0		0		0		0		0		0		0		0		0		0		0		sp|O00487|PSDE_HUMAN 26S proteasome non-ATPase regulatory subunit 14 OS=Homo sapiens OX=9606 GN=PSMD14 PE=1 SV=1	1	9	9	9	5	4	6	6	5	3	3	3	3	2	3	4
O00505	O00505	8	5	5	Importin subunit alpha-4	KPNA3	0		0		0		0		0		0		0		0		0		0		0		0		0		sp|O00505|IMA4_HUMAN Importin subunit alpha-4 OS=Homo sapiens OX=9606 GN=KPNA3 PE=1 SV=2	1	8	5	5	4	2	4	4	4	4	3	3	4	2	4	2
O00560;O00560-2;O00560-3	O00560;O00560-2;O00560-3	3;3;3	3;3;3	3;3;3	Syntenin-1	SDCBP	0		0		0		0		0		0		0		0		0		0		0		0		0		sp|O00560|SDCB1_HUMAN Syntenin-1 OS=Homo sapiens OX=9606 GN=SDCBP PE=1 SV=1;sp|O00560-2|SDCB1_HUMAN Isoform 2 of Syntenin-1 OS=Homo sapiens OX=9606 GN=SDCBP;sp|O00560-3|SDCB1_HUMAN Isoform 3 of Syntenin-1 OS=Homo sapiens OX=9606 GN=SDCBP	3	3	3	3	1	1	1	1	1	1	1	0	0	0	2	0
O00571;O00571-2;O15523-3;Q9NQI0;Q9NQI0-3;Q9NQI0-2;Q9NQI0-4	O00571;O00571-2	24;22;5;2;2;2;2	23;21;5;2;2;2;2	9;8;0;0;0;0;0	ATP-dependent RNA helicase DDX3X	DDX3X	0		0		0		0		0		0		0		0		0		0		0		0		0		sp|O00571|DDX3X_HUMAN ATP-dependent RNA helicase DDX3X OS=Homo sapiens OX=9606 GN=DDX3X PE=1 SV=3;sp|O00571-2|DDX3X_HUMAN Isoform 2 of ATP-dependent RNA helicase DDX3X OS=Homo sapiens OX=9606 GN=DDX3X	7	24	23	9	15	18	18	14	17	16	3	1	2	2	2	2
O00592;O00592-2	O00592;O00592-2	2;2	2;2	2;2	Podocalyxin	PODXL	0		0		0		0		0		0		0		0		0		0		0		0		0		sp|O00592|PODXL_HUMAN Podocalyxin OS=Homo sapiens OX=9606 GN=PODXL PE=1 SV=2;sp|O00592-2|PODXL_HUMAN Isoform 2 of Podocalyxin OS=Homo sapiens OX=9606 GN=PODXL	2	2	2	2	0	0	0	0	0	0	1	1	2	0	2	1
O00622	O00622	13	13	13	Protein CYR61	CYR61	0		0		0		0		0		0		0		0		0		0		0		0		0		sp|O00622|CCN1_HUMAN CCN family member 1 OS=Homo sapiens OX=9606 GN=CCN1 PE=1 SV=1	1	13	13	13	1	1	1	0	2	1	9	8	7	7	8	9
O00625	O00625	3	3	3	Pirin	PIR	0		0		0		0		0		0		0		0		0		0		0		0		0		sp|O00625|PIR_HUMAN Pirin OS=Homo sapiens OX=9606 GN=PIR PE=1 SV=1	1	3	3	3	1	2	2	1	1	0	0	0	0	0	0	0
O00629	O00629	9	9	6	Importin subunit alpha-3	KPNA4	0		0		0		0		0		0		0		0		0		0		0		0		0		sp|O00629|IMA3_HUMAN Importin subunit alpha-3 OS=Homo sapiens OX=9606 GN=KPNA4 PE=1 SV=1	1	9	9	6	3	5	3	3	4	2	1	3	4	0	3	1
O00762;O00762-3;O00762-4;O00762-2	O00762;O00762-3;O00762-4;O00762-2	4;3;3;2	4;3;3;2	4;3;3;2	Ubiquitin-conjugating enzyme E2 C	UBE2C	0		0		0		0		0		0		0		0		0		0		0		0		0		sp|O00762|UBE2C_HUMAN Ubiquitin-conjugating enzyme E2 C OS=Homo sapiens OX=9606 GN=UBE2C PE=1 SV=1;sp|O00762-3|UBE2C_HUMAN Isoform 3 of Ubiquitin-conjugating enzyme E2 C OS=Homo sapiens OX=9606 GN=UBE2C;sp|O00762-4|UBE2C_HUMAN Isoform 4 of Ubiquitin-conjug	4	4	4	4	1	1	3	1	2	3	3	2	2	1	2	2
O00764;O00764-2;O00764-3	O00764;O00764-2;O00764-3	2;2;1	2;2;1	2;2;1	Pyridoxal kinase	PDXK	0		0		0		0		0		0		0		0		0		0		0		0		0		sp|O00764|PDXK_HUMAN Pyridoxal kinase OS=Homo sapiens OX=9606 GN=PDXK PE=1 SV=1;sp|O00764-2|PDXK_HUMAN Isoform 2 of Pyridoxal kinase OS=Homo sapiens OX=9606 GN=PDXK;sp|O00764-3|PDXK_HUMAN Isoform 3 of Pyridoxal kinase OS=Homo sapiens OX=9606 GN=PDXK	3	2	2	2	0	1	0	0	1	0	0	0	0	0	0	0
O00767	O00767	2	2	2	Acyl-CoA desaturase	SCD	0		0		0		0		0		0		0		0		0		0		0		0		0		sp|O00767|SCD_HUMAN Stearoyl-CoA desaturase OS=Homo sapiens OX=9606 GN=SCD PE=1 SV=2	1	2	2	2	0	1	0	0	0	0	1	0	1	1	1	1
O14497;O14497-2;O14497-3	O14497;O14497-2;O14497-3	3;3;2	3;3;2	3;3;2	AT-rich interactive domain-containing protein 1A	ARID1A	0		0		0		0		0		0		0		0		0		0		0		0		0		sp|O14497|ARI1A_HUMAN AT-rich interactive domain-containing protein 1A OS=Homo sapiens OX=9606 GN=ARID1A PE=1 SV=3;sp|O14497-2|ARI1A_HUMAN Isoform 2 of AT-rich interactive domain-containing protein 1A OS=Homo sapiens OX=9606 GN=ARID1A;sp|O14497-3|ARI1A_HUM	3	3	3	3	2	2	2	2	2	1	1	1	1	1	0	1
O14530;O14530-2	O14530;O14530-2	1;1	1;1	1;1	Thioredoxin domain-containing protein 9	TXNDC9	0		0		0		0		0		0		0		0		0		0		0		0		0		sp|O14530|TXND9_HUMAN Thioredoxin domain-containing protein 9 OS=Homo sapiens OX=9606 GN=TXNDC9 PE=1 SV=2;sp|O14530-2|TXND9_HUMAN Isoform 2 of Thioredoxin domain-containing protein 9 OS=Homo sapiens OX=9606 GN=TXNDC9	2	1	1	1	1	1	1	1	1	1	1	0	1	0	1	0
O14548	O14548	1	1	1	Cytochrome c oxidase subunit 7A-related protein, mitochondrial	COX7A2L	0		0		0		0		0		0		0		0		0		0		0		0		0		sp|O14548|COX7R_HUMAN Cytochrome c oxidase subunit 7A-related protein, mitochondrial OS=Homo sapiens OX=9606 GN=COX7A2L PE=1 SV=2	1	1	1	1	0	0	0	0	1	0	0	0	0	0	0	0
O14561	O14561	3	3	3	Acyl carrier protein, mitochondrial	NDUFAB1	0		0		0		0		0		0		0		0		0		0		0		0		0		sp|O14561|ACPM_HUMAN Acyl carrier protein, mitochondrial OS=Homo sapiens OX=9606 GN=NDUFAB1 PE=1 SV=3	1	3	3	3	1	1	2	3	2	2	1	1	0	0	1	0
O14562	O14562	2	2	2	Ubiquitin domain-containing protein UBFD1	UBFD1	0		0		0		0		0		0		0		0		0		0		0		0		0		sp|O14562|UBFD1_HUMAN Ubiquitin domain-containing protein UBFD1 OS=Homo sapiens OX=9606 GN=UBFD1 PE=1 SV=2	1	2	2	2	0	1	1	1	1	0	0	0	0	0	0	0
O14579;O14579-2;O14579-3	O14579;O14579-2;O14579-3	8;7;6	8;7;6	8;7;6	Coatomer subunit epsilon	COPE	0		0		0		0		0		0		0		0		0		0		0		0		0		sp|O14579|COPE_HUMAN Coatomer subunit epsilon OS=Homo sapiens OX=9606 GN=COPE PE=1 SV=3;sp|O14579-2|COPE_HUMAN Isoform 2 of Coatomer subunit epsilon OS=Homo sapiens OX=9606 GN=COPE;sp|O14579-3|COPE_HUMAN Isoform 3 of Coatomer subunit epsilon OS=Homo sapien	3	8	8	8	4	5	5	7	6	4	6	5	5	4	4	4
O14617;O14617-2;O14617-5;O14617-3;O14617-4	O14617;O14617-2;O14617-5;O14617-3;O14617-4	3;3;3;3;2	3;3;3;3;2	3;3;3;3;2	AP-3 complex subunit delta-1	AP3D1	0		0		0		0		0		0		0		0		0		0		0		0		0		sp|O14617|AP3D1_HUMAN AP-3 complex subunit delta-1 OS=Homo sapiens OX=9606 GN=AP3D1 PE=1 SV=1;sp|O14617-2|AP3D1_HUMAN Isoform 2 of AP-3 complex subunit delta-1 OS=Homo sapiens OX=9606 GN=AP3D1;sp|O14617-5|AP3D1_HUMAN Isoform 5 of AP-3 complex subunit delta	5	3	3	3	0	1	2	2	1	3	2	0	0	0	0	0
O14662;O14662-5;O14662-3;O14662-2;O14662-4;O14662-6	O14662;O14662-5;O14662-3;O14662-2;O14662-4;O14662-6	2;2;2;2;2;1	2;2;2;2;2;1	2;2;2;2;2;1	Syntaxin-16	STX16	0		0		0		0		0		0		0		0		0		0		0		0		0		sp|O14662|STX16_HUMAN Syntaxin-16 OS=Homo sapiens OX=9606 GN=STX16 PE=1 SV=3;sp|O14662-5|STX16_HUMAN Isoform E of Syntaxin-16 OS=Homo sapiens OX=9606 GN=STX16;sp|O14662-3|STX16_HUMAN Isoform C of Syntaxin-16 OS=Homo sapiens OX=9606 GN=STX16;sp|O14662-2|STX	6	2	2	2	2	0	1	1	1	1	0	0	0	0	0	0
O14737;O14737-2	O14737;O14737-2	8;6	8;6	8;6	Programmed cell death protein 5	PDCD5	0		0		0		0		0		0		0		0		0		0		0		0		0		sp|O14737|PDCD5_HUMAN Programmed cell death protein 5 OS=Homo sapiens OX=9606 GN=PDCD5 PE=1 SV=3;sp|O14737-2|PDCD5_HUMAN Isoform 2 of Programmed cell death protein 5 OS=Homo sapiens OX=9606 GN=PDCD5	2	8	8	8	4	4	5	4	5	4	4	6	5	6	5	7
O14744;O14744-5;O14744-2;O14744-3;O14744-4	O14744;O14744-5;O14744-2;O14744-3	14;13;12;11;6	14;13;12;11;6	14;13;12;11;6	Protein arginine N-methyltransferase 5;Protein arginine N-methyltransferase 5, N-terminally processed	PRMT5	0		0		0		0		0		0		0		0		0		0		0		0		0		sp|O14744|ANM5_HUMAN Protein arginine N-methyltransferase 5 OS=Homo sapiens OX=9606 GN=PRMT5 PE=1 SV=4;sp|O14744-5|ANM5_HUMAN Isoform 5 of Protein arginine N-methyltransferase 5 OS=Homo sapiens OX=9606 GN=PRMT5;sp|O14744-2|ANM5_HUMAN Isoform 2 of Protein a	5	14	14	14	4	4	6	5	6	6	5	3	5	3	4	3
O14745;O14745-2	O14745	7;3	7;3	7;3	Na(+)/H(+) exchange regulatory cofactor NHE-RF1	SLC9A3R1	0		0		0		0		0		0		0		0		0		0		0		0		0		sp|O14745|NHRF1_HUMAN Na(+)/H(+) exchange regulatory cofactor NHE-RF1 OS=Homo sapiens OX=9606 GN=SLC9A3R1 PE=1 SV=4	2	7	7	7	4	3	4	2	3	3	3	4	4	6	2	3
O14773;O14773-2	O14773;O14773-2	5;5	5;5	5;5	Tripeptidyl-peptidase 1	TPP1	0		0		0		0		0		0		0		0		0		0		0		0		0		sp|O14773|TPP1_HUMAN Tripeptidyl-peptidase 1 OS=Homo sapiens OX=9606 GN=TPP1 PE=1 SV=2;sp|O14773-2|TPP1_HUMAN Isoform 2 of Tripeptidyl-peptidase 1 OS=Homo sapiens OX=9606 GN=TPP1	2	5	5	5	0	0	0	1	1	0	1	4	2	3	0	3
O14776;O14776-2	O14776;O14776-2	11;11	11;11	11;11	Transcription elongation regulator 1	TCERG1	0		0		0		0		0		0		0		0		0		0		0		0		0		sp|O14776|TCRG1_HUMAN Transcription elongation regulator 1 OS=Homo sapiens OX=9606 GN=TCERG1 PE=1 SV=2;sp|O14776-2|TCRG1_HUMAN Isoform 2 of Transcription elongation regulator 1 OS=Homo sapiens OX=9606 GN=TCERG1	2	11	11	11	2	2	4	2	3	4	2	3	0	1	2	4
O14787-2;O14787	O14787-2;O14787	10;9	6;6	6;6	Transportin-2	TNPO2	0		0		0		0		0		0		0		0		0		0		0		0		0		sp|O14787-2|TNPO2_HUMAN Isoform 2 of Transportin-2 OS=Homo sapiens OX=9606 GN=TNPO2;sp|O14787|TNPO2_HUMAN Transportin-2 OS=Homo sapiens OX=9606 GN=TNPO2 PE=1 SV=3	2	10	6	6	6	5	7	7	8	9	4	3	2	4	4	5
O14818;O14818-2;O14818-4;Q8TAA3;Q8TAA3-2;Q8TAA3-5	O14818;O14818-2;O14818-4	12;7;6;4;4;4	12;7;6;4;4;4	12;7;6;4;4;4	Proteasome subunit alpha type-7	PSMA7	0		0		0		0		0		0		0		0		0		0		0		0		0		sp|O14818|PSA7_HUMAN Proteasome subunit alpha type-7 OS=Homo sapiens OX=9606 GN=PSMA7 PE=1 SV=1;sp|O14818-2|PSA7_HUMAN Isoform 2 of Proteasome subunit alpha type-7 OS=Homo sapiens OX=9606 GN=PSMA7;sp|O14818-4|PSA7_HUMAN Isoform 3 of Proteasome subunit alph	6	12	12	12	7	4	11	10	10	7	7	6	6	6	9	7
O14828;O14828-2	O14828;O14828-2	6;4	6;4	6;4	Secretory carrier-associated membrane protein 3	SCAMP3	0		0		0		0		0		0		0		0		0		0		0		0		0		sp|O14828|SCAM3_HUMAN Secretory carrier-associated membrane protein 3 OS=Homo sapiens OX=9606 GN=SCAMP3 PE=1 SV=3;sp|O14828-2|SCAM3_HUMAN Isoform 2 of Secretory carrier-associated membrane protein 3 OS=Homo sapiens OX=9606 GN=SCAMP3	2	6	6	6	5	5	2	5	6	3	2	2	4	3	1	3
O14879	O14879	1	1	1	Interferon-induced protein with tetratricopeptide repeats 3	IFIT3	0		0		0		0		0		0		0		0		0		0		0		0		0		sp|O14879|IFIT3_HUMAN Interferon-induced protein with tetratricopeptide repeats 3 OS=Homo sapiens OX=9606 GN=IFIT3 PE=1 SV=1	1	1	1	1	0	0	0	0	0	0	0	1	0	0	0	0
O14907	O14907	2	2	2	Tax1-binding protein 3	TAX1BP3	0		0		0		0		0		0		0		0		0		0		0		0		0		sp|O14907|TX1B3_HUMAN Tax1-binding protein 3 OS=Homo sapiens OX=9606 GN=TAX1BP3 PE=1 SV=2	1	2	2	2	1	0	0	0	1	1	1	2	1	1	1	1
O14908;O14908-2	O14908;O14908-2	5;3	5;3	5;3	PDZ domain-containing protein GIPC1	GIPC1	0		0		0		0		0		0		0		0		0		0		0		0		0		sp|O14908|GIPC1_HUMAN PDZ domain-containing protein GIPC1 OS=Homo sapiens OX=9606 GN=GIPC1 PE=1 SV=2;sp|O14908-2|GIPC1_HUMAN Isoform 2 of PDZ domain-containing protein GIPC1 OS=Homo sapiens OX=9606 GN=GIPC1	2	5	5	5	3	2	3	2	2	4	0	0	1	0	0	0
O14925;Q5SRD1;Q5SRD1-2	O14925;Q5SRD1;Q5SRD1-2	1;1;1	1;1;1	1;1;1	Mitochondrial import inner membrane translocase subunit Tim23;Putative mitochondrial import inner membrane translocase subunit Tim23B	TIMM23;TIMM23B	0		0		0		0		0		0		0		0		0		0		0		0		0		sp|O14925|TIM23_HUMAN Mitochondrial import inner membrane translocase subunit Tim23 OS=Homo sapiens OX=9606 GN=TIMM23 PE=1 SV=1;sp|Q5SRD1|TI23B_HUMAN Mitochondrial import inner membrane translocase subunit Tim23B OS=Homo sapiens OX=9606 GN=TIMM23B PE=1 SV=	3	1	1	1	1	0	0	0	0	0	0	0	0	0	0	0
O14929;O14929-2	O14929;O14929-2	7;6	7;6	7;6	Histone acetyltransferase type B catalytic subunit	HAT1	0		0		0		0		0		0		0		0		0		0		0		0		0		sp|O14929|HAT1_HUMAN Histone acetyltransferase type B catalytic subunit OS=Homo sapiens OX=9606 GN=HAT1 PE=1 SV=1;sp|O14929-2|HAT1_HUMAN Isoform B of Histone acetyltransferase type B catalytic subunit OS=Homo sapiens OX=9606 GN=HAT1	2	7	7	7	6	7	3	3	4	4	2	1	2	1	4	0
O14933;O14933-2	O14933;O14933-2	1;1	1;1	1;1	Ubiquitin/ISG15-conjugating enzyme E2 L6	UBE2L6	0		0		0		0		0		0		0		0		0		0		0		0		0		sp|O14933|UB2L6_HUMAN Ubiquitin/ISG15-conjugating enzyme E2 L6 OS=Homo sapiens OX=9606 GN=UBE2L6 PE=1 SV=4;sp|O14933-2|UB2L6_HUMAN Isoform 2 of Ubiquitin/ISG15-conjugating enzyme E2 L6 OS=Homo sapiens OX=9606 GN=UBE2L6	2	1	1	1	0	0	0	0	1	0	0	0	0	0	0	0
O14950;P19105;P24844;P24844-2	O14950;P19105;P24844	9;9;6;3	9;9;6;3	9;9;6;3	Myosin regulatory light chain 12B;Myosin regulatory light chain 12A;Myosin regulatory light polypeptide 9	MYL12B;MYL12A;MYL9	0		0		0		0		0		0		0		0		0		0		0		0		0		sp|O14950|ML12B_HUMAN Myosin regulatory light chain 12B OS=Homo sapiens OX=9606 GN=MYL12B PE=1 SV=2;sp|P19105|ML12A_HUMAN Myosin regulatory light chain 12A OS=Homo sapiens OX=9606 GN=MYL12A PE=1 SV=2;sp|P24844|MYL9_HUMAN Myosin regulatory light polypeptide	4	9	9	9	5	4	6	4	5	4	7	6	8	8	8	7
O14964;O14964-2	O14964;O14964-2	6;5	6;5	6;5	Hepatocyte growth factor-regulated tyrosine kinase substrate	HGS	0		0		0		0		0		0		0		0		0		0		0		0		0		sp|O14964|HGS_HUMAN Hepatocyte growth factor-regulated tyrosine kinase substrate OS=Homo sapiens OX=9606 GN=HGS PE=1 SV=1;sp|O14964-2|HGS_HUMAN Isoform 2 of Hepatocyte growth factor-regulated tyrosine kinase substrate OS=Homo sapiens OX=9606 GN=HGS	2	6	6	6	1	1	3	3	1	0	1	0	1	1	0	1
O14972;O14972-2	O14972;O14972-2	1;1	1;1	1;1	Down syndrome critical region protein 3	DSCR3	0		0		0		0		0		0		0		0		0		0		0		0		0		sp|O14972|VP26C_HUMAN Vacuolar protein sorting-associated protein 26C OS=Homo sapiens OX=9606 GN=VPS26C PE=1 SV=1;sp|O14972-2|VP26C_HUMAN Isoform 2 of Vacuolar protein sorting-associated protein 26C OS=Homo sapiens OX=9606 GN=VPS26C	2	1	1	1	0	1	1	1	1	1	0	0	0	0	0	0
O14974;O14974-5;O14974-4;O14974-2;O14974-3	O14974;O14974-5;O14974-4;O14974-2;O14974-3	11;11;10;10;9	11;11;10;10;9	11;11;10;10;9	Protein phosphatase 1 regulatory subunit 12A	PPP1R12A	0		0		0		0		0		0		0		0		0		0		0		0		0		sp|O14974|MYPT1_HUMAN Protein phosphatase 1 regulatory subunit 12A OS=Homo sapiens OX=9606 GN=PPP1R12A PE=1 SV=1;sp|O14974-5|MYPT1_HUMAN Isoform 5 of Protein phosphatase 1 regulatory subunit 12A OS=Homo sapiens OX=9606 GN=PPP1R12A;sp|O14974-4|MYPT1_HUMAN I	5	11	11	11	2	5	6	6	6	7	5	4	5	2	5	5
O14976;O14976-2	O14976;O14976-2	3;3	3;3	3;3	Cyclin-G-associated kinase	GAK	0		0		0		0		0		0		0		0		0		0		0		0		0		sp|O14976|GAK_HUMAN Cyclin-G-associated kinase OS=Homo sapiens OX=9606 GN=GAK PE=1 SV=2;sp|O14976-2|GAK_HUMAN Isoform 2 of Cyclin-G-associated kinase OS=Homo sapiens OX=9606 GN=GAK	2	3	3	3	1	1	1	1	3	2	1	0	1	1	0	0
O14979-2;O14979-3;O14979	O14979-2;O14979-3;O14979	11;11;10	10;10;9	10;10;9	Heterogeneous nuclear ribonucleoprotein D-like	HNRNPDL	0		0		0		0		0		0		0		0		0		0		0		0		0		sp|O14979-2|HNRDL_HUMAN Isoform 2 of Heterogeneous nuclear ribonucleoprotein D-like OS=Homo sapiens OX=9606 GN=HNRNPDL;sp|O14979-3|HNRDL_HUMAN Isoform 3 of Heterogeneous nuclear ribonucleoprotein D-like OS=Homo sapiens OX=9606 GN=HNRNPDL;sp|O14979|HNRDL_HU	3	11	10	10	9	7	8	7	8	8	5	6	4	4	5	5
O14980	O14980	28	28	28	Exportin-1	XPO1	0		0		0		0		0		0		0		0		0		0		0		0		0		sp|O14980|XPO1_HUMAN Exportin-1 OS=Homo sapiens OX=9606 GN=XPO1 PE=1 SV=1	1	28	28	28	15	16	19	16	19	15	11	13	9	11	11	9
O15020;O15020-2	O15020;O15020-2	5;5	2;2	2;2	Spectrin beta chain, non-erythrocytic 2	SPTBN2	0		0		0		0		0		0		0		0		0		0		0		0		0		sp|O15020|SPTN2_HUMAN Spectrin beta chain, non-erythrocytic 2 OS=Homo sapiens OX=9606 GN=SPTBN2 PE=1 SV=3;sp|O15020-2|SPTN2_HUMAN Isoform 2 of Spectrin beta chain, non-erythrocytic 2 OS=Homo sapiens OX=9606 GN=SPTBN2	2	5	2	2	0	2	0	1	1	0	1	0	0	0	0	0
O15027;O15027-5;O15027-2;O15027-4;O15027-3	O15027;O15027-5;O15027-2;O15027-4;O15027-3	7;7;7;7;7	7;7;7;7;7	7;7;7;7;7	Protein transport protein Sec16A	SEC16A	0		0		0		0		0		0		0		0		0		0		0		0		0		sp|O15027|SC16A_HUMAN Protein transport protein Sec16A OS=Homo sapiens OX=9606 GN=SEC16A PE=1 SV=4;sp|O15027-5|SC16A_HUMAN Isoform 5 of Protein transport protein Sec16A OS=Homo sapiens OX=9606 GN=SEC16A;sp|O15027-2|SC16A_HUMAN Isoform 2 of Protein transpor	5	7	7	7	2	2	1	1	1	1	3	0	0	0	0	0
O15041;O15041-2	O15041;O15041-2	1;1	1;1	1;1	Semaphorin-3E	SEMA3E	0		0		0		0		0		0		0		0		0		0		0		0		0		sp|O15041|SEM3E_HUMAN Semaphorin-3E OS=Homo sapiens OX=9606 GN=SEMA3E PE=1 SV=1;sp|O15041-2|SEM3E_HUMAN Isoform 2 of Semaphorin-3E OS=Homo sapiens OX=9606 GN=SEMA3E	2	1	1	1	1	0	0	0	0	0	0	0	1	1	0	1
O15042;O15042-2;O15042-3	O15042;O15042-2;O15042-3	6;6;4	6;6;4	6;6;4	U2 snRNP-associated SURP motif-containing protein	U2SURP	0		0		0		0		0		0		0		0		0		0		0		0		0		sp|O15042|SR140_HUMAN U2 snRNP-associated SURP motif-containing protein OS=Homo sapiens OX=9606 GN=U2SURP PE=1 SV=2;sp|O15042-2|SR140_HUMAN Isoform 2 of U2 snRNP-associated SURP motif-containing protein OS=Homo sapiens OX=9606 GN=U2SURP;sp|O15042-3|SR140_H	3	6	6	6	0	1	1	2	1	1	4	3	4	2	4	4
O15067	O15067	21	21	21	Phosphoribosylformylglycinamidine synthase	PFAS	0		0		0		0		0		0		0		0		0		0		0		0		0		sp|O15067|PUR4_HUMAN Phosphoribosylformylglycinamidine synthase OS=Homo sapiens OX=9606 GN=PFAS PE=1 SV=4	1	21	21	21	9	9	12	10	10	6	6	4	4	5	6	6
O15084;O15084-1;O15084-2;O15084-4	O15084;O15084-1;O15084-2;O15084-4	3;3;3;3	3;3;3;3	3;3;3;3	Serine/threonine-protein phosphatase 6 regulatory ankyrin repeat subunit A	ANKRD28	0		0		0		0		0		0		0		0		0		0		0		0		0		sp|O15084|ANR28_HUMAN Serine/threonine-protein phosphatase 6 regulatory ankyrin repeat subunit A OS=Homo sapiens OX=9606 GN=ANKRD28 PE=1 SV=5;sp|O15084-1|ANR28_HUMAN Isoform 3 of Serine/threonine-protein phosphatase 6 regulatory ankyrin repeat subunit A OS	4	3	3	3	0	1	0	1	1	1	2	0	0	0	0	0
O15091;O15091-4;O15091-2	O15091;O15091-4;O15091-2	1;1;1	1;1;1	1;1;1	Mitochondrial ribonuclease P protein 3	KIAA0391	0		0		0		0		0		0		0		0		0		0		0		0		0		sp|O15091|MRPP3_HUMAN Mitochondrial ribonuclease P catalytic subunit OS=Homo sapiens OX=9606 GN=PRORP PE=1 SV=2;sp|O15091-4|MRPP3_HUMAN Isoform 4 of Mitochondrial ribonuclease P catalytic subunit OS=Homo sapiens OX=9606 GN=PRORP;sp|O15091-2|MRPP3_HUMAN Iso	3	1	1	1	0	0	0	0	0	0	0	0	0	1	0	0
O15116	O15116	3	3	3	U6 snRNA-associated Sm-like protein LSm1	LSM1	0		0		0		0		0		0		0		0		0		0		0		0		0		sp|O15116|LSM1_HUMAN U6 snRNA-associated Sm-like protein LSm1 OS=Homo sapiens OX=9606 GN=LSM1 PE=1 SV=1	1	3	3	3	1	0	1	2	2	1	0	1	1	1	1	1
O15118;O15118-2	O15118;O15118-2	3;2	3;2	3;2	Niemann-Pick C1 protein	NPC1	0		0		0		0		0		0		0		0		0		0		0		0		0		sp|O15118|NPC1_HUMAN NPC intracellular cholesterol transporter 1 OS=Homo sapiens OX=9606 GN=NPC1 PE=1 SV=2;sp|O15118-2|NPC1_HUMAN Isoform 2 of NPC intracellular cholesterol transporter 1 OS=Homo sapiens OX=9606 GN=NPC1	2	3	3	3	0	1	0	0	0	0	0	2	1	2	2	1
O15143	O15143	6	6	6	Actin-related protein 2/3 complex subunit 1B	ARPC1B	0		0		0		0		0		0		0		0		0		0		0		0		0		sp|O15143|ARC1B_HUMAN Actin-related protein 2/3 complex subunit 1B OS=Homo sapiens OX=9606 GN=ARPC1B PE=1 SV=3	1	6	6	6	4	4	4	3	4	4	4	3	2	4	3	4
O15144	O15144	12	12	12	Actin-related protein 2/3 complex subunit 2	ARPC2	0		0		0		0		0		0		0		0		0		0		0		0		0		sp|O15144|ARPC2_HUMAN Actin-related protein 2/3 complex subunit 2 OS=Homo sapiens OX=9606 GN=ARPC2 PE=1 SV=1	1	12	12	12	9	4	7	5	9	6	5	5	3	9	6	4
O15145	O15145	5	5	5	Actin-related protein 2/3 complex subunit 3	ARPC3	0		0		0		0		0		0		0		0		0		0		0		0		0		sp|O15145|ARPC3_HUMAN Actin-related protein 2/3 complex subunit 3 OS=Homo sapiens OX=9606 GN=ARPC3 PE=1 SV=3	1	5	5	5	2	2	3	1	4	3	2	1	1	2	2	2
O15160;O15160-2	O15160;O15160-2	4;4	4;4	4;4	DNA-directed RNA polymerases I and III subunit RPAC1	POLR1C	0		0		0		0		0		0		0		0		0		0		0		0		0		sp|O15160|RPAC1_HUMAN DNA-directed RNA polymerases I and III subunit RPAC1 OS=Homo sapiens OX=9606 GN=POLR1C PE=1 SV=1;sp|O15160-2|RPAC1_HUMAN Isoform 2 of DNA-directed RNA polymerases I and III subunit RPAC1 OS=Homo sapiens OX=9606 GN=POLR1C	2	4	4	4	2	1	2	2	3	1	1	0	1	0	0	0
O15164;O15164-2	O15164;O15164-2	1;1	1;1	1;1	Transcription intermediary factor 1-alpha	TRIM24	0		0		0		0		0		0		0		0		0		0		0		0		0		sp|O15164|TIF1A_HUMAN Transcription intermediary factor 1-alpha OS=Homo sapiens OX=9606 GN=TRIM24 PE=1 SV=3;sp|O15164-2|TIF1A_HUMAN Isoform Short of Transcription intermediary factor 1-alpha OS=Homo sapiens OX=9606 GN=TRIM24	2	1	1	1	0	0	0	1	1	1	1	1	1	0	0	0
O15173;O15173-2	O15173;O15173-2	4;4	3;3	3;3	Membrane-associated progesterone receptor component 2	PGRMC2	0		0		0		0		0		0		0		0		0		0		0		0		0		sp|O15173|PGRC2_HUMAN Membrane-associated progesterone receptor component 2 OS=Homo sapiens OX=9606 GN=PGRMC2 PE=1 SV=1;sp|O15173-2|PGRC2_HUMAN Isoform 2 of Membrane-associated progesterone receptor component 2 OS=Homo sapiens OX=9606 GN=PGRMC2	2	4	3	3	3	3	3	2	2	2	1	2	2	2	1	1
O15212	O15212	4	4	4	Prefoldin subunit 6	PFDN6	0		0		0		0		0		0		0		0		0		0		0		0		0		sp|O15212|PFD6_HUMAN Prefoldin subunit 6 OS=Homo sapiens OX=9606 GN=PFDN6 PE=1 SV=1	1	4	4	4	2	2	2	3	1	3	1	3	1	1	1	2
O15231;O15231-3;O15231-7;O15231-6;O15231-4;O15231-8;O15231-2	O15231;O15231-3;O15231-7;O15231-6;O15231-4;O15231-8	17;17;16;16;15;15;8	17;17;16;16;15;15;8	7;7;6;7;5;6;1	Zinc finger protein 185	ZNF185	0		0		0		0		0		0		0		0		0		0		0		0		0		sp|O15231|ZN185_HUMAN Zinc finger protein 185 OS=Homo sapiens OX=9606 GN=ZNF185 PE=1 SV=3;sp|O15231-3|ZN185_HUMAN Isoform 3 of Zinc finger protein 185 OS=Homo sapiens OX=9606 GN=ZNF185;sp|O15231-7|ZN185_HUMAN Isoform 7 of Zinc finger protein 185 OS=Homo sa	7	17	17	7	0	0	0	0	0	0	9	6	12	8	10	6
O15240	O15240	2	2	2	Neurosecretory protein VGF;Neuroendocrine regulatory peptide-1;Neuroendocrine regulatory peptide-2;Antimicrobial peptide VGF[554-577]	VGF	0		0		0		0		0		0		0		0		0		0		0		0		0		sp|O15240|VGF_HUMAN Neurosecretory protein VGF OS=Homo sapiens OX=9606 GN=VGF PE=1 SV=2	1	2	2	2	0	0	1	1	1	2	0	0	0	0	0	0
O15258	O15258	6	6	6	Protein RER1	RER1	0		0		0		0		0		0		0		0		0		0		0		0		0		sp|O15258|RER1_HUMAN Protein RER1 OS=Homo sapiens OX=9606 GN=RER1 PE=1 SV=1	1	6	6	6	4	6	5	4	6	5	3	3	4	2	2	3
O15260;O15260-2;O15260-3	O15260;O15260-2;O15260-3	3;3;2	3;3;2	3;3;2	Surfeit locus protein 4	SURF4	0		0		0		0		0		0		0		0		0		0		0		0		0		sp|O15260|SURF4_HUMAN Surfeit locus protein 4 OS=Homo sapiens OX=9606 GN=SURF4 PE=1 SV=3;sp|O15260-2|SURF4_HUMAN Isoform 2 of Surfeit locus protein 4 OS=Homo sapiens OX=9606 GN=SURF4;sp|O15260-3|SURF4_HUMAN Isoform 3 of Surfeit locus protein 4 OS=Homo sapi	3	3	3	3	2	2	1	1	2	1	1	1	1	1	1	1
O15269	O15269	3	3	3	Serine palmitoyltransferase 1	SPTLC1	0		0		0		0		0		0		0		0		0		0		0		0		0		sp|O15269|SPTC1_HUMAN Serine palmitoyltransferase 1 OS=Homo sapiens OX=9606 GN=SPTLC1 PE=1 SV=1	1	3	3	3	0	1	0	0	0	0	0	1	0	2	1	0
O15294;O15294-4;O15294-2;O15294-3	O15294;O15294-4;O15294-2;O15294-3	3;2;2;2	3;2;2;2	3;2;2;2	UDP-N-acetylglucosamine--peptide N-acetylglucosaminyltransferase 110 kDa subunit	OGT	0		0		0		0		0		0		0		0		0		0		0		0		0		sp|O15294|OGT1_HUMAN UDP-N-acetylglucosamine--peptide N-acetylglucosaminyltransferase 110 kDa subunit OS=Homo sapiens OX=9606 GN=OGT PE=1 SV=3;sp|O15294-4|OGT1_HUMAN Isoform 4 of UDP-N-acetylglucosamine--peptide N-acetylglucosaminyltransferase 110 kDa subu	4	3	3	3	2	1	2	2	2	0	0	0	2	0	1	0
O15305;O15305-2;Q92871	O15305	8;3;1	8;3;1	8;3;1	Phosphomannomutase 2	PMM2	0		0		0		0		0		0		0		0		0		0		0		0		0		sp|O15305|PMM2_HUMAN Phosphomannomutase 2 OS=Homo sapiens OX=9606 GN=PMM2 PE=1 SV=1	3	8	8	8	4	2	3	3	4	7	0	2	1	1	0	1
O15347	O15347	6	5	5	High mobility group protein B3	HMGB3	0		0		0		0		0		0		0		0		0		0		0		0		0		sp|O15347|HMGB3_HUMAN High mobility group protein B3 OS=Homo sapiens OX=9606 GN=HMGB3 PE=1 SV=4	1	6	5	5	2	1	3	1	2	2	1	1	1	2	1	3
O15355	O15355	15	15	15	Protein phosphatase 1G	PPM1G	0		0		0		0		0		0		0		0		0		0		0		0		0		sp|O15355|PPM1G_HUMAN Protein phosphatase 1G OS=Homo sapiens OX=9606 GN=PPM1G PE=1 SV=1	1	15	15	15	13	8	11	12	12	9	8	10	8	10	10	10
O15371;O15371-2;O15371-3	O15371;O15371-2;O15371-3	13;13;13	13;13;13	13;13;13	Eukaryotic translation initiation factor 3 subunit D	EIF3D	0		0		0		0		0		0		0		0		0		0		0		0		0		sp|O15371|EIF3D_HUMAN Eukaryotic translation initiation factor 3 subunit D OS=Homo sapiens OX=9606 GN=EIF3D PE=1 SV=1;sp|O15371-2|EIF3D_HUMAN Isoform 2 of Eukaryotic translation initiation factor 3 subunit D OS=Homo sapiens OX=9606 GN=EIF3D;sp|O15371-3|EIF	3	13	13	13	9	4	3	5	7	5	6	4	5	5	6	5
O15372	O15372	11	11	11	Eukaryotic translation initiation factor 3 subunit H	EIF3H	0		0		0		0		0		0		0		0		0		0		0		0		0		sp|O15372|EIF3H_HUMAN Eukaryotic translation initiation factor 3 subunit H OS=Homo sapiens OX=9606 GN=EIF3H PE=1 SV=1	1	11	11	11	7	4	7	8	7	6	3	6	5	5	7	6
O15397;O15397-2	O15397;O15397-2	4;2	4;2	4;2	Importin-8	IPO8	0		0		0		0		0		0		0		0		0		0		0		0		0		sp|O15397|IPO8_HUMAN Importin-8 OS=Homo sapiens OX=9606 GN=IPO8 PE=1 SV=2;sp|O15397-2|IPO8_HUMAN Isoform 2 of Importin-8 OS=Homo sapiens OX=9606 GN=IPO8	2	4	4	4	2	2	0	0	0	1	0	0	0	0	0	0
O15400;O15400-2	O15400;O15400-2	3;3	3;3	3;3	Syntaxin-7	STX7	0		0		0		0		0		0		0		0		0		0		0		0		0		sp|O15400|STX7_HUMAN Syntaxin-7 OS=Homo sapiens OX=9606 GN=STX7 PE=1 SV=4;sp|O15400-2|STX7_HUMAN Isoform 2 of Syntaxin-7 OS=Homo sapiens OX=9606 GN=STX7	2	3	3	3	0	0	0	0	0	1	1	0	1	1	1	1
O15427	O15427	3	3	3	Monocarboxylate transporter 4	SLC16A3	0		0		0		0		0		0		0		0		0		0		0		0		0		sp|O15427|MOT4_HUMAN Monocarboxylate transporter 4 OS=Homo sapiens OX=9606 GN=SLC16A3 PE=1 SV=1	1	3	3	3	0	0	0	0	0	0	3	2	2	0	1	2
O15460;O15460-2	O15460;O15460-2	5;5	5;5	5;5	Prolyl 4-hydroxylase subunit alpha-2	P4HA2	0		0		0		0		0		0		0		0		0		0		0		0		0		sp|O15460|P4HA2_HUMAN Prolyl 4-hydroxylase subunit alpha-2 OS=Homo sapiens OX=9606 GN=P4HA2 PE=1 SV=1;sp|O15460-2|P4HA2_HUMAN Isoform IIa of Prolyl 4-hydroxylase subunit alpha-2 OS=Homo sapiens OX=9606 GN=P4HA2	2	5	5	5	3	3	3	2	3	2	0	1	0	0	0	0
O15498;O15498-2	O15498;O15498-2	5;3	5;3	5;3	Synaptobrevin homolog YKT6	YKT6	0		0		0		0		0		0		0		0		0		0		0		0		0		sp|O15498|YKT6_HUMAN Synaptobrevin homolog YKT6 OS=Homo sapiens OX=9606 GN=YKT6 PE=1 SV=1;sp|O15498-2|YKT6_HUMAN Isoform 2 of Synaptobrevin homolog YKT6 OS=Homo sapiens OX=9606 GN=YKT6	2	5	5	5	0	1	0	1	1	0	1	4	1	4	3	3
O15511;O15511-2	O15511;O15511-2	5;4	5;4	5;4	Actin-related protein 2/3 complex subunit 5	ARPC5	0		0		0		0		0		0		0		0		0		0		0		0		0		sp|O15511|ARPC5_HUMAN Actin-related protein 2/3 complex subunit 5 OS=Homo sapiens OX=9606 GN=ARPC5 PE=1 SV=3;sp|O15511-2|ARPC5_HUMAN Isoform 2 of Actin-related protein 2/3 complex subunit 5 OS=Homo sapiens OX=9606 GN=ARPC5	2	5	5	5	1	2	0	1	1	1	1	2	1	0	0	2
O15550;O14607;O14607-2;O14607-5;O14607-3;O14607-4	O15550;O14607;O14607-2;O14607-5;O14607-3;O14607-4	2;1;1;1;1;1	2;1;1;1;1;1	2;1;1;1;1;1	Lysine-specific demethylase 6A;Histone demethylase UTY	KDM6A;UTY	0		0		0		0		0		0		0		0		0		0		0		0		0		sp|O15550|KDM6A_HUMAN Lysine-specific demethylase 6A OS=Homo sapiens OX=9606 GN=KDM6A PE=1 SV=2;sp|O14607|UTY_HUMAN Histone demethylase UTY OS=Homo sapiens OX=9606 GN=UTY PE=1 SV=2;sp|O14607-2|UTY_HUMAN Isoform 2 of Histone demethylase UTY OS=Homo sapiens	6	2	2	2	0	0	0	0	0	0	0	0	0	0	0	2
O43143	O43143	27	27	26	Pre-mRNA-splicing factor ATP-dependent RNA helicase DHX15	DHX15	0		0		0		0		0		0		0		0		0		0		0		0		0		sp|O43143|DHX15_HUMAN Pre-mRNA-splicing factor ATP-dependent RNA helicase DHX15 OS=Homo sapiens OX=9606 GN=DHX15 PE=1 SV=2	1	27	27	26	17	11	14	13	16	9	13	7	10	8	9	9
O43148;O43148-2	O43148;O43148-2	4;4	4;4	4;4	mRNA cap guanine-N7 methyltransferase	RNMT	0		0		0		0		0		0		0		0		0		0		0		0		0		sp|O43148|MCES_HUMAN mRNA cap guanine-N7 methyltransferase OS=Homo sapiens OX=9606 GN=RNMT PE=1 SV=1;sp|O43148-2|MCES_HUMAN Isoform 2 of mRNA cap guanine-N7 methyltransferase OS=Homo sapiens OX=9606 GN=RNMT	2	4	4	4	1	2	1	2	1	1	1	0	2	1	1	1
O43169	O43169	8	8	8	Cytochrome b5 type B	CYB5B	0		0		0		0		0		0		0		0		0		0		0		0		0		sp|O43169|CYB5B_HUMAN Cytochrome b5 type B OS=Homo sapiens OX=9606 GN=CYB5B PE=1 SV=3	1	8	8	8	4	5	4	5	5	3	2	5	4	4	2	3
O43172;O43172-2	O43172;O43172-2	9;9	9;9	9;9	U4/U6 small nuclear ribonucleoprotein Prp4	PRPF4	0		0		0		0		0		0		0		0		0		0		0		0		0		sp|O43172|PRP4_HUMAN U4/U6 small nuclear ribonucleoprotein Prp4 OS=Homo sapiens OX=9606 GN=PRPF4 PE=1 SV=2;sp|O43172-2|PRP4_HUMAN Isoform 2 of U4/U6 small nuclear ribonucleoprotein Prp4 OS=Homo sapiens OX=9606 GN=PRPF4	2	9	9	9	4	4	5	7	3	6	0	0	2	0	0	0
O43175	O43175	18	18	18	D-3-phosphoglycerate dehydrogenase	PHGDH	0		0		0		0		0		0		0		0		0		0		0		0		0		sp|O43175|SERA_HUMAN D-3-phosphoglycerate dehydrogenase OS=Homo sapiens OX=9606 GN=PHGDH PE=1 SV=4	1	18	18	18	8	7	12	14	15	11	7	8	5	9	8	8
O43181	O43181	1	1	1	NADH dehydrogenase [ubiquinone] iron-sulfur protein 4, mitochondrial	NDUFS4	0		0		0		0		0		0		0		0		0		0		0		0		0		sp|O43181|NDUS4_HUMAN NADH dehydrogenase [ubiquinone] iron-sulfur protein 4, mitochondrial OS=Homo sapiens OX=9606 GN=NDUFS4 PE=1 SV=1	1	1	1	1	0	1	1	1	1	1	0	0	0	0	0	0
O43237;O43237-2	O43237;O43237-2	4;4	4;4	4;4	Cytoplasmic dynein 1 light intermediate chain 2	DYNC1LI2	0		0		0		0		0		0		0		0		0		0		0		0		0		sp|O43237|DC1L2_HUMAN Cytoplasmic dynein 1 light intermediate chain 2 OS=Homo sapiens OX=9606 GN=DYNC1LI2 PE=1 SV=1;sp|O43237-2|DC1L2_HUMAN Isoform 2 of Cytoplasmic dynein 1 light intermediate chain 2 OS=Homo sapiens OX=9606 GN=DYNC1LI2	2	4	4	4	2	0	0	0	1	0	1	1	2	1	0	1
O43242;O43242-2	O43242;O43242-2	22;13	22;13	22;13	26S proteasome non-ATPase regulatory subunit 3	PSMD3	0		0		0		0		0		0		0		0		0		0		0		0		0		sp|O43242|PSMD3_HUMAN 26S proteasome non-ATPase regulatory subunit 3 OS=Homo sapiens OX=9606 GN=PSMD3 PE=1 SV=2;sp|O43242-2|PSMD3_HUMAN Isoform 2 of 26S proteasome non-ATPase regulatory subunit 3 OS=Homo sapiens OX=9606 GN=PSMD3	2	22	22	22	13	12	17	14	18	13	7	10	8	9	9	9
O43252	O43252	9	9	8	Bifunctional 3-phosphoadenosine 5-phosphosulfate synthase 1;Sulfate adenylyltransferase;Adenylyl-sulfate kinase	PAPSS1	0		0		0		0		0		0		0		0		0		0		0		0		0		sp|O43252|PAPS1_HUMAN Bifunctional 3-phosphoadenosine 5-phosphosulfate synthase 1 OS=Homo sapiens OX=9606 GN=PAPSS1 PE=1 SV=2	1	9	9	8	4	6	3	3	3	2	2	2	2	2	1	2
O43264;O43264-2	O43264;O43264-2	3;2	3;2	3;2	Centromere/kinetochore protein zw10 homolog	ZW10	0		0		0		0		0		0		0		0		0		0		0		0		0		sp|O43264|ZW10_HUMAN Centromere/kinetochore protein zw10 homolog OS=Homo sapiens OX=9606 GN=ZW10 PE=1 SV=3;sp|O43264-2|ZW10_HUMAN Isoform 2 of Centromere/kinetochore protein zw10 homolog OS=Homo sapiens OX=9606 GN=ZW10	2	3	3	3	1	1	2	3	2	1	1	0	1	0	0	1
O43278	O43278	1	1	1	Kunitz-type protease inhibitor 1	SPINT1	0		0		0		0		0		0		0		0		0		0		0		0		0		sp|O43278|SPIT1_HUMAN Kunitz-type protease inhibitor 1 OS=Homo sapiens OX=9606 GN=SPINT1 PE=1 SV=2	1	1	1	1	0	0	0	0	0	0	0	0	0	0	0	1
O43290	O43290	8	8	8	U4/U6.U5 tri-snRNP-associated protein 1	SART1	0		0		0		0		0		0		0		0		0		0		0		0		0		sp|O43290|SNUT1_HUMAN U4/U6.U5 tri-snRNP-associated protein 1 OS=Homo sapiens OX=9606 GN=SART1 PE=1 SV=1	1	8	8	8	4	3	4	3	5	4	2	1	3	1	5	0
O43324;O43324-2	O43324;O43324-2	7;6	7;6	7;6	Eukaryotic translation elongation factor 1 epsilon-1	EEF1E1	0		0		0		0		0		0		0		0		0		0		0		0		0		sp|O43324|MCA3_HUMAN Eukaryotic translation elongation factor 1 epsilon-1 OS=Homo sapiens OX=9606 GN=EEF1E1 PE=1 SV=1;sp|O43324-2|MCA3_HUMAN Isoform 2 of Eukaryotic translation elongation factor 1 epsilon-1 OS=Homo sapiens OX=9606 GN=EEF1E1	2	7	7	7	3	2	5	3	4	4	4	3	4	2	3	4
O43390;O43390-2;O43390-3;O43390-4	O43390;O43390-2;O43390-3;O43390-4	27;26;24;22	19;18;17;15	19;18;17;15	Heterogeneous nuclear ribonucleoprotein R	HNRNPR	0		0		0		0		0		0		0		0		0		0		0		0		0		sp|O43390|HNRPR_HUMAN Heterogeneous nuclear ribonucleoprotein R OS=Homo sapiens OX=9606 GN=HNRNPR PE=1 SV=1;sp|O43390-2|HNRPR_HUMAN Isoform 2 of Heterogeneous nuclear ribonucleoprotein R OS=Homo sapiens OX=9606 GN=HNRNPR;sp|O43390-3|HNRPR_HUMAN Isoform 3 o	4	27	19	19	17	13	17	19	18	19	9	11	11	9	5	11
O43395;O43395-3	O43395	8;2	8;2	8;2	U4/U6 small nuclear ribonucleoprotein Prp3	PRPF3	0		0		0		0		0		0		0		0		0		0		0		0		0		sp|O43395|PRPF3_HUMAN U4/U6 small nuclear ribonucleoprotein Prp3 OS=Homo sapiens OX=9606 GN=PRPF3 PE=1 SV=2	2	8	8	8	2	3	6	5	4	3	2	0	1	1	0	0
O43396	O43396	8	8	8	Thioredoxin-like protein 1	TXNL1	0		0		0		0		0		0		0		0		0		0		0		0		0		sp|O43396|TXNL1_HUMAN Thioredoxin-like protein 1 OS=Homo sapiens OX=9606 GN=TXNL1 PE=1 SV=3	1	8	8	8	6	7	8	7	8	7	5	4	4	5	7	6
O43399;O43399-5;O43399-7;O43399-2;O43399-4;O43399-3;O43399-6	O43399;O43399-5;O43399-7;O43399-2;O43399-4;O43399-3;O43399-6	14;14;14;12;12;12;10	14;14;14;12;12;12;10	14;14;14;12;12;12;10	Tumor protein D54	TPD52L2	0		0		0		0		0		0		0		0		0		0		0		0		0		sp|O43399|TPD54_HUMAN Tumor protein D54 OS=Homo sapiens OX=9606 GN=TPD52L2 PE=1 SV=2;sp|O43399-5|TPD54_HUMAN Isoform 5 of Tumor protein D54 OS=Homo sapiens OX=9606 GN=TPD52L2;sp|O43399-7|TPD54_HUMAN Isoform 7 of Tumor protein D54 OS=Homo sapiens OX=9606 GN	7	14	14	14	9	8	9	9	10	9	7	10	9	8	10	9
O43447;O43447-2	O43447;O43447-2	6;4	6;4	6;4	Peptidyl-prolyl cis-trans isomerase H	PPIH	0		0		0		0		0		0		0		0		0		0		0		0		0		sp|O43447|PPIH_HUMAN Peptidyl-prolyl cis-trans isomerase H OS=Homo sapiens OX=9606 GN=PPIH PE=1 SV=1;sp|O43447-2|PPIH_HUMAN Isoform 2 of Peptidyl-prolyl cis-trans isomerase H OS=Homo sapiens OX=9606 GN=PPIH	2	6	6	6	2	2	1	1	3	1	3	1	0	2	1	2
O43464;O43464-2;O43464-4;O43464-3	O43464;O43464-2;O43464-4;O43464-3	1;1;1;1	1;1;1;1	1;1;1;1	Serine protease HTRA2, mitochondrial	HTRA2	0		0		0		0		0		0		0		0		0		0		0		0		0		sp|O43464|HTRA2_HUMAN Serine protease HTRA2, mitochondrial OS=Homo sapiens OX=9606 GN=HTRA2 PE=1 SV=2;sp|O43464-2|HTRA2_HUMAN Isoform 2 of Serine protease HTRA2, mitochondrial OS=Homo sapiens OX=9606 GN=HTRA2;sp|O43464-4|HTRA2_HUMAN Isoform 4 of Serine pro	4	1	1	1	1	0	0	0	1	0	0	0	0	0	0	0
O43488;Q8NHP1;Q8NHP1-3	O43488	5;2;1	5;2;1	5;2;1	Aflatoxin B1 aldehyde reductase member 2	AKR7A2	0		0		0		0		0		0		0		0		0		0		0		0		0		sp|O43488|ARK72_HUMAN Aflatoxin B1 aldehyde reductase member 2 OS=Homo sapiens OX=9606 GN=AKR7A2 PE=1 SV=3	3	5	5	5	4	4	2	3	3	3	2	2	1	0	2	1
O43491;O43491-4;O43491-3;O43491-2;Q9Y2J2;Q9Y2J2-2;Q9Y2J2-3;Q9Y2J2-4	O43491;O43491-4;O43491-3;O43491-2	28;28;24;22;2;2;2;2	28;28;24;22;2;2;2;2	27;27;23;21;1;1;1;1	Band 4.1-like protein 2	EPB41L2	0		0		0		0		0		0		0		0		0		0		0		0		0		sp|O43491|E41L2_HUMAN Band 4.1-like protein 2 OS=Homo sapiens OX=9606 GN=EPB41L2 PE=1 SV=1;sp|O43491-4|E41L2_HUMAN Isoform 4 of Band 4.1-like protein 2 OS=Homo sapiens OX=9606 GN=EPB41L2;sp|O43491-3|E41L2_HUMAN Isoform 3 of Band 4.1-like protein 2 OS=Homo	8	28	28	27	14	9	14	13	13	9	16	11	13	9	15	12
O43493;O43493-4;O43493-5;O43493-3;O43493-7;O43493-6	O43493;O43493-4;O43493-5;O43493-3;O43493-7;O43493-6	9;9;9;9;9;7	9;9;9;9;9;7	9;9;9;9;9;7	Trans-Golgi network integral membrane protein 2	TGOLN2	0		0		0		0		0		0		0		0		0		0		0		0		0		sp|O43493|TGON2_HUMAN Trans-Golgi network integral membrane protein 2 OS=Homo sapiens OX=9606 GN=TGOLN2 PE=1 SV=4;sp|O43493-4|TGON2_HUMAN Isoform 4 of Trans-Golgi network integral membrane protein 2 OS=Homo sapiens OX=9606 GN=TGOLN2;sp|O43493-5|TGON2_HUMAN	6	9	9	9	3	3	5	2	4	1	3	7	4	2	6	5
O43504	O43504	1	1	1	Ragulator complex protein LAMTOR5	LAMTOR5	0		0		0		0		0		0		0		0		0		0		0		0		0		sp|O43504|LTOR5_HUMAN Ragulator complex protein LAMTOR5 OS=Homo sapiens OX=9606 GN=LAMTOR5 PE=1 SV=1	1	1	1	1	0	1	1	1	1	1	0	0	0	0	0	0
O43583	O43583	7	7	7	Density-regulated protein	DENR	0		0		0		0		0		0		0		0		0		0		0		0		0		sp|O43583|DENR_HUMAN Density-regulated protein OS=Homo sapiens OX=9606 GN=DENR PE=1 SV=2	1	7	7	7	3	3	5	7	5	6	1	1	0	1	2	1
O43592	O43592	7	7	7	Exportin-T	XPOT	0		0		0		0		0		0		0		0		0		0		0		0		0		sp|O43592|XPOT_HUMAN Exportin-T OS=Homo sapiens OX=9606 GN=XPOT PE=1 SV=2	1	7	7	7	1	5	5	3	3	4	0	1	0	0	1	0
O43598;O43598-2	O43598;O43598-2	4;2	4;2	4;2	2-deoxynucleoside 5-phosphate N-hydrolase 1	DNPH1	0		0		0		0		0		0		0		0		0		0		0		0		0		sp|O43598|DNPH1_HUMAN 2-deoxynucleoside 5-phosphate N-hydrolase 1 OS=Homo sapiens OX=9606 GN=DNPH1 PE=1 SV=1;sp|O43598-2|DNPH1_HUMAN Isoform 2 of 2-deoxynucleoside 5-phosphate N-hydrolase 1 OS=Homo sapiens OX=9606 GN=DNPH1	2	4	4	4	1	1	2	1	1	2	1	1	1	1	1	1
O43615	O43615	8	8	8	Mitochondrial import inner membrane translocase subunit TIM44	TIMM44	0		0		0		0		0		0		0		0		0		0		0		0		0		sp|O43615|TIM44_HUMAN Mitochondrial import inner membrane translocase subunit TIM44 OS=Homo sapiens OX=9606 GN=TIMM44 PE=1 SV=2	1	8	8	8	5	4	5	3	4	5	1	2	2	1	2	2
O43617;O43617-2	O43617;O43617-2	3;2	3;2	3;2	Trafficking protein particle complex subunit 3	TRAPPC3	0		0		0		0		0		0		0		0		0		0		0		0		0		sp|O43617|TPPC3_HUMAN Trafficking protein particle complex subunit 3 OS=Homo sapiens OX=9606 GN=TRAPPC3 PE=1 SV=1;sp|O43617-2|TPPC3_HUMAN Isoform 2 of Trafficking protein particle complex subunit 3 OS=Homo sapiens OX=9606 GN=TRAPPC3	2	3	3	3	2	0	1	0	0	0	0	1	0	1	0	1
O43665;O43665-2;O43665-1	O43665;O43665-2;O43665-1	6;6;6	6;6;6	6;6;6	Regulator of G-protein signaling 10	RGS10	0		0		0		0		0		0		0		0		0		0		0		0		0		sp|O43665|RGS10_HUMAN Regulator of G-protein signaling 10 OS=Homo sapiens OX=9606 GN=RGS10 PE=1 SV=3;sp|O43665-2|RGS10_HUMAN Isoform 2 of Regulator of G-protein signaling 10 OS=Homo sapiens OX=9606 GN=RGS10;sp|O43665-1|RGS10_HUMAN Isoform 1 of Regulator of	3	6	6	6	0	0	0	0	0	0	3	2	3	4	5	4
O43670;O43670-2;O43670-4;O43670-3	O43670;O43670-2;O43670-4;O43670-3	4;4;4;2	4;4;4;2	4;4;4;2	BUB3-interacting and GLEBS motif-containing protein ZNF207	ZNF207	0		0		0		0		0		0		0		0		0		0		0		0		0		sp|O43670|ZN207_HUMAN BUB3-interacting and GLEBS motif-containing protein ZNF207 OS=Homo sapiens OX=9606 GN=ZNF207 PE=1 SV=1;sp|O43670-2|ZN207_HUMAN Isoform 2 of BUB3-interacting and GLEBS motif-containing protein ZNF207 OS=Homo sapiens OX=9606 GN=ZNF207;s	4	4	4	4	1	2	2	2	2	2	2	3	2	2	1	2
O43674;O43674-2	O43674;O43674-2	2;1	2;1	2;1	NADH dehydrogenase [ubiquinone] 1 beta subcomplex subunit 5, mitochondrial	NDUFB5	0		0		0		0		0		0		0		0		0		0		0		0		0		sp|O43674|NDUB5_HUMAN NADH dehydrogenase [ubiquinone] 1 beta subcomplex subunit 5, mitochondrial OS=Homo sapiens OX=9606 GN=NDUFB5 PE=1 SV=1;sp|O43674-2|NDUB5_HUMAN Isoform 2 of NADH dehydrogenase [ubiquinone] 1 beta subcomplex subunit 5, mitochondrial OS=	2	2	2	2	1	0	1	0	1	0	0	0	0	0	0	0
O43681	O43681	6	6	6	ATPase ASNA1	ASNA1	0		0		0		0		0		0		0		0		0		0		0		0		0		sp|O43681|GET3_HUMAN ATPase GET3 OS=Homo sapiens OX=9606 GN=GET3 PE=1 SV=2	1	6	6	6	4	5	3	3	3	3	1	3	3	3	2	2
O43684;O43684-2	O43684;O43684-2	8;8	8;8	8;8	Mitotic checkpoint protein BUB3	BUB3	0		0		0		0		0		0		0		0		0		0		0		0		0		sp|O43684|BUB3_HUMAN Mitotic checkpoint protein BUB3 OS=Homo sapiens OX=9606 GN=BUB3 PE=1 SV=1;sp|O43684-2|BUB3_HUMAN Isoform 2 of Mitotic checkpoint protein BUB3 OS=Homo sapiens OX=9606 GN=BUB3	2	8	8	8	7	6	6	6	7	7	3	3	4	3	5	6
O43707;O43707-2;O43707-3;Q9H254;Q9H254-2;Q9H254-4	O43707;O43707-2;O43707-3	65;48;35;1;1;1	65;48;35;1;1;1	46;34;29;1;1;1	Alpha-actinin-4	ACTN4	0		0		0		0		0		0		0		0		0		0		0		0		0		sp|O43707|ACTN4_HUMAN Alpha-actinin-4 OS=Homo sapiens OX=9606 GN=ACTN4 PE=1 SV=2;sp|O43707-2|ACTN4_HUMAN Isoform ACTN4ISO of Alpha-actinin-4 OS=Homo sapiens OX=9606 GN=ACTN4;sp|O43707-3|ACTN4_HUMAN Isoform 3 of Alpha-actinin-4 OS=Homo sapiens OX=9606 GN=AC	6	65	65	46	46	43	47	47	47	40	41	46	37	44	48	46
O43715	O43715	1	1	1	TP53-regulated inhibitor of apoptosis 1	TRIAP1	0		0		0		0		0		0		0		0		0		0		0		0		0		sp|O43715|TRIA1_HUMAN TP53-regulated inhibitor of apoptosis 1 OS=Homo sapiens OX=9606 GN=TRIAP1 PE=1 SV=1	1	1	1	1	1	0	1	0	0	1	0	0	0	0	1	1
O43719	O43719	5	5	5	HIV Tat-specific factor 1	HTATSF1	0		0		0		0		0		0		0		0		0		0		0		0		0		sp|O43719|HTSF1_HUMAN HIV Tat-specific factor 1 OS=Homo sapiens OX=9606 GN=HTATSF1 PE=1 SV=1	1	5	5	5	0	0	1	0	1	0	4	4	1	1	1	1
O43747;O43747-2	O43747;O43747-2	12;12	12;12	12;12	AP-1 complex subunit gamma-1	AP1G1	0		0		0		0		0		0		0		0		0		0		0		0		0		sp|O43747|AP1G1_HUMAN AP-1 complex subunit gamma-1 OS=Homo sapiens OX=9606 GN=AP1G1 PE=1 SV=5;sp|O43747-2|AP1G1_HUMAN Isoform 2 of AP-1 complex subunit gamma-1 OS=Homo sapiens OX=9606 GN=AP1G1	2	12	12	12	4	5	4	6	4	5	2	1	0	1	1	2
O43760;O43760-2	O43760;O43760-2	2;2	2;2	2;2	Synaptogyrin-2	SYNGR2	0		0		0		0		0		0		0		0		0		0		0		0		0		sp|O43760|SNG2_HUMAN Synaptogyrin-2 OS=Homo sapiens OX=9606 GN=SYNGR2 PE=1 SV=1;sp|O43760-2|SNG2_HUMAN Isoform 2 of Synaptogyrin-2 OS=Homo sapiens OX=9606 GN=SYNGR2	2	2	2	2	0	0	1	0	0	0	1	2	2	0	2	2
O43765	O43765	7	7	7	Small glutamine-rich tetratricopeptide repeat-containing protein alpha	SGTA	0		0		0		0		0		0		0		0		0		0		0		0		0		sp|O43765|SGTA_HUMAN Small glutamine-rich tetratricopeptide repeat-containing protein alpha OS=Homo sapiens OX=9606 GN=SGTA PE=1 SV=1	1	7	7	7	4	3	3	5	5	5	3	2	2	3	4	2
O43768;O43768-3;O43768-2;O43768-9;O43768-4;O43768-8;O43768-6;O43768-5;O43768-7	O43768;O43768-3;O43768-2;O43768-9;O43768-4;O43768-8	4;4;4;4;4;3;1;1;1	4;4;4;4;4;3;1;1;1	4;4;4;4;4;3;1;1;1	Alpha-endosulfine	ENSA	0		0		0		0		0		0		0		0		0		0		0		0		0		sp|O43768|ENSA_HUMAN Alpha-endosulfine OS=Homo sapiens OX=9606 GN=ENSA PE=1 SV=1;sp|O43768-3|ENSA_HUMAN Isoform 3 of Alpha-endosulfine OS=Homo sapiens OX=9606 GN=ENSA;sp|O43768-2|ENSA_HUMAN Isoform 2 of Alpha-endosulfine OS=Homo sapiens OX=9606 GN=ENSA;sp|	9	4	4	4	4	3	4	4	4	2	2	2	2	2	2	3
O43776;O43776-2	O43776	20;6	20;6	20;6	Asparagine--tRNA ligase, cytoplasmic	NARS	0		0		0		0		0		0		0		0		0		0		0		0		0		sp|O43776|SYNC_HUMAN Asparagine--tRNA ligase, cytoplasmic OS=Homo sapiens OX=9606 GN=NARS1 PE=1 SV=1	2	20	20	20	14	15	14	11	11	14	11	7	7	6	11	9
O43795;O43795-2	O43795;O43795-2	10;10	10;10	10;10	Unconventional myosin-Ib	MYO1B	0		0		0		0		0		0		0		0		0		0		0		0		0		sp|O43795|MYO1B_HUMAN Unconventional myosin-Ib OS=Homo sapiens OX=9606 GN=MYO1B PE=1 SV=3;sp|O43795-2|MYO1B_HUMAN Isoform 2 of Unconventional myosin-Ib OS=Homo sapiens OX=9606 GN=MYO1B	2	10	10	10	1	1	0	0	0	0	7	1	3	1	3	0
O43809	O43809	6	6	6	Cleavage and polyadenylation specificity factor subunit 5	NUDT21	0		0		0		0		0		0		0		0		0		0		0		0		0		sp|O43809|CPSF5_HUMAN Cleavage and polyadenylation specificity factor subunit 5 OS=Homo sapiens OX=9606 GN=NUDT21 PE=1 SV=1	1	6	6	6	1	1	2	4	2	3	2	0	1	1	3	1
O43813	O43813	2	2	2	LanC-like protein 1	LANCL1	0		0		0		0		0		0		0		0		0		0		0		0		0		sp|O43813|LANC1_HUMAN Glutathione S-transferase LANCL1 OS=Homo sapiens OX=9606 GN=LANCL1 PE=1 SV=1	1	2	2	2	0	1	0	0	1	0	0	1	0	1	0	0
O43815;O43815-2	O43815;O43815-2	5;5	5;5	5;5	Striatin	STRN	0		0		0		0		0		0		0		0		0		0		0		0		0		sp|O43815|STRN_HUMAN Striatin OS=Homo sapiens OX=9606 GN=STRN PE=1 SV=4;sp|O43815-2|STRN_HUMAN Isoform 2 of Striatin OS=Homo sapiens OX=9606 GN=STRN	2	5	5	5	1	1	1	1	2	1	1	0	2	1	1	0
O43823	O43823	3	3	3	A-kinase anchor protein 8	AKAP8	0		0		0		0		0		0		0		0		0		0		0		0		0		sp|O43823|AKAP8_HUMAN A-kinase anchor protein 8 OS=Homo sapiens OX=9606 GN=AKAP8 PE=1 SV=1	1	3	3	3	0	2	1	0	2	1	0	0	1	0	1	0
O43837;O43837-2;O43837-3	O43837;O43837-2	9;7;3	9;7;3	9;7;3	Isocitrate dehydrogenase [NAD] subunit beta, mitochondrial	IDH3B	0		0		0		0		0		0		0		0		0		0		0		0		0		sp|O43837|IDH3B_HUMAN Isocitrate dehydrogenase [NAD] subunit beta, mitochondrial OS=Homo sapiens OX=9606 GN=IDH3B PE=1 SV=2;sp|O43837-2|IDH3B_HUMAN Isoform A of Isocitrate dehydrogenase [NAD] subunit beta, mitochondrial OS=Homo sapiens OX=9606 GN=IDH3B	3	9	9	9	5	2	4	4	6	6	2	2	1	1	1	1
O43847;O43847-2	O43847;O43847-2	9;9	9;9	9;9	Nardilysin	NRD1	0		0		0		0		0		0		0		0		0		0		0		0		0		sp|O43847|NRDC_HUMAN Nardilysin OS=Homo sapiens OX=9606 GN=NRDC PE=1 SV=3;sp|O43847-2|NRDC_HUMAN Isoform 2 of Nardilysin OS=Homo sapiens OX=9606 GN=NRDC	2	9	9	9	3	3	5	3	4	4	1	2	2	1	1	1
O43852;O43852-3;O43852-6;O43852-15;O43852-5;O43852-10;O43852-9;O43852-13;O43852-14;O43852-11;O43852-12	O43852;O43852-3;O43852-6;O43852-15;O43852-5;O43852-10;O43852-9	22;22;15;14;14;12;11;8;8;8;4	22;22;15;14;14;12;11;8;8;8;4	4;4;4;0;4;4;1;4;4;4;0	Calumenin	CALU	0		0		0		0		0		0		0		0		0		0		0		0		0		sp|O43852|CALU_HUMAN Calumenin OS=Homo sapiens OX=9606 GN=CALU PE=1 SV=2;sp|O43852-3|CALU_HUMAN Isoform 3 of Calumenin OS=Homo sapiens OX=9606 GN=CALU;sp|O43852-6|CALU_HUMAN Isoform 6 of Calumenin OS=Homo sapiens OX=9606 GN=CALU;sp|O43852-15|CALU_HUMAN Iso	11	22	22	4	13	11	14	13	15	14	11	12	9	10	8	9
O60216;Q9H4I0	O60216;Q9H4I0	2;1	2;1	2;1	Double-strand-break repair protein rad21 homolog;Double-strand-break repair protein rad21-like protein 1	RAD21;RAD21L1	0		0		0		0		0		0		0		0		0		0		0		0		0		sp|O60216|RAD21_HUMAN Double-strand-break repair protein rad21 homolog OS=Homo sapiens OX=9606 GN=RAD21 PE=1 SV=2;sp|Q9H4I0|RD21L_HUMAN Double-strand-break repair protein rad21-like protein 1 OS=Homo sapiens OX=9606 GN=RAD21L1 PE=2 SV=3	2	2	2	2	0	0	1	1	1	1	0	1	1	1	1	0
O60220	O60220	2	2	2	Mitochondrial import inner membrane translocase subunit Tim8 A	TIMM8A	0		0		0		0		0		0		0		0		0		0		0		0		0		sp|O60220|TIM8A_HUMAN Mitochondrial import inner membrane translocase subunit Tim8 A OS=Homo sapiens OX=9606 GN=TIMM8A PE=1 SV=1	1	2	2	2	2	0	2	1	2	2	2	1	1	1	1	1
O60231	O60231	9	8	8	Putative pre-mRNA-splicing factor ATP-dependent RNA helicase DHX16	DHX16	0		0		0		0		0		0		0		0		0		0		0		0		0		sp|O60231|DHX16_HUMAN Pre-mRNA-splicing factor ATP-dependent RNA helicase DHX16 OS=Homo sapiens OX=9606 GN=DHX16 PE=1 SV=2	1	9	8	8	3	1	2	3	2	3	2	2	3	1	3	4
O60232	O60232	2	2	2	Sjoegren syndrome/scleroderma autoantigen 1	SSSCA1	0		0		0		0		0		0		0		0		0		0		0		0		0		sp|O60232|ZNRD2_HUMAN Protein ZNRD2 OS=Homo sapiens OX=9606 GN=ZNRD2 PE=1 SV=1	1	2	2	2	1	2	0	0	0	0	2	0	1	1	1	1
O60256;O60256-4;O60256-2;O60256-3	O60256;O60256-4;O60256-2;O60256-3	3;3;3;2	3;3;3;2	3;3;3;2	Phosphoribosyl pyrophosphate synthase-associated protein 2	PRPSAP2	0		0		0		0		0		0		0		0		0		0		0		0		0		sp|O60256|KPRB_HUMAN Phosphoribosyl pyrophosphate synthase-associated protein 2 OS=Homo sapiens OX=9606 GN=PRPSAP2 PE=1 SV=1;sp|O60256-4|KPRB_HUMAN Isoform 4 of Phosphoribosyl pyrophosphate synthase-associated protein 2 OS=Homo sapiens OX=9606 GN=PRPSAP2;s	4	3	3	3	2	1	3	1	3	1	0	1	0	0	1	1
O60264;P28370;P28370-2	O60264	3;1;1	3;1;1	3;1;1	SWI/SNF-related matrix-associated actin-dependent regulator of chromatin subfamily A member 5	SMARCA5	0		0		0		0		0		0		0		0		0		0		0		0		0		sp|O60264|SMCA5_HUMAN SWI/SNF-related matrix-associated actin-dependent regulator of chromatin subfamily A member 5 OS=Homo sapiens OX=9606 GN=SMARCA5 PE=1 SV=1	3	3	3	3	1	1	0	1	0	1	0	0	1	1	1	0
O60271;O60271-2;O60271-4;O60271-5;O60271-3;O60271-9;Q9UPT6;Q9UPT6-2	O60271;O60271-2;O60271-4;O60271-5;O60271-3;O60271-9	8;8;8;6;6;6;3;2	8;8;8;6;6;6;3;2	8;8;8;6;6;6;3;2	C-Jun-amino-terminal kinase-interacting protein 4	SPAG9	0		0		0		0		0		0		0		0		0		0		0		0		0		sp|O60271|JIP4_HUMAN C-Jun-amino-terminal kinase-interacting protein 4 OS=Homo sapiens OX=9606 GN=SPAG9 PE=1 SV=4;sp|O60271-2|JIP4_HUMAN Isoform 2 of C-Jun-amino-terminal kinase-interacting protein 4 OS=Homo sapiens OX=9606 GN=SPAG9;sp|O60271-4|JIP4_HUMAN	8	8	8	8	0	2	2	4	3	2	0	0	0	0	0	0
O60306	O60306	3	3	3	Intron-binding protein aquarius	AQR	0		0		0		0		0		0		0		0		0		0		0		0		0		sp|O60306|AQR_HUMAN RNA helicase aquarius OS=Homo sapiens OX=9606 GN=AQR PE=1 SV=4	1	3	3	3	1	1	1	1	1	1	0	1	0	0	0	0
O60313;O60313-2;O60313-13;O60313-9;O60313-11;O60313-10	O60313;O60313-2;O60313-13;O60313-9;O60313-11;O60313-10	7;7;7;7;7;7	7;7;7;7;7;7	7;7;7;7;7;7	Dynamin-like 120 kDa protein, mitochondrial;Dynamin-like 120 kDa protein, form S1	OPA1	0		0		0		0		0		0		0		0		0		0		0		0		0		sp|O60313|OPA1_HUMAN Dynamin-like 120 kDa protein, mitochondrial OS=Homo sapiens OX=9606 GN=OPA1 PE=1 SV=3;sp|O60313-2|OPA1_HUMAN Isoform 2 of Dynamin-like 120 kDa protein, mitochondrial OS=Homo sapiens OX=9606 GN=OPA1;sp|O60313-13|OPA1_HUMAN Isoform 7 of	6	7	7	7	0	0	0	0	0	0	0	2	2	4	4	2
O60341;O60341-2	O60341;O60341-2	4;4	4;4	4;4	Lysine-specific histone demethylase 1A	KDM1A	0		0		0		0		0		0		0		0		0		0		0		0		0		sp|O60341|KDM1A_HUMAN Lysine-specific histone demethylase 1A OS=Homo sapiens OX=9606 GN=KDM1A PE=1 SV=2;sp|O60341-2|KDM1A_HUMAN Isoform 2 of Lysine-specific histone demethylase 1A OS=Homo sapiens OX=9606 GN=KDM1A	2	4	4	4	0	1	1	0	1	3	0	0	0	1	0	1
O60343;O60343-2;O60343-3	O60343;O60343-2;O60343-3	5;5;5	5;5;5	5;5;5	TBC1 domain family member 4	TBC1D4	0		0		0		0		0		0		0		0		0		0		0		0		0		sp|O60343|TBCD4_HUMAN TBC1 domain family member 4 OS=Homo sapiens OX=9606 GN=TBC1D4 PE=1 SV=2;sp|O60343-2|TBCD4_HUMAN Isoform 2 of TBC1 domain family member 4 OS=Homo sapiens OX=9606 GN=TBC1D4;sp|O60343-3|TBCD4_HUMAN Isoform 3 of TBC1 domain family member	3	5	5	5	0	0	1	0	0	0	4	2	3	2	2	2
O60443;O60443-2;O60443-3	O60443;O60443-2;O60443-3	2;1;1	2;1;1	2;1;1	Non-syndromic hearing impairment protein 5	DFNA5	0		0		0		0		0		0		0		0		0		0		0		0		0		sp|O60443|GSDME_HUMAN Gasdermin-E OS=Homo sapiens OX=9606 GN=GSDME PE=1 SV=2;sp|O60443-2|GSDME_HUMAN Isoform 2 of Gasdermin-E OS=Homo sapiens OX=9606 GN=GSDME;sp|O60443-3|GSDME_HUMAN Isoform 3 of Gasdermin-E OS=Homo sapiens OX=9606 GN=GSDME	3	2	2	2	0	0	0	0	0	0	0	1	0	1	1	2
O60488;O60488-2	O60488;O60488-2	7;7	5;5	5;5	Long-chain-fatty-acid--CoA ligase 4	ACSL4	0		0		0		0		0		0		0		0		0		0		0		0		0		sp|O60488|ACSL4_HUMAN Long-chain-fatty-acid--CoA ligase 4 OS=Homo sapiens OX=9606 GN=ACSL4 PE=1 SV=2;sp|O60488-2|ACSL4_HUMAN Isoform Short of Long-chain-fatty-acid--CoA ligase 4 OS=Homo sapiens OX=9606 GN=ACSL4	2	7	5	5	2	2	3	1	2	2	5	4	4	5	4	3
O60493;O60493-4;O60493-3;O60493-2	O60493;O60493-4;O60493-3;O60493-2	6;5;4;4	6;5;4;4	5;5;3;4	Sorting nexin-3	SNX3	0		0		0		0		0		0		0		0		0		0		0		0		0		sp|O60493|SNX3_HUMAN Sorting nexin-3 OS=Homo sapiens OX=9606 GN=SNX3 PE=1 SV=3;sp|O60493-4|SNX3_HUMAN Isoform 4 of Sorting nexin-3 OS=Homo sapiens OX=9606 GN=SNX3;sp|O60493-3|SNX3_HUMAN Isoform 3 of Sorting nexin-3 OS=Homo sapiens OX=9606 GN=SNX3;sp|O60493	4	6	6	5	4	2	2	2	5	4	1	4	2	2	2	2
O60502;O60502-4;O60502-2;O60502-3	O60502;O60502-4;O60502-2	13;12;10;6	13;12;10;6	13;12;10;6	Protein O-GlcNAcase	MGEA5	0		0		0		0		0		0		0		0		0		0		0		0		0		sp|O60502|OGA_HUMAN Protein O-GlcNAcase OS=Homo sapiens OX=9606 GN=OGA PE=1 SV=2;sp|O60502-4|OGA_HUMAN Isoform 4 of Protein O-GlcNAcase OS=Homo sapiens OX=9606 GN=OGA;sp|O60502-2|OGA_HUMAN Isoform 2 of Protein O-GlcNAcase OS=Homo sapiens OX=9606 GN=OGA	4	13	13	13	5	3	6	6	8	5	0	0	0	0	0	0
O60506;O60506-2	O60506;O60506-2	29;28	29;28	0;0	Heterogeneous nuclear ribonucleoprotein Q	SYNCRIP	0		0		0		0		0		0		0		0		0		0		0		0		0		sp|O60506|HNRPQ_HUMAN Heterogeneous nuclear ribonucleoprotein Q OS=Homo sapiens OX=9606 GN=SYNCRIP PE=1 SV=2;sp|O60506-2|HNRPQ_HUMAN Isoform 2 of Heterogeneous nuclear ribonucleoprotein Q OS=Homo sapiens OX=9606 GN=SYNCRIP	2	29	29	0	15	17	21	17	16	20	17	14	16	17	14	12
O60506-3;O60506-4;O60506-5	O60506-3;O60506-4;O60506-5	28;27;17	1;1;1	1;1;1	Heterogeneous nuclear ribonucleoprotein Q	SYNCRIP	0		0		0		0		0		0		0		0		0		0		0		0		0		sp|O60506-3|HNRPQ_HUMAN Isoform 3 of Heterogeneous nuclear ribonucleoprotein Q OS=Homo sapiens OX=9606 GN=SYNCRIP;sp|O60506-4|HNRPQ_HUMAN Isoform 4 of Heterogeneous nuclear ribonucleoprotein Q OS=Homo sapiens OX=9606 GN=SYNCRIP;sp|O60506-5|HNRPQ_HUMAN Isof	3	28	1	1	16	18	20	17	15	20	18	14	16	17	15	12
O60508	O60508	2	2	2	Pre-mRNA-processing factor 17	CDC40	0		0		0		0		0		0		0		0		0		0		0		0		0		sp|O60508|PRP17_HUMAN Pre-mRNA-processing factor 17 OS=Homo sapiens OX=9606 GN=CDC40 PE=1 SV=1	1	2	2	2	0	0	0	0	0	0	0	1	0	0	1	1
O60524;O60524-4;O60524-5;O60524-3	O60524;O60524-4;O60524-5;O60524-3	1;1;1;1	1;1;1;1	1;1;1;1	Nuclear export mediator factor NEMF	NEMF	0		0		0		0		0		0		0		0		0		0		0		0		0		sp|O60524|NEMF_HUMAN Nuclear export mediator factor NEMF OS=Homo sapiens OX=9606 GN=NEMF PE=1 SV=4;sp|O60524-4|NEMF_HUMAN Isoform 4 of Nuclear export mediator factor NEMF OS=Homo sapiens OX=9606 GN=NEMF;sp|O60524-5|NEMF_HUMAN Isoform 5 of Nuclear export me	4	1	1	1	0	0	1	1	0	0	0	0	0	0	0	0
O60551	O60551	3	1	1	Glycylpeptide N-tetradecanoyltransferase 2	NMT2	0		0		0		0		0		0		0		0		0		0		0		0		0		sp|O60551|NMT2_HUMAN Glycylpeptide N-tetradecanoyltransferase 2 OS=Homo sapiens OX=9606 GN=NMT2 PE=1 SV=1	1	3	1	1	1	0	0	0	1	0	0	1	0	0	1	2
O60568	O60568	22	22	22	Procollagen-lysine,2-oxoglutarate 5-dioxygenase 3	PLOD3	0		0		0		0		0		0		0		0		0		0		0		0		0		sp|O60568|PLOD3_HUMAN Multifunctional procollagen lysine hydroxylase and glycosyltransferase LH3 OS=Homo sapiens OX=9606 GN=PLOD3 PE=1 SV=1	1	22	22	22	12	14	12	14	14	15	2	0	1	1	1	1
O60610;O60610-2;O60610-3	O60610;O60610-2;O60610-3	26;26;26	26;26;26	26;26;26	Protein diaphanous homolog 1	DIAPH1	0		0		0		0		0		0		0		0		0		0		0		0		0		sp|O60610|DIAP1_HUMAN Protein diaphanous homolog 1 OS=Homo sapiens OX=9606 GN=DIAPH1 PE=1 SV=2;sp|O60610-2|DIAP1_HUMAN Isoform 2 of Protein diaphanous homolog 1 OS=Homo sapiens OX=9606 GN=DIAPH1;sp|O60610-3|DIAP1_HUMAN Isoform 3 of Protein diaphanous homol	3	26	26	26	13	9	14	12	19	10	10	7	10	10	6	7
O60664;O60664-4;O60664-3;O60664-2	O60664;O60664-4;O60664-3	17;17;16;7	17;17;16;7	17;17;16;7	Perilipin-3	PLIN3	0		0		0		0		0		0		0		0		0		0		0		0		0		sp|O60664|PLIN3_HUMAN Perilipin-3 OS=Homo sapiens OX=9606 GN=PLIN3 PE=1 SV=3;sp|O60664-4|PLIN3_HUMAN Isoform 4 of Perilipin-3 OS=Homo sapiens OX=9606 GN=PLIN3;sp|O60664-3|PLIN3_HUMAN Isoform 3 of Perilipin-3 OS=Homo sapiens OX=9606 GN=PLIN3	4	17	17	17	10	11	12	10	13	12	9	10	8	11	10	12
O60678;O60678-2	O60678;O60678-2	3;3	3;3	3;3	Protein arginine N-methyltransferase 3	PRMT3	0		0		0		0		0		0		0		0		0		0		0		0		0		sp|O60678|ANM3_HUMAN Protein arginine N-methyltransferase 3 OS=Homo sapiens OX=9606 GN=PRMT3 PE=1 SV=4;sp|O60678-2|ANM3_HUMAN Isoform 2 of Protein arginine N-methyltransferase 3 OS=Homo sapiens OX=9606 GN=PRMT3	2	3	3	3	1	1	2	2	3	1	1	0	1	0	2	1
O60701;O60701-2;O60701-3	O60701;O60701-2;O60701-3	10;9;7	10;9;7	10;9;7	UDP-glucose 6-dehydrogenase	UGDH	0		0		0		0		0		0		0		0		0		0		0		0		0		sp|O60701|UGDH_HUMAN UDP-glucose 6-dehydrogenase OS=Homo sapiens OX=9606 GN=UGDH PE=1 SV=1;sp|O60701-2|UGDH_HUMAN Isoform 2 of UDP-glucose 6-dehydrogenase OS=Homo sapiens OX=9606 GN=UGDH;sp|O60701-3|UGDH_HUMAN Isoform 3 of UDP-glucose 6-dehydrogenase OS=Ho	3	10	10	10	6	7	5	5	7	5	1	4	2	4	2	3
O60711;O60711-2	O60711;O60711-2	3;2	3;2	3;2	Leupaxin	LPXN	0		0		0		0		0		0		0		0		0		0		0		0		0		sp|O60711|LPXN_HUMAN Leupaxin OS=Homo sapiens OX=9606 GN=LPXN PE=1 SV=1;sp|O60711-2|LPXN_HUMAN Isoform 2 of Leupaxin OS=Homo sapiens OX=9606 GN=LPXN	2	3	3	3	1	1	2	1	2	1	1	1	0	0	1	0
O60716;O60716-2;O60716-5;O60716-3;O60716-4;O60716-6;O60716-7;O60716-8;O60716-18;O60716-11;O60716-10;O60716-9;O60716-17;O60716-21;O60716-19;O60716-13;O60716-12;O60716-14;O60716-16;O60716-23;O60716-20;O60716-24;O60716-22;O60716-15;O60716-29;O60716-27;O60716-25;O60716-26;O60716-31;O60716-32;O60716-30;O60716-28	O60716;O60716-2;O60716-5;O60716-3;O60716-4;O60716-6;O60716-7;O60716-8;O60716-18;O60716-11;O60716-10;O60716-9;O60716-17;O60716-21;O60716-19;O60716-13;O60716-12;O60716-14;O60716-16;O60716-23;O60716-20;O60716-24;O60716-22;O60716-15	13;13;13;13;12;12;12;12;10;10;10;10;10;10;10;10;9;9;9;9;9;9;9;9;6;6;6;6;5;5;5;5	13;13;13;13;12;12;12;12;10;10;10;10;10;10;10;10;9;9;9;9;9;9;9;9;6;6;6;6;5;5;5;5	13;13;13;13;12;12;12;12;10;10;10;10;10;10;10;10;9;9;9;9;9;9;9;9;6;6;6;6;5;5;5;5	Catenin delta-1	CTNND1	0		0		0		0		0		0		0		0		0		0		0		0		0		sp|O60716|CTND1_HUMAN Catenin delta-1 OS=Homo sapiens OX=9606 GN=CTNND1 PE=1 SV=1;sp|O60716-2|CTND1_HUMAN Isoform 1AB of Catenin delta-1 OS=Homo sapiens OX=9606 GN=CTNND1;sp|O60716-5|CTND1_HUMAN Isoform 1A of Catenin delta-1 OS=Homo sapiens OX=9606 GN=CTNN	32	13	13	13	6	8	6	7	6	7	3	2	3	1	3	2
O60749;O60749-2	O60749;O60749-2	9;9	7;7	7;7	Sorting nexin-2	SNX2	0		0		0		0		0		0		0		0		0		0		0		0		0		sp|O60749|SNX2_HUMAN Sorting nexin-2 OS=Homo sapiens OX=9606 GN=SNX2 PE=1 SV=2;sp|O60749-2|SNX2_HUMAN Isoform 2 of Sorting nexin-2 OS=Homo sapiens OX=9606 GN=SNX2	2	9	7	7	7	6	5	6	6	5	4	8	5	8	4	5
O60762	O60762	5	5	5	Dolichol-phosphate mannosyltransferase subunit 1	DPM1	0		0		0		0		0		0		0		0		0		0		0		0		0		sp|O60762|DPM1_HUMAN Dolichol-phosphate mannosyltransferase subunit 1 OS=Homo sapiens OX=9606 GN=DPM1 PE=1 SV=1	1	5	5	5	0	0	1	1	2	1	3	2	3	2	1	3
O60763;O60763-2;REV__Q5VZ89-5;REV__Q5VZ89-3;REV__Q5VZ89;REV__Q5VZ89-7	O60763;O60763-2	13;13;1;1;1;1	13;13;1;1;1;1	13;13;1;1;1;1	General vesicular transport factor p115	USO1	0		0		0		0		0		0		0		0		0		0		0		0		0		sp|O60763|USO1_HUMAN General vesicular transport factor p115 OS=Homo sapiens OX=9606 GN=USO1 PE=1 SV=2;sp|O60763-2|USO1_HUMAN Isoform 2 of General vesicular transport factor p115 OS=Homo sapiens OX=9606 GN=USO1	6	13	13	13	7	8	6	7	6	7	3	3	1	2	3	1
Q99880;Q93079;Q99877;P62807;P58876;O60814;Q5QNW6;Q99879;Q5QNW6-2;P57053;Q96A08;A0A2R8Y619	Q99880;Q93079;Q99877;P62807;P58876;O60814;Q5QNW6;Q99879;Q5QNW6-2;P57053	7;7;7;7;7;7;7;7;7;6;3;1	7;7;7;7;7;7;7;7;7;6;3;1	2;2;2;2;2;2;2;2;2;2;0;0	Histone H2B type 1-L;Histone H2B type 1-H;Histone H2B type 1-N;Histone H2B type 1-C/E/F/G/I;Histone H2B type 1-D;Histone H2B type 1-K;Histone H2B type 2-F;Histone H2B type 1-M;Histone H2B type F-S	HIST1H2BL;HIST1H2BH;HIST1H2BN;HIST1H2BC;HIST1H2BD;HIST1H2BK;HIST2H2BF;HIST1H2BM;H2BFS	0		0		0		0		0		0		0		0		0		0		0		0		0		sp|Q99880|H2B1L_HUMAN Histone H2B type 1-L OS=Homo sapiens OX=9606 GN=H2BC13 PE=1 SV=3;sp|Q93079|H2B1H_HUMAN Histone H2B type 1-H OS=Homo sapiens OX=9606 GN=H2BC9 PE=1 SV=3;sp|Q99877|H2B1N_HUMAN Histone H2B type 1-N OS=Homo sapiens OX=9606 GN=H2BC15 PE=1 S	12	7	7	2	5	3	6	6	5	4	0	3	3	3	3	3
O60828;O60828-3;O60828-10;O60828-9;O60828-8;O60828-7;O60828-6;O60828-5;O60828-4;O60828-2	O60828;O60828-3;O60828-10;O60828-9;O60828-8;O60828-7;O60828-6;O60828-5;O60828-4;O60828-2	1;1;1;1;1;1;1;1;1;1	1;1;1;1;1;1;1;1;1;1	1;1;1;1;1;1;1;1;1;1	Polyglutamine-binding protein 1	PQBP1	0		0		0		0		0		0		0		0		0		0		0		0		0		sp|O60828|PQBP1_HUMAN Polyglutamine-binding protein 1 OS=Homo sapiens OX=9606 GN=PQBP1 PE=1 SV=1;sp|O60828-3|PQBP1_HUMAN Isoform 3 of Polyglutamine-binding protein 1 OS=Homo sapiens OX=9606 GN=PQBP1;sp|O60828-10|PQBP1_HUMAN Isoform 10 of Polyglutamine-bind	10	1	1	1	1	1	1	1	1	1	1	0	0	1	1	1
O60831	O60831	3	3	3	PRA1 family protein 2	PRAF2	0		0		0		0		0		0		0		0		0		0		0		0		0		sp|O60831|PRAF2_HUMAN PRA1 family protein 2 OS=Homo sapiens OX=9606 GN=PRAF2 PE=1 SV=1	1	3	3	3	3	2	2	1	2	2	1	0	1	1	1	1
O60841;Q9H2L5;Q9H2L5-3;Q9H2L5-2	O60841	19;1;1;1	19;1;1;1	19;1;1;1	Eukaryotic translation initiation factor 5B	EIF5B	0		0		0		0		0		0		0		0		0		0		0		0		0		sp|O60841|IF2P_HUMAN Eukaryotic translation initiation factor 5B OS=Homo sapiens OX=9606 GN=EIF5B PE=1 SV=4	4	19	19	19	7	6	6	7	7	7	5	8	10	10	10	9
O60869;O60869-2;O60869-3	O60869;O60869-2;O60869-3	7;7;7	7;7;7	7;7;7	Endothelial differentiation-related factor 1	EDF1	0		0		0		0		0		0		0		0		0		0		0		0		0		sp|O60869|EDF1_HUMAN Endothelial differentiation-related factor 1 OS=Homo sapiens OX=9606 GN=EDF1 PE=1 SV=1;sp|O60869-2|EDF1_HUMAN Isoform 2 of Endothelial differentiation-related factor 1 OS=Homo sapiens OX=9606 GN=EDF1;sp|O60869-3|EDF1_HUMAN Isoform 3 of	3	7	7	7	3	2	3	3	1	2	3	1	0	1	2	0
O60884	O60884	7	7	7	DnaJ homolog subfamily A member 2	DNAJA2	0		0		0		0		0		0		0		0		0		0		0		0		0		sp|O60884|DNJA2_HUMAN DnaJ homolog subfamily A member 2 OS=Homo sapiens OX=9606 GN=DNAJA2 PE=1 SV=1	1	7	7	7	4	2	3	2	2	2	0	1	1	2	1	0
O60888;O60888-3;O60888-2	O60888;O60888-3;O60888-2	4;4;4	4;4;4	4;4;4	Protein CutA	CUTA	0		0		0		0		0		0		0		0		0		0		0		0		0		sp|O60888|CUTA_HUMAN Protein CutA OS=Homo sapiens OX=9606 GN=CUTA PE=1 SV=2;sp|O60888-3|CUTA_HUMAN Isoform C of Protein CutA OS=Homo sapiens OX=9606 GN=CUTA;sp|O60888-2|CUTA_HUMAN Isoform A of Protein CutA OS=Homo sapiens OX=9606 GN=CUTA	3	4	4	4	0	0	1	1	1	1	3	3	2	3	3	3
O60925	O60925	4	4	4	Prefoldin subunit 1	PFDN1	0		0		0		0		0		0		0		0		0		0		0		0		0		sp|O60925|PFD1_HUMAN Prefoldin subunit 1 OS=Homo sapiens OX=9606 GN=PFDN1 PE=1 SV=2	1	4	4	4	3	2	3	3	3	3	3	3	3	2	2	2
O75044;P0DJJ0;P0DMP2	O75044	4;1;1	4;1;1	4;1;1	SLIT-ROBO Rho GTPase-activating protein 2	SRGAP2	0		0		0		0		0		0		0		0		0		0		0		0		0		sp|O75044|SRGP2_HUMAN SLIT-ROBO Rho GTPase-activating protein 2 OS=Homo sapiens OX=9606 GN=SRGAP2 PE=1 SV=3	3	4	4	4	2	3	2	3	1	3	0	0	0	0	0	0
O75083;O75083-3	O75083;O75083-3	18;12	18;12	18;12	WD repeat-containing protein 1	WDR1	0		0		0		0		0		0		0		0		0		0		0		0		0		sp|O75083|WDR1_HUMAN WD repeat-containing protein 1 OS=Homo sapiens OX=9606 GN=WDR1 PE=1 SV=4;sp|O75083-3|WDR1_HUMAN Isoform 2 of WD repeat-containing protein 1 OS=Homo sapiens OX=9606 GN=WDR1	2	18	18	18	11	10	10	11	8	6	8	10	9	11	10	10
O75116;Q13464	O75116	22;2	22;2	22;2	Rho-associated protein kinase 2	ROCK2	0		0		0		0		0		0		0		0		0		0		0		0		0		sp|O75116|ROCK2_HUMAN Rho-associated protein kinase 2 OS=Homo sapiens OX=9606 GN=ROCK2 PE=1 SV=4	2	22	22	22	10	8	9	8	11	5	1	0	0	1	1	2
O75131;Q86YQ8;Q96A23;Q9UBL6;Q8IYJ1;Q96FN4;Q9HCH3;Q86YQ8-2;Q9HCH3-2;Q96FN4-2;O95741;Q9UBL6-2;Q96A23-2;O95741-2	O75131	9;1;1;1;1;1;1;1;1;1;1;1;1;1	9;1;1;1;1;1;1;1;1;1;1;1;1;1	9;1;1;1;1;1;1;1;1;1;1;1;1;1	Copine-3	CPNE3	0		0		0		0		0		0		0		0		0		0		0		0		0		sp|O75131|CPNE3_HUMAN Copine-3 OS=Homo sapiens OX=9606 GN=CPNE3 PE=1 SV=1	14	9	9	9	4	3	2	1	3	2	1	2	4	3	0	4
O75150;O75150-3;O75150-4	O75150;O75150-3;O75150-4	6;6;6	6;6;6	5;5;5	E3 ubiquitin-protein ligase BRE1B	RNF40	0		0		0		0		0		0		0		0		0		0		0		0		0		sp|O75150|BRE1B_HUMAN E3 ubiquitin-protein ligase BRE1B OS=Homo sapiens OX=9606 GN=RNF40 PE=1 SV=5;sp|O75150-3|BRE1B_HUMAN Isoform 3 of E3 ubiquitin-protein ligase BRE1B OS=Homo sapiens OX=9606 GN=RNF40;sp|O75150-4|BRE1B_HUMAN Isoform 4 of E3 ubiquitin-pro	3	6	6	5	3	2	3	3	4	2	4	1	4	0	0	1
O75152;A0A1B0GTU1	O75152	3;1	3;1	3;1	Zinc finger CCCH domain-containing protein 11A	ZC3H11A	0		0		0		0		0		0		0		0		0		0		0		0		0		sp|O75152|ZC11A_HUMAN Zinc finger CCCH domain-containing protein 11A OS=Homo sapiens OX=9606 GN=ZC3H11A PE=1 SV=3	2	3	3	3	0	2	2	1	0	0	0	0	0	0	0	0
O75153	O75153	3	3	3	Clustered mitochondria protein homolog	CLUH	0		0		0		0		0		0		0		0		0		0		0		0		0		sp|O75153|CLU_HUMAN Clustered mitochondria protein homolog OS=Homo sapiens OX=9606 GN=CLUH PE=1 SV=2	1	3	3	3	1	0	1	0	1	0	0	1	0	1	0	0
O75165	O75165	6	6	6	DnaJ homolog subfamily C member 13	DNAJC13	0		0		0		0		0		0		0		0		0		0		0		0		0		sp|O75165|DJC13_HUMAN DnaJ homolog subfamily C member 13 OS=Homo sapiens OX=9606 GN=DNAJC13 PE=1 SV=5	1	6	6	6	0	0	0	0	2	0	3	0	1	0	0	0
O75175	O75175	2	2	2	CCR4-NOT transcription complex subunit 3	CNOT3	0		0		0		0		0		0		0		0		0		0		0		0		0		sp|O75175|CNOT3_HUMAN CCR4-NOT transcription complex subunit 3 OS=Homo sapiens OX=9606 GN=CNOT3 PE=1 SV=1	1	2	2	2	1	1	1	1	1	1	1	0	2	0	1	1
O75182;O75182-3;O75182-2	O75182;O75182-3;O75182-2	1;1;1	1;1;1	1;1;1	Paired amphipathic helix protein Sin3b	SIN3B	0		0		0		0		0		0		0		0		0		0		0		0		0		sp|O75182|SIN3B_HUMAN Paired amphipathic helix protein Sin3b OS=Homo sapiens OX=9606 GN=SIN3B PE=1 SV=2;sp|O75182-3|SIN3B_HUMAN Isoform 3 of Paired amphipathic helix protein Sin3b OS=Homo sapiens OX=9606 GN=SIN3B;sp|O75182-2|SIN3B_HUMAN Isoform 2 of Paired	3	1	1	1	0	0	0	0	0	0	0	0	0	0	0	1
O75190;O75190-3;O75190-2;O75190-4;Q8NHS0;P25686;Q8WWF6;P25686-2	O75190;O75190-3;O75190-2;O75190-4	6;6;5;3;2;1;1;1	6;6;5;3;2;1;1;1	6;6;5;3;2;1;1;1	DnaJ homolog subfamily B member 6	DNAJB6	0		0		0		0		0		0		0		0		0		0		0		0		0		sp|O75190|DNJB6_HUMAN DnaJ homolog subfamily B member 6 OS=Homo sapiens OX=9606 GN=DNAJB6 PE=1 SV=2;sp|O75190-3|DNJB6_HUMAN Isoform C of DnaJ homolog subfamily B member 6 OS=Homo sapiens OX=9606 GN=DNAJB6;sp|O75190-2|DNJB6_HUMAN Isoform B of DnaJ homolog s	8	6	6	6	3	3	2	3	2	2	3	2	4	3	4	2
O75208;O75208-2	O75208	3;1	3;1	3;1	Ubiquinone biosynthesis protein COQ9, mitochondrial	COQ9	0		0		0		0		0		0		0		0		0		0		0		0		0		sp|O75208|COQ9_HUMAN Ubiquinone biosynthesis protein COQ9, mitochondrial OS=Homo sapiens OX=9606 GN=COQ9 PE=1 SV=1	2	3	3	3	2	1	1	0	2	1	0	0	0	0	1	0
O75223;O75223-3;O75223-2;O75223-4	O75223;O75223-3	5;3;1;1	5;3;1;1	5;3;1;1	Gamma-glutamylcyclotransferase	GGCT	0		0		0		0		0		0		0		0		0		0		0		0		0		sp|O75223|GGCT_HUMAN Gamma-glutamylcyclotransferase OS=Homo sapiens OX=9606 GN=GGCT PE=1 SV=1;sp|O75223-3|GGCT_HUMAN Isoform 3 of Gamma-glutamylcyclotransferase OS=Homo sapiens OX=9606 GN=GGCT	4	5	5	5	3	4	2	4	4	4	0	1	1	0	1	1
O75306;O75306-2	O75306;O75306-2	3;3	3;3	3;3	NADH dehydrogenase [ubiquinone] iron-sulfur protein 2, mitochondrial	NDUFS2	0		0		0		0		0		0		0		0		0		0		0		0		0		sp|O75306|NDUS2_HUMAN NADH dehydrogenase [ubiquinone] iron-sulfur protein 2, mitochondrial OS=Homo sapiens OX=9606 GN=NDUFS2 PE=1 SV=2;sp|O75306-2|NDUS2_HUMAN Isoform 2 of NADH dehydrogenase [ubiquinone] iron-sulfur protein 2, mitochondrial OS=Homo sapiens	2	3	3	3	1	2	1	1	2	1	1	0	0	0	0	0
O75312	O75312	10	10	10	Zinc finger protein ZPR1	ZPR1	0		0		0		0		0		0		0		0		0		0		0		0		0		sp|O75312|ZPR1_HUMAN Zinc finger protein ZPR1 OS=Homo sapiens OX=9606 GN=ZPR1 PE=1 SV=1	1	10	10	10	7	6	5	6	5	6	3	5	3	5	3	4
O75340;O75340-2;O75340-3	O75340;O75340-2	7;6;2	7;6;2	7;6;2	Programmed cell death protein 6	PDCD6	0		0		0		0		0		0		0		0		0		0		0		0		0		sp|O75340|PDCD6_HUMAN Programmed cell death protein 6 OS=Homo sapiens OX=9606 GN=PDCD6 PE=1 SV=1;sp|O75340-2|PDCD6_HUMAN Isoform 2 of Programmed cell death protein 6 OS=Homo sapiens OX=9606 GN=PDCD6	3	7	7	7	6	3	5	5	6	6	4	2	2	2	3	2
O75347;O75347-2	O75347;O75347-2	10;6	10;6	10;6	Tubulin-specific chaperone A	TBCA	0		0		0		0		0		0		0		0		0		0		0		0		0		sp|O75347|TBCA_HUMAN Tubulin-specific chaperone A OS=Homo sapiens OX=9606 GN=TBCA PE=1 SV=3;sp|O75347-2|TBCA_HUMAN Isoform 2 of Tubulin-specific chaperone A OS=Homo sapiens OX=9606 GN=TBCA	2	10	10	10	7	5	8	7	7	7	4	7	5	7	7	8
O75348	O75348	2	2	2	V-type proton ATPase subunit G 1	ATP6V1G1	0		0		0		0		0		0		0		0		0		0		0		0		0		sp|O75348|VATG1_HUMAN V-type proton ATPase subunit G 1 OS=Homo sapiens OX=9606 GN=ATP6V1G1 PE=1 SV=3	1	2	2	2	1	2	2	2	2	2	2	1	1	1	1	1
O75351;Q6PIW4;Q6PIW4-2	O75351	6;1;1	6;1;1	3;0;0	Vacuolar protein sorting-associated protein 4B	VPS4B	0		0		0		0		0		0		0		0		0		0		0		0		0		sp|O75351|VPS4B_HUMAN Vacuolar protein sorting-associated protein 4B OS=Homo sapiens OX=9606 GN=VPS4B PE=1 SV=2	3	6	6	3	5	4	3	4	5	4	2	2	3	4	2	2
O75352;O75352-2	O75352;O75352-2	3;3	3;3	3;3	Mannose-P-dolichol utilization defect 1 protein	MPDU1	0		0		0		0		0		0		0		0		0		0		0		0		0		sp|O75352|MPU1_HUMAN Mannose-P-dolichol utilization defect 1 protein OS=Homo sapiens OX=9606 GN=MPDU1 PE=1 SV=2;sp|O75352-2|MPU1_HUMAN Isoform 2 of Mannose-P-dolichol utilization defect 1 protein OS=Homo sapiens OX=9606 GN=MPDU1	2	3	3	3	2	1	2	3	2	2	1	1	1	2	1	1
O75368	O75368	5	5	5	SH3 domain-binding glutamic acid-rich-like protein	SH3BGRL	0		0		0		0		0		0		0		0		0		0		0		0		0		sp|O75368|SH3L1_HUMAN SH3 domain-binding glutamic acid-rich-like protein OS=Homo sapiens OX=9606 GN=SH3BGRL PE=1 SV=1	1	5	5	5	4	3	3	3	3	2	2	4	2	4	2	3
O75369;O75369-2;O75369-9;O75369-8;O75369-6;O75369-3;O75369-7;O75369-5;O75369-4	O75369;O75369-2;O75369-9;O75369-8;O75369-6;O75369-3;O75369-7;O75369-5;O75369-4	117;117;117;116;114;114;109;91;91	117;117;117;116;114;114;109;91;91	106;106;106;105;103;103;105;81;81	Filamin-B	FLNB	0		0		0		0		0		0		0		0		0		0		0		0		0		sp|O75369|FLNB_HUMAN Filamin-B OS=Homo sapiens OX=9606 GN=FLNB PE=1 SV=2;sp|O75369-2|FLNB_HUMAN Isoform 2 of Filamin-B OS=Homo sapiens OX=9606 GN=FLNB;sp|O75369-9|FLNB_HUMAN Isoform 9 of Filamin-B OS=Homo sapiens OX=9606 GN=FLNB;sp|O75369-8|FLNB_HUMAN Isof	9	117	117	106	61	51	60	49	62	47	77	63	72	65	70	62
O75381;O75381-2	O75381;O75381-2	3;3	3;3	3;3	Peroxisomal membrane protein PEX14	PEX14	0		0		0		0		0		0		0		0		0		0		0		0		0		sp|O75381|PEX14_HUMAN Peroxisomal membrane protein PEX14 OS=Homo sapiens OX=9606 GN=PEX14 PE=1 SV=1;sp|O75381-2|PEX14_HUMAN Isoform 2 of Peroxisomal membrane protein PEX14 OS=Homo sapiens OX=9606 GN=PEX14	2	3	3	3	2	1	2	1	3	2	1	0	1	0	0	0
O75390	O75390	13	13	13	Citrate synthase, mitochondrial	CS	0		0		0		0		0		0		0		0		0		0		0		0		0		sp|O75390|CISY_HUMAN Citrate synthase, mitochondrial OS=Homo sapiens OX=9606 GN=CS PE=1 SV=2	1	13	13	13	10	5	9	6	10	7	5	8	6	9	6	8
O75391	O75391	2	2	2	Sperm-associated antigen 7	SPAG7	0		0		0		0		0		0		0		0		0		0		0		0		0		sp|O75391|SPAG7_HUMAN Sperm-associated antigen 7 OS=Homo sapiens OX=9606 GN=SPAG7 PE=1 SV=2	1	2	2	2	1	1	1	1	0	1	0	0	0	0	0	0
O75394	O75394	1	1	1	39S ribosomal protein L33, mitochondrial	MRPL33	0		0		0		0		0		0		0		0		0		0		0		0		0		sp|O75394|RM33_HUMAN 39S ribosomal protein L33, mitochondrial OS=Homo sapiens OX=9606 GN=MRPL33 PE=1 SV=1	1	1	1	1	1	1	1	1	1	1	0	1	1	1	1	1
O75396	O75396	6	6	6	Vesicle-trafficking protein SEC22b	SEC22B	0		0		0		0		0		0		0		0		0		0		0		0		0		sp|O75396|SC22B_HUMAN Vesicle-trafficking protein SEC22b OS=Homo sapiens OX=9606 GN=SEC22B PE=1 SV=4	1	6	6	6	4	5	3	4	2	2	3	5	5	5	5	5
O75400;O75400-2;O75400-3	O75400;O75400-2;O75400-3	10;10;10	10;10;10	10;10;10	Pre-mRNA-processing factor 40 homolog A	PRPF40A	0		0		0		0		0		0		0		0		0		0		0		0		0		sp|O75400|PR40A_HUMAN Pre-mRNA-processing factor 40 homolog A OS=Homo sapiens OX=9606 GN=PRPF40A PE=1 SV=2;sp|O75400-2|PR40A_HUMAN Isoform 2 of Pre-mRNA-processing factor 40 homolog A OS=Homo sapiens OX=9606 GN=PRPF40A;sp|O75400-3|PR40A_HUMAN Isoform 3 of	3	10	10	10	2	1	2	1	1	2	4	4	3	2	3	7
O75436;O75436-2	O75436	9;4	9;4	8;4	Vacuolar protein sorting-associated protein 26A	VPS26A	0		0		0		0		0		0		0		0		0		0		0		0		0		sp|O75436|VP26A_HUMAN Vacuolar protein sorting-associated protein 26A OS=Homo sapiens OX=9606 GN=VPS26A PE=1 SV=2	2	9	9	8	5	5	5	6	5	5	4	3	6	3	4	3
O75439	O75439	10	10	10	Mitochondrial-processing peptidase subunit beta	PMPCB	0		0		0		0		0		0		0		0		0		0		0		0		0		sp|O75439|MPPB_HUMAN Mitochondrial-processing peptidase subunit beta OS=Homo sapiens OX=9606 GN=PMPCB PE=1 SV=2	1	10	10	10	5	5	6	6	6	6	3	4	4	4	3	4
O75475;O75475-2;O75475-3	O75475;O75475-2;O75475-3	14;12;12	13;11;11	13;11;11	PC4 and SFRS1-interacting protein	PSIP1	0		0		0		0		0		0		0		0		0		0		0		0		0		sp|O75475|PSIP1_HUMAN PC4 and SFRS1-interacting protein OS=Homo sapiens OX=9606 GN=PSIP1 PE=1 SV=1;sp|O75475-2|PSIP1_HUMAN Isoform 2 of PC4 and SFRS1-interacting protein OS=Homo sapiens OX=9606 GN=PSIP1;sp|O75475-3|PSIP1_HUMAN Isoform 3 of PC4 and SFRS1-in	3	14	13	13	7	6	9	9	7	6	1	3	0	1	1	3
O75477;O94905-2;O94905-3	O75477	8;1;1	8;1;1	6;0;0	Erlin-1	ERLIN1	0		0		0		0		0		0		0		0		0		0		0		0		0		sp|O75477|ERLN1_HUMAN Erlin-1 OS=Homo sapiens OX=9606 GN=ERLIN1 PE=1 SV=2	3	8	8	6	2	2	0	1	1	1	4	1	7	1	3	3
O75489;O75489-2	O75489	6;2	6;2	6;2	NADH dehydrogenase [ubiquinone] iron-sulfur protein 3, mitochondrial	NDUFS3	0		0		0		0		0		0		0		0		0		0		0		0		0		sp|O75489|NDUS3_HUMAN NADH dehydrogenase [ubiquinone] iron-sulfur protein 3, mitochondrial OS=Homo sapiens OX=9606 GN=NDUFS3 PE=1 SV=1	2	6	6	6	2	2	3	1	3	2	1	3	2	1	0	1
O75494;O75494-3;O75494-4;O75494-5;O75494-6;O75494-2;Q8WXF0	O75494;O75494-3;O75494-4;O75494-5;O75494-6;O75494-2;Q8WXF0	2;2;2;2;2;2;1	2;2;2;2;2;2;1	2;2;2;2;2;2;1	Serine/arginine-rich splicing factor 10;Serine/arginine-rich splicing factor 12	SRSF10;SRSF12	0		0		0		0		0		0		0		0		0		0		0		0		0		sp|O75494|SRS10_HUMAN Serine/arginine-rich splicing factor 10 OS=Homo sapiens OX=9606 GN=SRSF10 PE=1 SV=1;sp|O75494-3|SRS10_HUMAN Isoform 3 of Serine/arginine-rich splicing factor 10 OS=Homo sapiens OX=9606 GN=SRSF10;sp|O75494-4|SRS10_HUMAN Isoform 4 of Se	7	2	2	2	0	0	0	0	0	0	1	1	0	0	1	1
O75506	O75506	2	2	2	Heat shock factor-binding protein 1	HSBP1	0		0		0		0		0		0		0		0		0		0		0		0		0		sp|O75506|HSBP1_HUMAN Heat shock factor-binding protein 1 OS=Homo sapiens OX=9606 GN=HSBP1 PE=1 SV=1	1	2	2	2	1	1	1	1	1	2	0	0	0	0	0	0
O75521;O75521-2	O75521;O75521-2	2;2	2;2	2;2	Enoyl-CoA delta isomerase 2, mitochondrial	ECI2	0		0		0		0		0		0		0		0		0		0		0		0		0		sp|O75521|ECI2_HUMAN Enoyl-CoA delta isomerase 2 OS=Homo sapiens OX=9606 GN=ECI2 PE=1 SV=4;sp|O75521-2|ECI2_HUMAN Isoform 2 of Enoyl-CoA delta isomerase 2 OS=Homo sapiens OX=9606 GN=ECI2	2	2	2	2	0	0	0	0	0	0	0	1	1	1	0	1
O75531	O75531	5	5	5	Barrier-to-autointegration factor;Barrier-to-autointegration factor, N-terminally processed	BANF1	0		0		0		0		0		0		0		0		0		0		0		0		0		sp|O75531|BAF_HUMAN Barrier-to-autointegration factor OS=Homo sapiens OX=9606 GN=BANF1 PE=1 SV=1	1	5	5	5	3	1	3	4	3	4	1	1	1	2	3	2
O75533;O75533-2	O75533	23;4	23;4	23;4	Splicing factor 3B subunit 1	SF3B1	0		0		0		0		0		0		0		0		0		0		0		0		0		sp|O75533|SF3B1_HUMAN Splicing factor 3B subunit 1 OS=Homo sapiens OX=9606 GN=SF3B1 PE=1 SV=3	2	23	23	23	15	12	16	13	13	13	17	10	12	10	10	10
O75534;O75534-2;O75534-3;O75534-4	O75534;O75534-2;O75534-3;O75534-4	26;26;26;26	26;26;26;26	26;26;26;26	Cold shock domain-containing protein E1	CSDE1	0		0		0		0		0		0		0		0		0		0		0		0		0		sp|O75534|CSDE1_HUMAN Cold shock domain-containing protein E1 OS=Homo sapiens OX=9606 GN=CSDE1 PE=1 SV=2;sp|O75534-2|CSDE1_HUMAN Isoform 2 of Cold shock domain-containing protein E1 OS=Homo sapiens OX=9606 GN=CSDE1;sp|O75534-3|CSDE1_HUMAN Isoform 3 of Cold	4	26	26	26	12	7	13	10	12	8	11	12	17	9	13	10
O75581	O75581	2	2	2	Low-density lipoprotein receptor-related protein 6	LRP6	0		0		0		0		0		0		0		0		0		0		0		0		0		sp|O75581|LRP6_HUMAN Low-density lipoprotein receptor-related protein 6 OS=Homo sapiens OX=9606 GN=LRP6 PE=1 SV=2	1	2	2	2	2	1	1	1	1	1	1	0	0	0	0	0
O75607	O75607	2	2	2	Nucleoplasmin-3	NPM3	0		0		0		0		0		0		0		0		0		0		0		0		0		sp|O75607|NPM3_HUMAN Nucleoplasmin-3 OS=Homo sapiens OX=9606 GN=NPM3 PE=1 SV=3	1	2	2	2	1	2	1	1	1	0	1	0	0	0	1	0
O75608;O75608-2	O75608;O75608-2	3;3	3;3	3;3	Acyl-protein thioesterase 1	LYPLA1	0		0		0		0		0		0		0		0		0		0		0		0		0		sp|O75608|LYPA1_HUMAN Acyl-protein thioesterase 1 OS=Homo sapiens OX=9606 GN=LYPLA1 PE=1 SV=1;sp|O75608-2|LYPA1_HUMAN Isoform 2 of Acyl-protein thioesterase 1 OS=Homo sapiens OX=9606 GN=LYPLA1	2	3	3	3	1	2	1	2	2	1	1	1	1	1	1	2
O75643;O75643-2	O75643	42;11	42;11	42;11	U5 small nuclear ribonucleoprotein 200 kDa helicase	SNRNP200	0		0		0		0		0		0		0		0		0		0		0		0		0		sp|O75643|U520_HUMAN U5 small nuclear ribonucleoprotein 200 kDa helicase OS=Homo sapiens OX=9606 GN=SNRNP200 PE=1 SV=2	2	42	42	42	19	19	24	22	21	25	17	11	14	11	16	13
O75663;O75663-2	O75663;O75663-2	8;7	8;7	8;7	TIP41-like protein	TIPRL	0		0		0		0		0		0		0		0		0		0		0		0		0		sp|O75663|TIPRL_HUMAN TIP41-like protein OS=Homo sapiens OX=9606 GN=TIPRL PE=1 SV=2;sp|O75663-2|TIPRL_HUMAN Isoform 2 of TIP41-like protein OS=Homo sapiens OX=9606 GN=TIPRL	2	8	8	8	5	5	2	1	5	2	0	0	0	1	1	1
O75694;O75694-2	O75694;O75694-2	9;9	9;9	9;9	Nuclear pore complex protein Nup155	NUP155	0		0		0		0		0		0		0		0		0		0		0		0		0		sp|O75694|NU155_HUMAN Nuclear pore complex protein Nup155 OS=Homo sapiens OX=9606 GN=NUP155 PE=1 SV=1;sp|O75694-2|NU155_HUMAN Isoform 2 of Nuclear pore complex protein Nup155 OS=Homo sapiens OX=9606 GN=NUP155	2	9	9	9	7	5	2	1	2	3	0	2	3	0	1	0
O75717;O75717-2	O75717;O75717-2	3;3	3;3	3;3	WD repeat and HMG-box DNA-binding protein 1	WDHD1	0		0		0		0		0		0		0		0		0		0		0		0		0		sp|O75717|WDHD1_HUMAN WD repeat and HMG-box DNA-binding protein 1 OS=Homo sapiens OX=9606 GN=WDHD1 PE=1 SV=1;sp|O75717-2|WDHD1_HUMAN Isoform 2 of WD repeat and HMG-box DNA-binding protein 1 OS=Homo sapiens OX=9606 GN=WDHD1	2	3	3	3	0	0	0	0	0	0	2	0	2	0	1	0
O75718	O75718	3	3	3	Cartilage-associated protein	CRTAP	0		0		0		0		0		0		0		0		0		0		0		0		0		sp|O75718|CRTAP_HUMAN Cartilage-associated protein OS=Homo sapiens OX=9606 GN=CRTAP PE=1 SV=1	1	3	3	3	0	1	2	0	2	1	0	1	0	1	1	1
O75792	O75792	1	1	1	Ribonuclease H2 subunit A	RNASEH2A	0		0		0		0		0		0		0		0		0		0		0		0		0		sp|O75792|RNH2A_HUMAN Ribonuclease H2 subunit A OS=Homo sapiens OX=9606 GN=RNASEH2A PE=1 SV=2	1	1	1	1	1	0	0	0	0	0	0	0	0	0	0	0
O75817	O75817	1	1	1	Ribonuclease P protein subunit p20	POP7	0		0		0		0		0		0		0		0		0		0		0		0		0		sp|O75817|POP7_HUMAN Ribonuclease P protein subunit p20 OS=Homo sapiens OX=9606 GN=POP7 PE=1 SV=2	1	1	1	1	1	0	1	1	0	0	0	0	0	0	0	0
O75821	O75821	15	15	15	Eukaryotic translation initiation factor 3 subunit G	EIF3G	0		0		0		0		0		0		0		0		0		0		0		0		0		sp|O75821|EIF3G_HUMAN Eukaryotic translation initiation factor 3 subunit G OS=Homo sapiens OX=9606 GN=EIF3G PE=1 SV=2	1	15	15	15	8	8	10	7	9	6	7	6	7	4	10	8
O75822;O75822-2;O75822-3	O75822;O75822-2;O75822-3	12;10;10	12;10;10	12;10;10	Eukaryotic translation initiation factor 3 subunit J	EIF3J	0		0		0		0		0		0		0		0		0		0		0		0		0		sp|O75822|EIF3J_HUMAN Eukaryotic translation initiation factor 3 subunit J OS=Homo sapiens OX=9606 GN=EIF3J PE=1 SV=2;sp|O75822-2|EIF3J_HUMAN Isoform 2 of Eukaryotic translation initiation factor 3 subunit J OS=Homo sapiens OX=9606 GN=EIF3J;sp|O75822-3|EIF	3	12	12	12	6	5	9	5	11	7	3	3	3	5	5	4
O75828	O75828	5	3	3	Carbonyl reductase [NADPH] 3	CBR3	0		0		0		0		0		0		0		0		0		0		0		0		0		sp|O75828|CBR3_HUMAN Carbonyl reductase [NADPH] 3 OS=Homo sapiens OX=9606 GN=CBR3 PE=1 SV=3	1	5	3	3	4	3	3	2	2	3	1	3	1	3	3	3
O75832	O75832	1	1	1	26S proteasome non-ATPase regulatory subunit 10	PSMD10	0		0		0		0		0		0		0		0		0		0		0		0		0		sp|O75832|PSD10_HUMAN 26S proteasome non-ATPase regulatory subunit 10 OS=Homo sapiens OX=9606 GN=PSMD10 PE=1 SV=1	1	1	1	1	0	0	1	0	1	0	1	1	1	1	1	1
O75844	O75844	7	7	7	CAAX prenyl protease 1 homolog	ZMPSTE24	0		0		0		0		0		0		0		0		0		0		0		0		0		sp|O75844|FACE1_HUMAN CAAX prenyl protease 1 homolog OS=Homo sapiens OX=9606 GN=ZMPSTE24 PE=1 SV=2	1	7	7	7	4	4	7	5	3	4	2	3	2	3	3	4
O75874	O75874	16	16	15	Isocitrate dehydrogenase [NADP] cytoplasmic	IDH1	0		0		0		0		0		0		0		0		0		0		0		0		0		sp|O75874|IDHC_HUMAN Isocitrate dehydrogenase [NADP] cytoplasmic OS=Homo sapiens OX=9606 GN=IDH1 PE=1 SV=2	1	16	16	15	7	10	6	9	10	9	7	14	3	12	9	11
O75915	O75915	4	4	4	PRA1 family protein 3	ARL6IP5	0		0		0		0		0		0		0		0		0		0		0		0		0		sp|O75915|PRAF3_HUMAN PRA1 family protein 3 OS=Homo sapiens OX=9606 GN=ARL6IP5 PE=1 SV=1	1	4	4	4	2	3	1	1	1	2	1	1	0	2	1	1
O75934	O75934	4	4	4	Pre-mRNA-splicing factor SPF27	BCAS2	0		0		0		0		0		0		0		0		0		0		0		0		0		sp|O75934|SPF27_HUMAN Pre-mRNA-splicing factor SPF27 OS=Homo sapiens OX=9606 GN=BCAS2 PE=1 SV=1	1	4	4	4	1	0	0	1	2	1	1	1	1	2	1	2
O75937	O75937	8	8	8	DnaJ homolog subfamily C member 8	DNAJC8	0		0		0		0		0		0		0		0		0		0		0		0		0		sp|O75937|DNJC8_HUMAN DnaJ homolog subfamily C member 8 OS=Homo sapiens OX=9606 GN=DNAJC8 PE=1 SV=2	1	8	8	8	4	2	4	3	4	3	2	5	2	4	5	3
O75940	O75940	5	5	5	Survival of motor neuron-related-splicing factor 30	SMNDC1	0		0		0		0		0		0		0		0		0		0		0		0		0		sp|O75940|SPF30_HUMAN Survival of motor neuron-related-splicing factor 30 OS=Homo sapiens OX=9606 GN=SMNDC1 PE=1 SV=1	1	5	5	5	0	1	1	2	2	1	0	1	1	0	1	1
O75947;O75947-2	O75947;O75947-2	8;6	8;6	8;6	ATP synthase subunit d, mitochondrial	ATP5H	0		0		0		0		0		0		0		0		0		0		0		0		0		sp|O75947|ATP5H_HUMAN ATP synthase subunit d, mitochondrial OS=Homo sapiens OX=9606 GN=ATP5PD PE=1 SV=3;sp|O75947-2|ATP5H_HUMAN Isoform 2 of ATP synthase subunit d, mitochondrial OS=Homo sapiens OX=9606 GN=ATP5PD	2	8	8	8	4	4	4	1	5	3	2	1	2	1	3	2
O75962;O75962-5;O75962-4;O75962-2	O75962;O75962-5;O75962-4;O75962-2	7;7;7;6	7;7;7;6	7;7;7;6	Triple functional domain protein	TRIO	0		0		0		0		0		0		0		0		0		0		0		0		0		sp|O75962|TRIO_HUMAN Triple functional domain protein OS=Homo sapiens OX=9606 GN=TRIO PE=1 SV=2;sp|O75962-5|TRIO_HUMAN Isoform 5 of Triple functional domain protein OS=Homo sapiens OX=9606 GN=TRIO;sp|O75962-4|TRIO_HUMAN Isoform 4 of Triple functional domai	4	7	7	7	1	1	0	1	0	1	2	1	4	0	1	1
O75964	O75964	4	4	4	ATP synthase subunit g, mitochondrial	ATP5L	0		0		0		0		0		0		0		0		0		0		0		0		0		sp|O75964|ATP5L_HUMAN ATP synthase subunit g, mitochondrial OS=Homo sapiens OX=9606 GN=ATP5MG PE=1 SV=3	1	4	4	4	3	2	2	2	1	2	3	4	2	4	2	2
O75976;O75976-2	O75976;O75976-2	6;4	6;4	6;4	Carboxypeptidase D	CPD	0		0		0		0		0		0		0		0		0		0		0		0		0		sp|O75976|CBPD_HUMAN Carboxypeptidase D OS=Homo sapiens OX=9606 GN=CPD PE=1 SV=2;sp|O75976-2|CBPD_HUMAN Isoform 2 of Carboxypeptidase D OS=Homo sapiens OX=9606 GN=CPD	2	6	6	6	4	3	1	1	3	2	1	0	1	0	0	1
O76003	O76003	15	15	15	Glutaredoxin-3	GLRX3	0		0		0		0		0		0		0		0		0		0		0		0		0		sp|O76003|GLRX3_HUMAN Glutaredoxin-3 OS=Homo sapiens OX=9606 GN=GLRX3 PE=1 SV=2	1	15	15	15	10	9	11	9	7	11	9	7	6	7	8	7
O76021;O76021-2	O76021;O76021-2	3;2	3;2	3;2	Ribosomal L1 domain-containing protein 1	RSL1D1	0		0		0		0		0		0		0		0		0		0		0		0		0		sp|O76021|RL1D1_HUMAN Ribosomal L1 domain-containing protein 1 OS=Homo sapiens OX=9606 GN=RSL1D1 PE=1 SV=3;sp|O76021-2|RL1D1_HUMAN Isoform 2 of Ribosomal L1 domain-containing protein 1 OS=Homo sapiens OX=9606 GN=RSL1D1	2	3	3	3	1	0	1	0	0	0	0	0	1	0	0	0
O76031	O76031	5	5	5	ATP-dependent Clp protease ATP-binding subunit clpX-like, mitochondrial	CLPX	0		0		0		0		0		0		0		0		0		0		0		0		0		sp|O76031|CLPX_HUMAN ATP-dependent Clp protease ATP-binding subunit clpX-like, mitochondrial OS=Homo sapiens OX=9606 GN=CLPX PE=1 SV=2	1	5	5	5	3	2	1	1	1	2	0	1	2	0	0	1
O76061	O76061	2	2	2	Stanniocalcin-2	STC2	0		0		0		0		0		0		0		0		0		0		0		0		0		sp|O76061|STC2_HUMAN Stanniocalcin-2 OS=Homo sapiens OX=9606 GN=STC2 PE=1 SV=1	1	2	2	2	0	0	0	0	0	0	1	2	1	1	0	1
P0CL82;P0CL81;P0CL80;O76087;Q4V326;P0DTW1;P0DSO3;P0CL80-2	P0CL82;P0CL81;P0CL80;O76087;Q4V326;P0DTW1;P0DSO3;P0CL80-2	3;3;3;3;3;3;3;3	3;3;3;3;3;3;3;3	2;2;2;2;2;2;2;2	G antigen 12I;G antigen 12G;G antigen 12F;G antigen 7;G antigen 2E	GAGE12I;GAGE12G;GAGE12F;GAGE7;GAGE2E	0		0		0		0		0		0		0		0		0		0		0		0		0		sp|P0CL82|GG12I_HUMAN G antigen 12I OS=Homo sapiens OX=9606 GN=GAGE12I PE=1 SV=1;sp|P0CL81|GG12G_HUMAN G antigen 12G OS=Homo sapiens OX=9606 GN=GAGE12G PE=3 SV=1;sp|P0CL80|GG12F_HUMAN G antigen 12F OS=Homo sapiens OX=9606 GN=GAGE12F PE=3 SV=1;sp|O76087|GAG	8	3	3	2	0	0	0	0	0	0	1	1	1	1	3	2
O76094;O76094-2	O76094;O76094-2	14;12	14;12	14;12	Signal recognition particle subunit SRP72	SRP72	0		0		0		0		0		0		0		0		0		0		0		0		0		sp|O76094|SRP72_HUMAN Signal recognition particle subunit SRP72 OS=Homo sapiens OX=9606 GN=SRP72 PE=1 SV=3;sp|O76094-2|SRP72_HUMAN Isoform 2 of Signal recognition particle subunit SRP72 OS=Homo sapiens OX=9606 GN=SRP72	2	14	14	14	7	5	7	7	10	5	6	5	6	5	5	5
O94760;O94760-2	O94760;O94760-2	8;5	8;5	7;4	N(G),N(G)-dimethylarginine dimethylaminohydrolase 1	DDAH1	0		0		0		0		0		0		0		0		0		0		0		0		0		sp|O94760|DDAH1_HUMAN N(G),N(G)-dimethylarginine dimethylaminohydrolase 1 OS=Homo sapiens OX=9606 GN=DDAH1 PE=1 SV=3;sp|O94760-2|DDAH1_HUMAN Isoform 2 of N(G),N(G)-dimethylarginine dimethylaminohydrolase 1 OS=Homo sapiens OX=9606 GN=DDAH1	2	8	8	7	1	0	2	2	2	1	4	6	7	7	7	6
O94776;O94776-2;Q9BTC8;Q9BTC8-2	O94776;O94776-2	17;12;2;2	17;12;2;2	16;11;1;1	Metastasis-associated protein MTA2	MTA2	0		0		0		0		0		0		0		0		0		0		0		0		0		sp|O94776|MTA2_HUMAN Metastasis-associated protein MTA2 OS=Homo sapiens OX=9606 GN=MTA2 PE=1 SV=1;sp|O94776-2|MTA2_HUMAN Isoform 2 of Metastasis-associated protein MTA2 OS=Homo sapiens OX=9606 GN=MTA2	4	17	17	16	10	9	11	9	9	5	6	5	3	1	5	2
O94804	O94804	10	9	9	Serine/threonine-protein kinase 10	STK10	0		0		0		0		0		0		0		0		0		0		0		0		0		sp|O94804|STK10_HUMAN Serine/threonine-protein kinase 10 OS=Homo sapiens OX=9606 GN=STK10 PE=1 SV=1	1	10	9	9	1	2	2	3	5	3	2	3	5	4	4	5
O94808	O94808	6	3	3	Glutamine--fructose-6-phosphate aminotransferase [isomerizing] 2	GFPT2	0		0		0		0		0		0		0		0		0		0		0		0		0		sp|O94808|GFPT2_HUMAN Glutamine--fructose-6-phosphate aminotransferase [isomerizing] 2 OS=Homo sapiens OX=9606 GN=GFPT2 PE=1 SV=3	1	6	3	3	4	1	2	2	0	3	1	2	2	2	1	2
O94826	O94826	19	19	19	Mitochondrial import receptor subunit TOM70	TOMM70A	0		0		0		0		0		0		0		0		0		0		0		0		0		sp|O94826|TOM70_HUMAN Mitochondrial import receptor subunit TOM70 OS=Homo sapiens OX=9606 GN=TOMM70 PE=1 SV=1	1	19	19	19	10	9	9	11	10	11	5	7	4	3	3	5
O94868;O94868-3;O94868-2	O94868;O94868-3;O94868-2	1;1;1	1;1;1	1;1;1	F-BAR and double SH3 domains protein 2	FCHSD2	0		0		0		0		0		0		0		0		0		0		0		0		0		sp|O94868|FCSD2_HUMAN F-BAR and double SH3 domains protein 2 OS=Homo sapiens OX=9606 GN=FCHSD2 PE=1 SV=3;sp|O94868-3|FCSD2_HUMAN Isoform 3 of F-BAR and double SH3 domains protein 2 OS=Homo sapiens OX=9606 GN=FCHSD2;sp|O94868-2|FCSD2_HUMAN Isoform 2 of F-BA	3	1	1	1	0	0	0	1	1	0	0	0	0	0	0	0
O94874;O94874-3;O94874-2	O94874;O94874-3;O94874-2	3;3;3	3;3;3	3;3;3	E3 UFM1-protein ligase 1	UFL1	0		0		0		0		0		0		0		0		0		0		0		0		0		sp|O94874|UFL1_HUMAN E3 UFM1-protein ligase 1 OS=Homo sapiens OX=9606 GN=UFL1 PE=1 SV=2;sp|O94874-3|UFL1_HUMAN Isoform 3 of E3 UFM1-protein ligase 1 OS=Homo sapiens OX=9606 GN=UFL1;sp|O94874-2|UFL1_HUMAN Isoform 2 of E3 UFM1-protein ligase 1 OS=Homo sapien	3	3	3	3	1	1	0	0	0	0	0	0	1	0	0	1
O94875;O94875-12;O94875-4;O94875-10;O94875-5;O94875-2;O94875-9;O94875-8;O94875-11;O94875-3	O94875;O94875-12;O94875-4;O94875-10;O94875-5;O94875-2;O94875-9;O94875-8;O94875-11;O94875-3	1;1;1;1;1;1;1;1;1;1	1;1;1;1;1;1;1;1;1;1	1;1;1;1;1;1;1;1;1;1	Sorbin and SH3 domain-containing protein 2	SORBS2	0		0		0		0		0		0		0		0		0		0		0		0		0		sp|O94875|SRBS2_HUMAN Sorbin and SH3 domain-containing protein 2 OS=Homo sapiens OX=9606 GN=SORBS2 PE=1 SV=3;sp|O94875-12|SRBS2_HUMAN Isoform 12 of Sorbin and SH3 domain-containing protein 2 OS=Homo sapiens OX=9606 GN=SORBS2;sp|O94875-4|SRBS2_HUMAN Isoform	10	1	1	1	1	1	0	0	1	1	0	0	0	0	0	0
O94888	O94888	6	6	6	UBX domain-containing protein 7	UBXN7	0		0		0		0		0		0		0		0		0		0		0		0		0		sp|O94888|UBXN7_HUMAN UBX domain-containing protein 7 OS=Homo sapiens OX=9606 GN=UBXN7 PE=1 SV=2	1	6	6	6	1	0	3	4	2	2	0	2	1	1	1	1
O94905	O94905	5	3	3	Erlin-2	ERLIN2	0		0		0		0		0		0		0		0		0		0		0		0		0		sp|O94905|ERLN2_HUMAN Erlin-2 OS=Homo sapiens OX=9606 GN=ERLIN2 PE=1 SV=1	1	5	3	3	1	1	1	2	2	2	1	1	3	3	3	4
O94906;O94906-2	O94906;O94906-2	8;7	8;7	8;7	Pre-mRNA-processing factor 6	PRPF6	0		0		0		0		0		0		0		0		0		0		0		0		0		sp|O94906|PRP6_HUMAN Pre-mRNA-processing factor 6 OS=Homo sapiens OX=9606 GN=PRPF6 PE=1 SV=1;sp|O94906-2|PRP6_HUMAN Isoform 2 of Pre-mRNA-processing factor 6 OS=Homo sapiens OX=9606 GN=PRPF6	2	8	8	8	6	3	3	4	4	4	4	3	4	2	3	4
O94925-3;O94925;O94925-2	O94925-3;O94925	12;10;3	12;10;3	12;10;3	Glutaminase kidney isoform, mitochondrial	GLS	0		0		0		0		0		0		0		0		0		0		0		0		0		sp|O94925-3|GLSK_HUMAN Isoform 3 of Glutaminase kidney isoform, mitochondrial OS=Homo sapiens OX=9606 GN=GLS;sp|O94925|GLSK_HUMAN Glutaminase kidney isoform, mitochondrial OS=Homo sapiens OX=9606 GN=GLS PE=1 SV=1	3	12	12	12	5	7	5	5	6	5	6	8	7	7	10	9
O94966-7;O94966-6;O94966-5;O94966;O94966-3;O94966-4;O94966-2	O94966-7;O94966-6;O94966-5;O94966;O94966-3;O94966-4	5;5;5;4;4;4;2	5;5;5;4;4;4;2	5;5;5;4;4;4;2	Ubiquitin carboxyl-terminal hydrolase 19	USP19	0		0		0		0		0		0		0		0		0		0		0		0		0		sp|O94966-7|UBP19_HUMAN Isoform 7 of Ubiquitin carboxyl-terminal hydrolase 19 OS=Homo sapiens OX=9606 GN=USP19;sp|O94966-6|UBP19_HUMAN Isoform 6 of Ubiquitin carboxyl-terminal hydrolase 19 OS=Homo sapiens OX=9606 GN=USP19;sp|O94966-5|UBP19_HUMAN Isoform 5	7	5	5	5	0	0	1	2	1	2	0	0	0	0	0	1
O94979;O94979-9;O94979-6;O94979-3;O94979-10;O94979-4;O94979-2;O94979-8;O94979-7;O94979-5	O94979;O94979-9;O94979-6;O94979-3;O94979-10;O94979-4;O94979-2;O94979-8;O94979-7;O94979-5	11;11;11;11;11;11;11;11;10;6	11;11;11;11;11;11;11;11;10;6	11;11;11;11;11;11;11;11;10;6	Protein transport protein Sec31A	SEC31A	0		0		0		0		0		0		0		0		0		0		0		0		0		sp|O94979|SC31A_HUMAN Protein transport protein Sec31A OS=Homo sapiens OX=9606 GN=SEC31A PE=1 SV=3;sp|O94979-9|SC31A_HUMAN Isoform 9 of Protein transport protein Sec31A OS=Homo sapiens OX=9606 GN=SEC31A;sp|O94979-6|SC31A_HUMAN Isoform 6 of Protein transpor	10	11	11	11	1	3	2	3	4	6	1	1	2	3	0	1
O94992	O94992	3	3	3	Protein HEXIM1	HEXIM1	0		0		0		0		0		0		0		0		0		0		0		0		0		sp|O94992|HEXI1_HUMAN Protein HEXIM1 OS=Homo sapiens OX=9606 GN=HEXIM1 PE=1 SV=1	1	3	3	3	3	2	2	2	2	1	0	0	0	0	0	0
O95071;O95071-2	O95071;O95071-2	5;5	5;5	5;5	E3 ubiquitin-protein ligase UBR5	UBR5	0		0		0		0		0		0		0		0		0		0		0		0		0		sp|O95071|UBR5_HUMAN E3 ubiquitin-protein ligase UBR5 OS=Homo sapiens OX=9606 GN=UBR5 PE=1 SV=2;sp|O95071-2|UBR5_HUMAN Isoform 2 of E3 ubiquitin-protein ligase UBR5 OS=Homo sapiens OX=9606 GN=UBR5	2	5	5	5	3	1	1	2	0	1	1	0	1	1	0	0
O95084;O95084-2	O95084;O95084-2	2;2	2;2	2;2	Serine protease 23	PRSS23	0		0		0		0		0		0		0		0		0		0		0		0		0		sp|O95084|PRS23_HUMAN Serine protease 23 OS=Homo sapiens OX=9606 GN=PRSS23 PE=1 SV=1;sp|O95084-2|PRS23_HUMAN Isoform 2 of Serine protease 23 OS=Homo sapiens OX=9606 GN=PRSS23	2	2	2	2	1	1	0	0	1	2	1	1	1	1	1	1
O95155;O95155-3;O95155-2;O95155-4	O95155;O95155-3;O95155-2;O95155-4	3;3;3;3	3;3;3;3	3;3;3;3	Ubiquitin conjugation factor E4 B	UBE4B	0		0		0		0		0		0		0		0		0		0		0		0		0		sp|O95155|UBE4B_HUMAN Ubiquitin conjugation factor E4 B OS=Homo sapiens OX=9606 GN=UBE4B PE=1 SV=1;sp|O95155-3|UBE4B_HUMAN Isoform 3 of Ubiquitin conjugation factor E4 B OS=Homo sapiens OX=9606 GN=UBE4B;sp|O95155-2|UBE4B_HUMAN Isoform 2 of Ubiquitin conjug	4	3	3	3	1	2	1	2	0	0	2	1	2	1	1	1
O95168;O95168-2	O95168;O95168-2	2;2	2;2	2;2	NADH dehydrogenase [ubiquinone] 1 beta subcomplex subunit 4	NDUFB4	0		0		0		0		0		0		0		0		0		0		0		0		0		sp|O95168|NDUB4_HUMAN NADH dehydrogenase [ubiquinone] 1 beta subcomplex subunit 4 OS=Homo sapiens OX=9606 GN=NDUFB4 PE=1 SV=3;sp|O95168-2|NDUB4_HUMAN Isoform 2 of NADH dehydrogenase [ubiquinone] 1 beta subcomplex subunit 4 OS=Homo sapiens OX=9606 GN=NDUFB4	2	2	2	2	0	1	1	0	1	0	0	1	0	0	0	0
O95202;O95202-2;O95202-3	O95202	16;5;5	16;5;5	16;5;5	LETM1 and EF-hand domain-containing protein 1, mitochondrial	LETM1	0		0		0		0		0		0		0		0		0		0		0		0		0		sp|O95202|LETM1_HUMAN Mitochondrial proton/calcium exchanger protein OS=Homo sapiens OX=9606 GN=LETM1 PE=1 SV=1	3	16	16	16	10	5	6	7	7	5	2	6	2	3	2	4
O95218;O95218-2	O95218;O95218-2	2;2	2;2	2;2	Zinc finger Ran-binding domain-containing protein 2	ZRANB2	0		0		0		0		0		0		0		0		0		0		0		0		0		sp|O95218|ZRAB2_HUMAN Zinc finger Ran-binding domain-containing protein 2 OS=Homo sapiens OX=9606 GN=ZRANB2 PE=1 SV=2;sp|O95218-2|ZRAB2_HUMAN Isoform 2 of Zinc finger Ran-binding domain-containing protein 2 OS=Homo sapiens OX=9606 GN=ZRANB2	2	2	2	2	0	0	0	0	0	0	2	2	2	2	2	2
O95232;O95232-2	O95232	4;1	4;1	4;1	Luc7-like protein 3	LUC7L3	0		0		0		0		0		0		0		0		0		0		0		0		0		sp|O95232|LC7L3_HUMAN Luc7-like protein 3 OS=Homo sapiens OX=9606 GN=LUC7L3 PE=1 SV=2	2	4	4	4	1	1	2	3	2	2	1	0	1	0	1	1
O95251;O95251-5	O95251;O95251-5	1;1	1;1	1;1	Histone acetyltransferase KAT7	KAT7	0		0		0		0		0		0		0		0		0		0		0		0		0		sp|O95251|KAT7_HUMAN Histone acetyltransferase KAT7 OS=Homo sapiens OX=9606 GN=KAT7 PE=1 SV=1;sp|O95251-5|KAT7_HUMAN Isoform 5 of Histone acetyltransferase KAT7 OS=Homo sapiens OX=9606 GN=KAT7	2	1	1	1	1	0	0	0	0	0	0	0	0	0	0	0
O95292;O95292-2	O95292	8;2	8;2	7;1	Vesicle-associated membrane protein-associated protein B/C	VAPB	0		0		0		0		0		0		0		0		0		0		0		0		0		sp|O95292|VAPB_HUMAN Vesicle-associated membrane protein-associated protein B/C OS=Homo sapiens OX=9606 GN=VAPB PE=1 SV=3	2	8	8	7	0	0	1	2	0	1	1	4	3	0	1	1
O95295	O95295	1	1	1	SNARE-associated protein Snapin	SNAPIN	0		0		0		0		0		0		0		0		0		0		0		0		0		sp|O95295|SNAPN_HUMAN SNARE-associated protein Snapin OS=Homo sapiens OX=9606 GN=SNAPIN PE=1 SV=1	1	1	1	1	1	1	1	1	1	1	0	0	0	0	0	0
O95299;O95299-2	O95299;O95299-2	5;3	5;3	5;3	NADH dehydrogenase [ubiquinone] 1 alpha subcomplex subunit 10, mitochondrial	NDUFA10	0		0		0		0		0		0		0		0		0		0		0		0		0		sp|O95299|NDUAA_HUMAN NADH dehydrogenase [ubiquinone] 1 alpha subcomplex subunit 10, mitochondrial OS=Homo sapiens OX=9606 GN=NDUFA10 PE=1 SV=1;sp|O95299-2|NDUAA_HUMAN Isoform 2 of NADH dehydrogenase [ubiquinone] 1 alpha subcomplex subunit 10, mitochondria	2	5	5	5	1	1	3	2	4	4	1	0	0	1	0	0
O95336	O95336	10	10	10	6-phosphogluconolactonase	PGLS	0		0		0		0		0		0		0		0		0		0		0		0		0		sp|O95336|6PGL_HUMAN 6-phosphogluconolactonase OS=Homo sapiens OX=9606 GN=PGLS PE=1 SV=2	1	10	10	10	7	8	7	9	8	7	5	3	2	4	3	5
O95340;O95340-2	O95340;O95340-2	8;8	7;7	7;7	Bifunctional 3-phosphoadenosine 5-phosphosulfate synthase 2;Sulfate adenylyltransferase;Adenylyl-sulfate kinase	PAPSS2	0		0		0		0		0		0		0		0		0		0		0		0		0		sp|O95340|PAPS2_HUMAN Bifunctional 3-phosphoadenosine 5-phosphosulfate synthase 2 OS=Homo sapiens OX=9606 GN=PAPSS2 PE=1 SV=2;sp|O95340-2|PAPS2_HUMAN Isoform B of Bifunctional 3-phosphoadenosine 5-phosphosulfate synthase 2 OS=Homo sapiens OX=9606 GN=PA	2	8	7	7	4	4	3	5	4	5	1	0	0	1	2	1
O95347;O95347-2	O95347;O95347-2	19;19	19;19	19;19	Structural maintenance of chromosomes protein 2	SMC2	0		0		0		0		0		0		0		0		0		0		0		0		0		sp|O95347|SMC2_HUMAN Structural maintenance of chromosomes protein 2 OS=Homo sapiens OX=9606 GN=SMC2 PE=1 SV=2;sp|O95347-2|SMC2_HUMAN Isoform 2 of Structural maintenance of chromosomes protein 2 OS=Homo sapiens OX=9606 GN=SMC2	2	19	19	19	7	6	9	8	8	9	10	8	11	8	8	7
O95372	O95372	7	7	7	Acyl-protein thioesterase 2	LYPLA2	0		0		0		0		0		0		0		0		0		0		0		0		0		sp|O95372|LYPA2_HUMAN Acyl-protein thioesterase 2 OS=Homo sapiens OX=9606 GN=LYPLA2 PE=1 SV=1	1	7	7	7	5	4	4	4	2	4	0	1	0	1	0	1
O95373	O95373	16	16	16	Importin-7	IPO7	0		0		0		0		0		0		0		0		0		0		0		0		0		sp|O95373|IPO7_HUMAN Importin-7 OS=Homo sapiens OX=9606 GN=IPO7 PE=1 SV=1	1	16	16	16	7	6	9	5	8	6	6	5	3	7	5	5
O95394;O95394-3;O95394-4	O95394;O95394-3;O95394-4	5;5;5	5;5;5	5;5;5	Phosphoacetylglucosamine mutase	PGM3	0		0		0		0		0		0		0		0		0		0		0		0		0		sp|O95394|AGM1_HUMAN Phosphoacetylglucosamine mutase OS=Homo sapiens OX=9606 GN=PGM3 PE=1 SV=1;sp|O95394-3|AGM1_HUMAN Isoform 2 of Phosphoacetylglucosamine mutase OS=Homo sapiens OX=9606 GN=PGM3;sp|O95394-4|AGM1_HUMAN Isoform 3 of Phosphoacetylglucosamine	3	5	5	5	2	1	3	2	1	2	2	0	0	0	3	1
O95400	O95400	4	4	4	CD2 antigen cytoplasmic tail-binding protein 2	CD2BP2	0		0		0		0		0		0		0		0		0		0		0		0		0		sp|O95400|CD2B2_HUMAN CD2 antigen cytoplasmic tail-binding protein 2 OS=Homo sapiens OX=9606 GN=CD2BP2 PE=1 SV=1	1	4	4	4	0	1	2	0	1	1	1	0	1	1	1	2
O95425;O95425-2;O95425-4;O95425-3	O95425;O95425-2;O95425-4;O95425-3	3;3;3;3	3;3;3;3	3;3;3;3	Supervillin	SVIL	0		0		0		0		0		0		0		0		0		0		0		0		0		sp|O95425|SVIL_HUMAN Supervillin OS=Homo sapiens OX=9606 GN=SVIL PE=1 SV=2;sp|O95425-2|SVIL_HUMAN Isoform 2 of Supervillin OS=Homo sapiens OX=9606 GN=SVIL;sp|O95425-4|SVIL_HUMAN Isoform SV4 of Supervillin OS=Homo sapiens OX=9606 GN=SVIL;sp|O95425-3|SVIL_HU	4	3	3	3	0	1	0	2	2	1	0	0	0	0	0	0
O95433;O95433-2	O95433;O95433-2	11;7	11;7	11;7	Activator of 90 kDa heat shock protein ATPase homolog 1	AHSA1	0		0		0		0		0		0		0		0		0		0		0		0		0		sp|O95433|AHSA1_HUMAN Activator of 90 kDa heat shock protein ATPase homolog 1 OS=Homo sapiens OX=9606 GN=AHSA1 PE=1 SV=1;sp|O95433-2|AHSA1_HUMAN Isoform 2 of Activator of 90 kDa heat shock protein ATPase homolog 1 OS=Homo sapiens OX=9606 GN=AHSA1	2	11	11	11	6	7	8	8	8	6	8	7	7	6	7	8
O95453;O95453-2;O95453-3;O95453-4	O95453;O95453-2;O95453-3;O95453-4	3;3;3;2	3;3;3;2	3;3;3;2	Poly(A)-specific ribonuclease PARN	PARN	0		0		0		0		0		0		0		0		0		0		0		0		0		sp|O95453|PARN_HUMAN Poly(A)-specific ribonuclease PARN OS=Homo sapiens OX=9606 GN=PARN PE=1 SV=1;sp|O95453-2|PARN_HUMAN Isoform 2 of Poly(A)-specific ribonuclease PARN OS=Homo sapiens OX=9606 GN=PARN;sp|O95453-3|PARN_HUMAN Isoform 3 of Poly(A)-specific ri	4	3	3	3	2	1	1	2	2	2	0	0	0	0	0	0
O95456;O95456-2	O95456;O95456-2	3;3	3;3	3;3	Proteasome assembly chaperone 1	PSMG1	0		0		0		0		0		0		0		0		0		0		0		0		0		sp|O95456|PSMG1_HUMAN Proteasome assembly chaperone 1 OS=Homo sapiens OX=9606 GN=PSMG1 PE=1 SV=1;sp|O95456-2|PSMG1_HUMAN Isoform 2 of Proteasome assembly chaperone 1 OS=Homo sapiens OX=9606 GN=PSMG1	2	3	3	3	2	2	2	2	1	2	2	1	1	1	1	1
O95466;O95466-2;O95466-3	O95466;O95466-2;O95466-3	5;5;5	5;5;5	5;5;5	Formin-like protein 1	FMNL1	0		0		0		0		0		0		0		0		0		0		0		0		0		sp|O95466|FMNL1_HUMAN Formin-like protein 1 OS=Homo sapiens OX=9606 GN=FMNL1 PE=1 SV=3;sp|O95466-2|FMNL1_HUMAN Isoform 2 of Formin-like protein 1 OS=Homo sapiens OX=9606 GN=FMNL1;sp|O95466-3|FMNL1_HUMAN Isoform 3 of Formin-like protein 1 OS=Homo sapiens OX	3	5	5	5	0	0	0	0	0	0	1	4	1	3	1	1
O95486;O95486-2	O95486	6;1	6;1	5;1	Protein transport protein Sec24A	SEC24A	0		0		0		0		0		0		0		0		0		0		0		0		0		sp|O95486|SC24A_HUMAN Protein transport protein Sec24A OS=Homo sapiens OX=9606 GN=SEC24A PE=1 SV=2	2	6	6	5	0	2	4	2	4	2	0	1	0	0	0	0
O95487;O95487-3;O95487-2	O95487;O95487-3;O95487-2	4;4;4	3;3;3	3;3;3	Protein transport protein Sec24B	SEC24B	0		0		0		0		0		0		0		0		0		0		0		0		0		sp|O95487|SC24B_HUMAN Protein transport protein Sec24B OS=Homo sapiens OX=9606 GN=SEC24B PE=1 SV=2;sp|O95487-3|SC24B_HUMAN Isoform 3 of Protein transport protein Sec24B OS=Homo sapiens OX=9606 GN=SEC24B;sp|O95487-2|SC24B_HUMAN Isoform 2 of Protein transpor	3	4	3	3	1	1	1	1	2	2	1	2	1	1	1	1
O95571	O95571	7	7	7	Persulfide dioxygenase ETHE1, mitochondrial	ETHE1	0		0		0		0		0		0		0		0		0		0		0		0		0		sp|O95571|ETHE1_HUMAN Persulfide dioxygenase ETHE1, mitochondrial OS=Homo sapiens OX=9606 GN=ETHE1 PE=1 SV=2	1	7	7	7	3	3	2	4	3	4	2	3	2	2	2	2
O95573	O95573	15	15	13	Long-chain-fatty-acid--CoA ligase 3	ACSL3	0		0		0		0		0		0		0		0		0		0		0		0		0		sp|O95573|ACSL3_HUMAN Long-chain-fatty-acid--CoA ligase 3 OS=Homo sapiens OX=9606 GN=ACSL3 PE=1 SV=3	1	15	15	13	8	8	9	10	11	10	3	4	4	4	3	6
O95630;O95630-2	O95630;O95630-2	4;3	4;3	4;3	STAM-binding protein	STAMBP	0		0		0		0		0		0		0		0		0		0		0		0		0		sp|O95630|STABP_HUMAN STAM-binding protein OS=Homo sapiens OX=9606 GN=STAMBP PE=1 SV=1;sp|O95630-2|STABP_HUMAN Isoform 2 of STAM-binding protein OS=Homo sapiens OX=9606 GN=STAMBP	2	4	4	4	2	1	1	1	2	2	0	0	0	0	0	0
O95674	O95674	2	2	2	Phosphatidate cytidylyltransferase 2	CDS2	0		0		0		0		0		0		0		0		0		0		0		0		0		sp|O95674|CDS2_HUMAN Phosphatidate cytidylyltransferase 2 OS=Homo sapiens OX=9606 GN=CDS2 PE=1 SV=1	1	2	2	2	0	0	0	1	0	2	0	0	0	0	0	0
O95714	O95714	2	2	2	E3 ubiquitin-protein ligase HERC2	HERC2	0		0		0		0		0		0		0		0		0		0		0		0		0		sp|O95714|HERC2_HUMAN E3 ubiquitin-protein ligase HERC2 OS=Homo sapiens OX=9606 GN=HERC2 PE=1 SV=2	1	2	2	2	0	0	1	0	0	0	1	0	1	0	0	1
O95747	O95747	7	7	7	Serine/threonine-protein kinase OSR1	OXSR1	0		0		0		0		0		0		0		0		0		0		0		0		0		sp|O95747|OXSR1_HUMAN Serine/threonine-protein kinase OSR1 OS=Homo sapiens OX=9606 GN=OXSR1 PE=1 SV=1	1	7	7	7	5	6	6	7	6	5	6	5	4	4	6	5
O95777	O95777	4	4	4	U6 snRNA-associated Sm-like protein LSm8	LSM8	0		0		0		0		0		0		0		0		0		0		0		0		0		sp|O95777|LSM8_HUMAN U6 snRNA-associated Sm-like protein LSm8 OS=Homo sapiens OX=9606 GN=LSM8 PE=1 SV=3	1	4	4	4	1	1	1	3	2	1	2	1	1	1	2	1
O95782;O95782-2;O94973;O94973-3;O94973-2	O95782;O95782-2	15;15;5;5;5	15;15;5;5;5	15;15;5;5;5	AP-2 complex subunit alpha-1	AP2A1	0		0		0		0		0		0		0		0		0		0		0		0		0		sp|O95782|AP2A1_HUMAN AP-2 complex subunit alpha-1 OS=Homo sapiens OX=9606 GN=AP2A1 PE=1 SV=3;sp|O95782-2|AP2A1_HUMAN Isoform B of AP-2 complex subunit alpha-1 OS=Homo sapiens OX=9606 GN=AP2A1	5	15	15	15	5	5	2	1	4	3	5	3	5	4	5	3
O95793;O95793-2;O95793-3	O95793;O95793-2;O95793-3	15;15;14	15;15;14	12;12;11	Double-stranded RNA-binding protein Staufen homolog 1	STAU1	0		0		0		0		0		0		0		0		0		0		0		0		0		sp|O95793|STAU1_HUMAN Double-stranded RNA-binding protein Staufen homolog 1 OS=Homo sapiens OX=9606 GN=STAU1 PE=1 SV=2;sp|O95793-2|STAU1_HUMAN Isoform Short of Double-stranded RNA-binding protein Staufen homolog 1 OS=Homo sapiens OX=9606 GN=STAU1;sp|O95793	3	15	15	12	8	5	10	10	10	9	8	8	7	6	7	7
O95807	O95807	1	1	1	Transmembrane protein 50A	TMEM50A	0		0		0		0		0		0		0		0		0		0		0		0		0		sp|O95807|TM50A_HUMAN Transmembrane protein 50A OS=Homo sapiens OX=9606 GN=TMEM50A PE=1 SV=1	1	1	1	1	1	0	1	1	1	1	0	0	1	1	0	0
O95816;O95816-2	O95816;O95816-2	7;6	7;6	7;6	BAG family molecular chaperone regulator 2	BAG2	0		0		0		0		0		0		0		0		0		0		0		0		0		sp|O95816|BAG2_HUMAN BAG family molecular chaperone regulator 2 OS=Homo sapiens OX=9606 GN=BAG2 PE=1 SV=1;sp|O95816-2|BAG2_HUMAN Isoform 2 of BAG family molecular chaperone regulator 2 OS=Homo sapiens OX=9606 GN=BAG2	2	7	7	7	3	2	3	3	2	2	5	6	4	4	3	4
O95817	O95817	9	9	9	BAG family molecular chaperone regulator 3	BAG3	0		0		0		0		0		0		0		0		0		0		0		0		0		sp|O95817|BAG3_HUMAN BAG family molecular chaperone regulator 3 OS=Homo sapiens OX=9606 GN=BAG3 PE=1 SV=3	1	9	9	9	8	3	6	5	7	6	6	6	6	4	4	5
O95831;O95831-3;O95831-4;O95831-2;O95831-5	O95831;O95831-3;O95831-4	15;15;8;7;6	15;15;8;7;6	15;15;8;7;6	Apoptosis-inducing factor 1, mitochondrial	AIFM1	0		0		0		0		0		0		0		0		0		0		0		0		0		sp|O95831|AIFM1_HUMAN Apoptosis-inducing factor 1, mitochondrial OS=Homo sapiens OX=9606 GN=AIFM1 PE=1 SV=1;sp|O95831-3|AIFM1_HUMAN Isoform 3 of Apoptosis-inducing factor 1, mitochondrial OS=Homo sapiens OX=9606 GN=AIFM1;sp|O95831-4|AIFM1_HUMAN Isoform 4 o	5	15	15	15	10	7	8	7	8	8	4	8	4	5	6	5
O95834-3;O95834;O95834-2	O95834-3;O95834;O95834-2	6;6;6	6;6;6	6;6;6	Echinoderm microtubule-associated protein-like 2	EML2	0		0		0		0		0		0		0		0		0		0		0		0		0		sp|O95834-3|EMAL2_HUMAN Isoform 3 of Echinoderm microtubule-associated protein-like 2 OS=Homo sapiens OX=9606 GN=EML2;sp|O95834|EMAL2_HUMAN Echinoderm microtubule-associated protein-like 2 OS=Homo sapiens OX=9606 GN=EML2 PE=1 SV=1;sp|O95834-2|EMAL2_HUMAN I	3	6	6	6	1	0	3	1	2	2	0	3	1	4	0	3
O95861;O95861-4;O95861-2;O95861-3	O95861;O95861-4;O95861-2;O95861-3	9;8;8;6	9;8;8;6	9;8;8;6	3(2),5-bisphosphate nucleotidase 1	BPNT1	0		0		0		0		0		0		0		0		0		0		0		0		0		sp|O95861|BPNT1_HUMAN 3(2),5-bisphosphate nucleotidase 1 OS=Homo sapiens OX=9606 GN=BPNT1 PE=1 SV=1;sp|O95861-4|BPNT1_HUMAN Isoform 4 of 3(2),5-bisphosphate nucleotidase 1 OS=Homo sapiens OX=9606 GN=BPNT1;sp|O95861-2|BPNT1_HUMAN Isoform 2 of 3(2),5	4	9	9	9	2	3	3	5	5	3	0	0	1	1	0	1
O95865	O95865	2	1	1	N(G),N(G)-dimethylarginine dimethylaminohydrolase 2	DDAH2	0		0		0		0		0		0		0		0		0		0		0		0		0		sp|O95865|DDAH2_HUMAN N(G),N(G)-dimethylarginine dimethylaminohydrolase 2 OS=Homo sapiens OX=9606 GN=DDAH2 PE=1 SV=1	1	2	1	1	1	0	1	1	1	1	1	1	1	1	1	1
O95881	O95881	4	4	4	Thioredoxin domain-containing protein 12	TXNDC12	0		0		0		0		0		0		0		0		0		0		0		0		0		sp|O95881|TXD12_HUMAN Thioredoxin domain-containing protein 12 OS=Homo sapiens OX=9606 GN=TXNDC12 PE=1 SV=1	1	4	4	4	4	3	2	3	2	3	3	2	1	1	3	2
O95926;O95926-2	O95926;O95926-2	1;1	1;1	1;1	Pre-mRNA-splicing factor SYF2	SYF2	0		0		0		0		0		0		0		0		0		0		0		0		0		sp|O95926|SYF2_HUMAN Pre-mRNA-splicing factor SYF2 OS=Homo sapiens OX=9606 GN=SYF2 PE=1 SV=1;sp|O95926-2|SYF2_HUMAN Isoform 2 of Pre-mRNA-splicing factor SYF2 OS=Homo sapiens OX=9606 GN=SYF2	2	1	1	1	1	1	1	1	1	1	1	0	0	0	0	0
O96000;O96000-2	O96000;O96000-2	2;2	2;2	2;2	NADH dehydrogenase [ubiquinone] 1 beta subcomplex subunit 10	NDUFB10	0		0		0		0		0		0		0		0		0		0		0		0		0		sp|O96000|NDUBA_HUMAN NADH dehydrogenase [ubiquinone] 1 beta subcomplex subunit 10 OS=Homo sapiens OX=9606 GN=NDUFB10 PE=1 SV=3;sp|O96000-2|NDUBA_HUMAN Isoform 2 of NADH dehydrogenase [ubiquinone] 1 beta subcomplex subunit 10 OS=Homo sapiens OX=9606 GN=NDU	2	2	2	2	1	2	2	1	1	1	0	2	0	1	0	0
O96005;O96005-3;O96005-4	O96005;O96005-3;O96005-4	2;1;1	2;1;1	2;1;1	Cleft lip and palate transmembrane protein 1	CLPTM1	0		0		0		0		0		0		0		0		0		0		0		0		0		sp|O96005|CLPT1_HUMAN Cleft lip and palate transmembrane protein 1 OS=Homo sapiens OX=9606 GN=CLPTM1 PE=1 SV=1;sp|O96005-3|CLPT1_HUMAN Isoform 2 of Cleft lip and palate transmembrane protein 1 OS=Homo sapiens OX=9606 GN=CLPTM1;sp|O96005-4|CLPT1_HUMAN Isofo	3	2	2	2	1	0	0	0	1	0	1	1	1	0	1	0
O96007	O96007	1	1	1	Molybdopterin synthase catalytic subunit	MOCS2	0		0		0		0		0		0		0		0		0		0		0		0		0		sp|O96007|MOC2B_HUMAN Molybdopterin synthase catalytic subunit OS=Homo sapiens OX=9606 GN=MOCS2 PE=1 SV=1	1	1	1	1	0	1	0	1	0	1	0	0	0	0	1	0
O96008;O96008-2	O96008;O96008-2	2;2	2;2	2;2	Mitochondrial import receptor subunit TOM40 homolog	TOMM40	0		0		0		0		0		0		0		0		0		0		0		0		0		sp|O96008|TOM40_HUMAN Mitochondrial import receptor subunit TOM40 homolog OS=Homo sapiens OX=9606 GN=TOMM40 PE=1 SV=1;sp|O96008-2|TOM40_HUMAN Isoform 2 of Mitochondrial import receptor subunit TOM40 homolog OS=Homo sapiens OX=9606 GN=TOMM40	2	2	2	2	2	1	1	1	0	2	0	2	1	0	0	0
O96017;O96017-3;O96017-11;O96017-13;O96017-4;O96017-12;O96017-9	O96017;O96017-3;O96017-11;O96017-13;O96017-4;O96017-12;O96017-9	1;1;1;1;1;1;1	1;1;1;1;1;1;1	1;1;1;1;1;1;1	Serine/threonine-protein kinase Chk2	CHEK2	0		0		0		0		0		0		0		0		0		0		0		0		0		sp|O96017|CHK2_HUMAN Serine/threonine-protein kinase Chk2 OS=Homo sapiens OX=9606 GN=CHEK2 PE=1 SV=1;sp|O96017-3|CHK2_HUMAN Isoform 3 of Serine/threonine-protein kinase Chk2 OS=Homo sapiens OX=9606 GN=CHEK2;sp|O96017-11|CHK2_HUMAN Isoform 11 of Serine/thre	7	1	1	1	0	0	1	0	1	0	0	0	0	0	0	0
O96019;O96019-2;O94805	O96019;O96019-2	10;8;2	10;8;2	10;8;2	Actin-like protein 6A	ACTL6A	0		0		0		0		0		0		0		0		0		0		0		0		0		sp|O96019|ACL6A_HUMAN Actin-like protein 6A OS=Homo sapiens OX=9606 GN=ACTL6A PE=1 SV=1;sp|O96019-2|ACL6A_HUMAN Isoform 2 of Actin-like protein 6A OS=Homo sapiens OX=9606 GN=ACTL6A	3	10	10	10	5	3	5	4	5	5	3	1	4	3	4	2
O96033	O96033	1	1	1	Molybdopterin synthase sulfur carrier subunit	MOCS2	0		0		0		0		0		0		0		0		0		0		0		0		0		sp|O96033|MOC2A_HUMAN Molybdopterin synthase sulfur carrier subunit OS=Homo sapiens OX=9606 GN=MOCS2 PE=1 SV=1	1	1	1	1	0	0	1	1	0	0	0	0	0	0	0	0
P00338;P00338-3;P00338-4;P00338-2;P00338-5;Q6ZMR3	P00338;P00338-3;P00338-4;P00338-2;P00338-5	28;26;23;20;20;1	28;26;23;20;20;1	26;24;22;18;18;0	L-lactate dehydrogenase A chain	LDHA	0		0		0		0		0		0		0		0		0		0		0		0		0		sp|P00338|LDHA_HUMAN L-lactate dehydrogenase A chain OS=Homo sapiens OX=9606 GN=LDHA PE=1 SV=2;sp|P00338-3|LDHA_HUMAN Isoform 3 of L-lactate dehydrogenase A chain OS=Homo sapiens OX=9606 GN=LDHA;sp|P00338-4|LDHA_HUMAN Isoform 4 of L-lactate dehydrogenase A	6	28	28	26	16	12	14	15	13	15	12	13	12	11	16	13
P00367;P00367-3;P00367-2;P49448	P00367;P00367-3;P00367-2;P49448	24;20;18;16	24;20;18;16	24;20;18;16	Glutamate dehydrogenase 1, mitochondrial;Glutamate dehydrogenase 2, mitochondrial	GLUD1;GLUD2	0		0		0		0		0		0		0		0		0		0		0		0		0		sp|P00367|DHE3_HUMAN Glutamate dehydrogenase 1, mitochondrial OS=Homo sapiens OX=9606 GN=GLUD1 PE=1 SV=2;sp|P00367-3|DHE3_HUMAN Isoform 3 of Glutamate dehydrogenase 1, mitochondrial OS=Homo sapiens OX=9606 GN=GLUD1;sp|P00367-2|DHE3_HUMAN Isoform 2 of Gluta	4	24	24	24	15	14	14	17	15	16	13	15	13	14	11	19
P00374;P00374-2;Q86XF0	P00374;P00374-2	5;4;2	5;4;2	5;4;2	Dihydrofolate reductase	DHFR	0		0		0		0		0		0		0		0		0		0		0		0		0		sp|P00374|DYR_HUMAN Dihydrofolate reductase OS=Homo sapiens OX=9606 GN=DHFR PE=1 SV=2;sp|P00374-2|DYR_HUMAN Isoform 2 of Dihydrofolate reductase OS=Homo sapiens OX=9606 GN=DHFR	3	5	5	5	2	2	3	3	3	3	3	2	4	2	2	2
P00387;P00387-2;P00387-3	P00387;P00387-2;P00387-3	8;8;8	8;8;8	8;8;8	NADH-cytochrome b5 reductase 3;NADH-cytochrome b5 reductase 3 membrane-bound form;NADH-cytochrome b5 reductase 3 soluble form	CYB5R3	0		0		0		0		0		0		0		0		0		0		0		0		0		sp|P00387|NB5R3_HUMAN NADH-cytochrome b5 reductase 3 OS=Homo sapiens OX=9606 GN=CYB5R3 PE=1 SV=3;sp|P00387-2|NB5R3_HUMAN Isoform 2 of NADH-cytochrome b5 reductase 3 OS=Homo sapiens OX=9606 GN=CYB5R3;sp|P00387-3|NB5R3_HUMAN Isoform 3 of NADH-cytochrome b5 r	3	8	8	8	5	5	4	5	6	5	2	3	1	3	3	3
P00390;P00390-2;P00390-3;P00390-5;P00390-4	P00390;P00390-2;P00390-3;P00390-5;P00390-4	4;4;4;3;3	4;4;4;3;3	4;4;4;3;3	Glutathione reductase, mitochondrial	GSR	0		0		0		0		0		0		0		0		0		0		0		0		0		sp|P00390|GSHR_HUMAN Glutathione reductase, mitochondrial OS=Homo sapiens OX=9606 GN=GSR PE=1 SV=2;sp|P00390-2|GSHR_HUMAN Isoform Cytoplasmic of Glutathione reductase, mitochondrial OS=Homo sapiens OX=9606 GN=GSR;sp|P00390-3|GSHR_HUMAN Isoform 2 of Glutath	5	4	4	4	4	2	2	1	3	3	1	4	2	3	2	3
P00403	P00403	5	5	5	Cytochrome c oxidase subunit 2	MT-CO2	0		0		0		0		0		0		0		0		0		0		0		0		0		sp|P00403|COX2_HUMAN Cytochrome c oxidase subunit 2 OS=Homo sapiens OX=9606 GN=MT-CO2 PE=1 SV=1	1	5	5	5	4	4	4	2	3	2	1	1	1	1	1	1
P00441	P00441	10	10	10	Superoxide dismutase [Cu-Zn]	SOD1	0		0		0		0		0		0		0		0		0		0		0		0		0		sp|P00441|SODC_HUMAN Superoxide dismutase [Cu-Zn] OS=Homo sapiens OX=9606 GN=SOD1 PE=1 SV=2	1	10	10	10	8	2	7	7	7	8	1	4	1	2	4	4
P00491	P00491	14	14	14	Purine nucleoside phosphorylase	PNP	0		0		0		0		0		0		0		0		0		0		0		0		0		sp|P00491|PNPH_HUMAN Purine nucleoside phosphorylase OS=Homo sapiens OX=9606 GN=PNP PE=1 SV=2	1	14	14	14	9	8	8	8	10	10	8	6	5	5	8	5
P00492	P00492	12	12	12	Hypoxanthine-guanine phosphoribosyltransferase	HPRT1	0		0		0		0		0		0		0		0		0		0		0		0		0		sp|P00492|HPRT_HUMAN Hypoxanthine-guanine phosphoribosyltransferase OS=Homo sapiens OX=9606 GN=HPRT1 PE=1 SV=2	1	12	12	12	7	7	8	9	8	8	5	4	4	6	6	7
P00505;P00505-2	P00505;P00505-2	16;13	16;13	16;13	Aspartate aminotransferase, mitochondrial	GOT2	0		0		0		0		0		0		0		0		0		0		0		0		0		sp|P00505|AATM_HUMAN Aspartate aminotransferase, mitochondrial OS=Homo sapiens OX=9606 GN=GOT2 PE=1 SV=3;sp|P00505-2|AATM_HUMAN Isoform 2 of Aspartate aminotransferase, mitochondrial OS=Homo sapiens OX=9606 GN=GOT2	2	16	16	16	9	6	11	8	9	7	5	9	6	9	9	9
P00533;P00533-2;P00533-4;P00533-3	P00533;P00533-2;P00533-4;P00533-3	2;1;1;1	2;1;1;1	2;1;1;1	Epidermal growth factor receptor	EGFR	0		0		0		0		0		0		0		0		0		0		0		0		0		sp|P00533|EGFR_HUMAN Epidermal growth factor receptor OS=Homo sapiens OX=9606 GN=EGFR PE=1 SV=2;sp|P00533-2|EGFR_HUMAN Isoform 2 of Epidermal growth factor receptor OS=Homo sapiens OX=9606 GN=EGFR;sp|P00533-4|EGFR_HUMAN Isoform 4 of Epidermal growth factor	4	2	2	2	0	0	0	0	0	0	2	0	1	1	1	0
P00558;P07205	P00558	32;6	32;6	2;1	Phosphoglycerate kinase 1	PGK1	0		0		0		0		0		0		0		0		0		0		0		0		0		sp|P00558|PGK1_HUMAN Phosphoglycerate kinase 1 OS=Homo sapiens OX=9606 GN=PGK1 PE=1 SV=3	2	32	32	2	18	17	24	20	22	19	18	22	14	22	18	21
P00568;Q9Y6K8;Q9Y6K8-2;Q9Y6K8-3	P00568	7;1;1;1	7;1;1;1	7;1;1;1	Adenylate kinase isoenzyme 1	AK1	0		0		0		0		0		0		0		0		0		0		0		0		0		sp|P00568|KAD1_HUMAN Adenylate kinase isoenzyme 1 OS=Homo sapiens OX=9606 GN=AK1 PE=1 SV=3	4	7	7	7	3	2	1	0	2	2	1	2	2	4	2	2
P00749;P00749-2	P00749;P00749-2	6;6	6;6	6;6	Urokinase-type plasminogen activator;Urokinase-type plasminogen activator long chain A;Urokinase-type plasminogen activator short chain A;Urokinase-type plasminogen activator chain B	PLAU	0		0		0		0		0		0		0		0		0		0		0		0		0		sp|P00749|UROK_HUMAN Urokinase-type plasminogen activator OS=Homo sapiens OX=9606 GN=PLAU PE=1 SV=2;sp|P00749-2|UROK_HUMAN Isoform 2 of Urokinase-type plasminogen activator OS=Homo sapiens OX=9606 GN=PLAU	2	6	6	6	0	0	0	0	0	0	3	5	4	5	3	4
P01111;P01116;P01112;P01116-2;P01112-2	P01111;P01116;P01112;P01116-2	3;2;2;2;1	3;2;2;2;1	3;2;2;2;1	GTPase NRas;GTPase KRas;GTPase KRas, N-terminally processed;GTPase HRas;GTPase HRas, N-terminally processed	NRAS;KRAS;HRAS	0		0		0		0		0		0		0		0		0		0		0		0		0		sp|P01111|RASN_HUMAN GTPase NRas OS=Homo sapiens OX=9606 GN=NRAS PE=1 SV=1;sp|P01116|RASK_HUMAN GTPase KRas OS=Homo sapiens OX=9606 GN=KRAS PE=1 SV=1;sp|P01112|RASH_HUMAN GTPase HRas OS=Homo sapiens OX=9606 GN=HRAS PE=1 SV=1;sp|P01116-2|RASK_HUMAN Isoform	5	3	3	3	1	0	1	2	1	1	1	2	2	3	2	2
P01130;P01130-2;P01130-3;P01130-6;P01130-4;P01130-5	P01130;P01130-2;P01130-3;P01130-6;P01130-4;P01130-5	5;5;5;5;5;4	5;5;5;5;5;4	5;5;5;5;5;4	Low-density lipoprotein receptor	LDLR	0		0		0		0		0		0		0		0		0		0		0		0		0		sp|P01130|LDLR_HUMAN Low-density lipoprotein receptor OS=Homo sapiens OX=9606 GN=LDLR PE=1 SV=1;sp|P01130-2|LDLR_HUMAN Isoform 2 of Low-density lipoprotein receptor OS=Homo sapiens OX=9606 GN=LDLR;sp|P01130-3|LDLR_HUMAN Isoform 3 of Low-density lipoprotein	6	5	5	5	3	4	4	4	3	3	1	0	2	1	2	0
P01584	P01584	5	5	5	Interleukin-1 beta	IL1B	0		0		0		0		0		0		0		0		0		0		0		0		0		sp|P01584|IL1B_HUMAN Interleukin-1 beta OS=Homo sapiens OX=9606 GN=IL1B PE=1 SV=2	1	5	5	5	0	0	0	0	0	0	1	4	3	4	3	2
P01889	P01889	3	1	1	HLA class I histocompatibility antigen, B-7 alpha chain	HLA-B	0		0		0		0		0		0		0		0		0		0		0		0		0		sp|P01889|HLAB_HUMAN HLA class I histocompatibility antigen, B alpha chain OS=Homo sapiens OX=9606 GN=HLA-B PE=1 SV=3	1	3	1	1	2	3	1	2	3	1	0	0	1	0	1	1
P01903;P01906	P01903	7;1	7;1	7;1	HLA class II histocompatibility antigen, DR alpha chain	HLA-DRA	0		0		0		0		0		0		0		0		0		0		0		0		0		sp|P01903|DRA_HUMAN HLA class II histocompatibility antigen, DR alpha chain OS=Homo sapiens OX=9606 GN=HLA-DRA PE=1 SV=2	2	7	7	7	7	4	5	5	4	5	0	0	0	0	0	0
P02545;P02545-3;P02545-6;P02545-5;P02545-4;REV__Q5VX52	P02545;P02545-3;P02545-6;P02545-5;P02545-4	58;57;56;46;46;1	58;57;56;46;46;1	3;3;1;3;3;0	Prelamin-A/C;Lamin-A/C	LMNA	0		0		0		0		0		0		0		0		0		0		0		0		0		sp|P02545|LMNA_HUMAN Prelamin-A/C OS=Homo sapiens OX=9606 GN=LMNA PE=1 SV=1;sp|P02545-3|LMNA_HUMAN Isoform ADelta10 of Prelamin-A/C OS=Homo sapiens OX=9606 GN=LMNA;sp|P02545-6|LMNA_HUMAN Isoform 6 of Prelamin-A/C OS=Homo sapiens OX=9606 GN=LMNA;sp|P02545-5	6	58	58	3	30	32	41	33	39	30	26	31	26	33	28	35
P02545-2	P02545-2	56	1	1	Prelamin-A/C;Lamin-A/C	LMNA	0		0		0		0		0		0		0		0		0		0		0		0		0		sp|P02545-2|LMNA_HUMAN Isoform C of Prelamin-A/C OS=Homo sapiens OX=9606 GN=LMNA	1	56	1	1	28	30	39	31	37	30	24	29	24	31	26	33
P02786;Q9UP52;Q9UP52-2;Q9UP52-3	P02786	29;1;1;1	29;1;1;1	29;1;1;1	Transferrin receptor protein 1;Transferrin receptor protein 1, serum form	TFRC	0		0		0		0		0		0		0		0		0		0		0		0		0		sp|P02786|TFR1_HUMAN Transferrin receptor protein 1 OS=Homo sapiens OX=9606 GN=TFRC PE=1 SV=2	4	29	29	29	13	15	11	11	13	11	16	17	18	16	15	15
P03956	P03956	18	18	18	Interstitial collagenase;22 kDa interstitial collagenase;27 kDa interstitial collagenase	MMP1	0		0		0		0		0		0		0		0		0		0		0		0		0		sp|P03956|MMP1_HUMAN Interstitial collagenase OS=Homo sapiens OX=9606 GN=MMP1 PE=1 SV=3	1	18	18	18	0	0	0	0	0	0	9	14	7	12	8	13
P04040	P04040	12	12	12	Catalase	CAT	0		0		0		0		0		0		0		0		0		0		0		0		0		sp|P04040|CATA_HUMAN Catalase OS=Homo sapiens OX=9606 GN=CAT PE=1 SV=3	1	12	12	12	10	10	6	9	8	8	1	0	0	0	1	1
P04062;P04062-4;P04062-2;P04062-5;P04062-3	P04062;P04062-4;P04062-2;P04062-5;P04062-3	6;6;6;5;3	6;6;6;5;3	6;6;6;5;3	Glucosylceramidase	GBA	0		0		0		0		0		0		0		0		0		0		0		0		0		sp|P04062|GLCM_HUMAN Lysosomal acid glucosylceramidase OS=Homo sapiens OX=9606 GN=GBA PE=1 SV=3;sp|P04062-4|GLCM_HUMAN Isoform 4 of Lysosomal acid glucosylceramidase OS=Homo sapiens OX=9606 GN=GBA;sp|P04062-2|GLCM_HUMAN Isoform Short of Lysosomal acid gluc	5	6	6	6	2	1	1	1	1	1	0	4	0	3	1	2
P04075;P04075-2	P04075;P04075-2	31;30	31;30	26;25	Fructose-bisphosphate aldolase A	ALDOA	0		0		0		0		0		0		0		0		0		0		0		0		0		sp|P04075|ALDOA_HUMAN Fructose-bisphosphate aldolase A OS=Homo sapiens OX=9606 GN=ALDOA PE=1 SV=2;sp|P04075-2|ALDOA_HUMAN Isoform 2 of Fructose-bisphosphate aldolase A OS=Homo sapiens OX=9606 GN=ALDOA	2	31	31	26	23	19	23	25	24	18	18	17	16	23	17	24
P04080	P04080	4	4	4	Cystatin-B	CSTB	0		0		0		0		0		0		0		0		0		0		0		0		0		sp|P04080|CYTB_HUMAN Cystatin-B OS=Homo sapiens OX=9606 GN=CSTB PE=1 SV=2	1	4	4	4	2	2	2	2	2	2	1	4	2	3	3	3
P04083	P04083	27	27	27	Annexin A1	ANXA1	0		0		0		0		0		0		0		0		0		0		0		0		0		sp|P04083|ANXA1_HUMAN Annexin A1 OS=Homo sapiens OX=9606 GN=ANXA1 PE=1 SV=2	1	27	27	27	18	17	22	19	19	18	12	17	14	14	14	15
P04156	P04156	3	3	3	Major prion protein	PRNP	0		0		0		0		0		0		0		0		0		0		0		0		0		sp|P04156|PRIO_HUMAN Major prion protein OS=Homo sapiens OX=9606 GN=PRNP PE=1 SV=1	1	3	3	3	0	2	2	2	2	2	0	0	0	0	0	0
P04179;P04179-4;P04179-2;P04179-3	P04179;P04179-4;P04179-2	7;7;6;3	7;7;6;3	7;7;6;3	Superoxide dismutase [Mn], mitochondrial	SOD2	0		0		0		0		0		0		0		0		0		0		0		0		0		sp|P04179|SODM_HUMAN Superoxide dismutase [Mn], mitochondrial OS=Homo sapiens OX=9606 GN=SOD2 PE=1 SV=3;sp|P04179-4|SODM_HUMAN Isoform 4 of Superoxide dismutase [Mn], mitochondrial OS=Homo sapiens OX=9606 GN=SOD2;sp|P04179-2|SODM_HUMAN Isoform 2 of Superox	4	7	7	7	1	1	0	1	2	2	4	3	2	5	4	3
P04181;P04181-2	P04181;P04181-2	10;6	10;6	10;6	Ornithine aminotransferase, mitochondrial;Ornithine aminotransferase, hepatic form;Ornithine aminotransferase, renal form	OAT	0		0		0		0		0		0		0		0		0		0		0		0		0		sp|P04181|OAT_HUMAN Ornithine aminotransferase, mitochondrial OS=Homo sapiens OX=9606 GN=OAT PE=1 SV=1;sp|P04181-2|OAT_HUMAN Isoform 2 of Ornithine aminotransferase, mitochondrial OS=Homo sapiens OX=9606 GN=OAT	2	10	10	10	6	3	4	4	3	5	4	3	5	6	2	6
P04183	P04183	2	2	2	Thymidine kinase, cytosolic	TK1	0		0		0		0		0		0		0		0		0		0		0		0		0		sp|P04183|KITH_HUMAN Thymidine kinase, cytosolic OS=Homo sapiens OX=9606 GN=TK1 PE=1 SV=2	1	2	2	2	1	1	1	2	1	1	2	2	2	2	2	2
P04216	P04216	3	3	3	Thy-1 membrane glycoprotein	THY1	0		0		0		0		0		0		0		0		0		0		0		0		0		sp|P04216|THY1_HUMAN Thy-1 membrane glycoprotein OS=Homo sapiens OX=9606 GN=THY1 PE=1 SV=2	1	3	3	3	0	0	0	0	0	0	0	1	1	1	1	2
P04233-5;P04233-2;P04233;P04233-4;P04233-3	P04233-5;P04233-2;P04233;P04233-4	7;7;5;5;2	7;7;5;5;2	7;7;5;5;2	HLA class II histocompatibility antigen gamma chain	CD74	0		0		0		0		0		0		0		0		0		0		0		0		0		sp|P04233-5|HG2A_HUMAN Isoform p33 of HLA class II histocompatibility antigen gamma chain OS=Homo sapiens OX=9606 GN=CD74;sp|P04233-2|HG2A_HUMAN Isoform p35 of HLA class II histocompatibility antigen gamma chain OS=Homo sapiens OX=9606 GN=CD74;sp|P04233|HG	5	7	7	7	4	3	6	3	6	4	0	0	0	0	0	0
P04259	P04259	31	26	1	Keratin, type II cytoskeletal 6B	KRT6B	0		0		0		0		0		0		0		0		0		0		0		0		0		sp|P04259|K2C6B_HUMAN Keratin, type II cytoskeletal 6B OS=Homo sapiens OX=9606 GN=KRT6B PE=1 SV=5	1	31	26	1	3	3	6	2	5	3	3	3	2	2	2	29
P04271	P04271	2	2	2	Protein S100-B	S100B	0		0		0		0		0		0		0		0		0		0		0		0		0		sp|P04271|S100B_HUMAN Protein S100-B OS=Homo sapiens OX=9606 GN=S100B PE=1 SV=2	1	2	2	2	2	2	2	2	2	2	0	0	0	0	0	0
P04350	P04350	19	1	1	Tubulin beta-4A chain	TUBB4A	0		0		0		0		0		0		0		0		0		0		0		0		0		sp|P04350|TBB4A_HUMAN Tubulin beta-4A chain OS=Homo sapiens OX=9606 GN=TUBB4A PE=1 SV=2	1	19	1	1	13	14	15	13	14	13	15	13	13	14	14	15
P04406;O14556	P04406	25;1	25;1	3;0	Glyceraldehyde-3-phosphate dehydrogenase	GAPDH	0		0		0		0		0		0		0		0		0		0		0		0		0		sp|P04406|G3P_HUMAN Glyceraldehyde-3-phosphate dehydrogenase OS=Homo sapiens OX=9606 GN=GAPDH PE=1 SV=3	2	25	25	3	16	18	19	20	18	18	17	19	14	17	17	20
P04439;P04439-2;P01893;P13747	P04439;P04439-2	8;8;3;1	8;8;3;1	5;5;0;0	HLA class I histocompatibility antigen, A-3 alpha chain	HLA-A	0		0		0		0		0		0		0		0		0		0		0		0		0		sp|P04439|HLAA_HUMAN HLA class I histocompatibility antigen, A alpha chain OS=Homo sapiens OX=9606 GN=HLA-A PE=1 SV=2;sp|P04439-2|HLAA_HUMAN Isoform 2 of HLA class I histocompatibility antigen, A alpha chain OS=Homo sapiens OX=9606 GN=HLA-A	4	8	8	5	3	4	2	3	4	2	3	2	2	3	2	3
P04632;Q96L46	P04632	6;1	6;1	6;1	Calpain small subunit 1	CAPNS1	0		0		0		0		0		0		0		0		0		0		0		0		0		sp|P04632|CPNS1_HUMAN Calpain small subunit 1 OS=Homo sapiens OX=9606 GN=CAPNS1 PE=1 SV=1	2	6	6	6	4	4	4	4	4	5	5	4	3	4	5	5
P04792	P04792	11	11	11	Heat shock protein beta-1	HSPB1	0		0		0		0		0		0		0		0		0		0		0		0		0		sp|P04792|HSPB1_HUMAN Heat shock protein beta-1 OS=Homo sapiens OX=9606 GN=HSPB1 PE=1 SV=2	1	11	11	11	6	5	9	7	9	7	6	8	6	5	4	5
P04818;P04818-2	P04818;P04818-2	3;3	3;3	3;3	Thymidylate synthase	TYMS	0		0		0		0		0		0		0		0		0		0		0		0		0		sp|P04818|TYSY_HUMAN Thymidylate synthase OS=Homo sapiens OX=9606 GN=TYMS PE=1 SV=3;sp|P04818-2|TYSY_HUMAN Isoform 2 of Thymidylate synthase OS=Homo sapiens OX=9606 GN=TYMS	2	3	3	3	1	2	0	0	1	0	1	1	1	0	2	0
P04843	P04843	29	29	29	Dolichyl-diphosphooligosaccharide--protein glycosyltransferase subunit 1	RPN1	0		0		0		0		0		0		0		0		0		0		0		0		0		sp|P04843|RPN1_HUMAN Dolichyl-diphosphooligosaccharide--protein glycosyltransferase subunit 1 OS=Homo sapiens OX=9606 GN=RPN1 PE=1 SV=1	1	29	29	29	17	21	24	22	18	21	20	14	15	11	20	16
P04844;P04844-2	P04844;P04844-2	13;13	13;13	13;13	Dolichyl-diphosphooligosaccharide--protein glycosyltransferase subunit 2	RPN2	0		0		0		0		0		0		0		0		0		0		0		0		0		sp|P04844|RPN2_HUMAN Dolichyl-diphosphooligosaccharide--protein glycosyltransferase subunit 2 OS=Homo sapiens OX=9606 GN=RPN2 PE=1 SV=3;sp|P04844-2|RPN2_HUMAN Isoform 2 of Dolichyl-diphosphooligosaccharide--protein glycosyltransferase subunit 2 OS=Homo sap	2	13	13	13	7	7	9	8	10	8	6	4	4	4	4	5
P04899;P04899-4;P04899-6;P04899-3;P04899-5;P04899-2;P63096;P63096-2;P09471;P19087;A8MTJ3;P11488;P09471-2;P38405-3	P04899;P04899-4;P04899-6;P04899-3;P04899-5;P04899-2	11;11;9;9;9;9;5;3;2;2;2;2;2;1	10;10;9;9;9;9;4;3;1;1;1;1;1;1	6;6;6;6;6;6;0;0;0;0;0;0;0;0	Guanine nucleotide-binding protein G(i) subunit alpha-2	GNAI2	0		0		0		0		0		0		0		0		0		0		0		0		0		sp|P04899|GNAI2_HUMAN Guanine nucleotide-binding protein G(i) subunit alpha-2 OS=Homo sapiens OX=9606 GN=GNAI2 PE=1 SV=3;sp|P04899-4|GNAI2_HUMAN Isoform sGi2 of Guanine nucleotide-binding protein G(i) subunit alpha-2 OS=Homo sapiens OX=9606 GN=GNAI2;sp|P04	14	11	10	6	6	6	5	5	4	3	4	6	3	6	5	6
P0C0S8;Q99878;Q16777;Q9BTM1;Q93077;Q7L7L0;P04908;Q6FI13;P20671;Q96KK5;P16104;Q96QV6;Q71UI9-2;Q71UI9;P0C0S5;Q9BTM1-2;Q8IUE6;Q71UI9-4;Q71UI9-5;Q71UI9-3	P0C0S8;Q99878;Q16777;Q9BTM1;Q93077;Q7L7L0;P04908;Q6FI13;P20671;Q96KK5;P16104;Q96QV6;Q71UI9-2;Q71UI9;P0C0S5;Q9BTM1-2	3;3;3;3;3;3;3;3;3;3;2;2;2;2;2;2;1;1;1;1	3;3;3;3;3;3;3;3;3;3;2;2;2;2;2;2;1;1;1;1	3;3;3;3;3;3;3;3;3;3;2;2;2;2;2;2;1;1;1;1	Histone H2A type 1;Histone H2A type 1-J;Histone H2A type 2-C;Histone H2A.J;Histone H2A type 1-C;Histone H2A type 3;Histone H2A type 1-B/E;Histone H2A type 2-A;Histone H2A type 1-D;Histone H2A type 1-H;Histone H2AX;Histone H2A type 1-A;Histone H2A.V;Histone H2A.Z	HIST1H2AG;HIST1H2AJ;HIST2H2AC;H2AFJ;HIST1H2AC;HIST3H2A;HIST1H2AB;HIST2H2AA3;HIST1H2AD;HIST1H2AH;H2AFX;HIST1H2AA;H2AFV;H2AFZ	0		0		0		0		0		0		0		0		0		0		0		0		0		sp|P0C0S8|H2A1_HUMAN Histone H2A type 1 OS=Homo sapiens OX=9606 GN=H2AC11 PE=1 SV=2;sp|Q99878|H2A1J_HUMAN Histone H2A type 1-J OS=Homo sapiens OX=9606 GN=H2AC14 PE=1 SV=3;sp|Q16777|H2A2C_HUMAN Histone H2A type 2-C OS=Homo sapiens OX=9606 GN=H2AC20 PE=1 SV=	20	3	3	3	1	1	2	3	2	1	2	2	2	1	1	1
P05023;P05023-4;P05023-3;P05023-2;P13637;P13637-2;P13637-3;P50993;Q13733	P05023;P05023-4;P05023-3;P05023-2	35;35;34;23;16;16;16;13;8	35;35;34;23;16;16;16;13;8	29;29;28;20;10;10;10;7;3	Sodium/potassium-transporting ATPase subunit alpha-1	ATP1A1	0		0		0		0		0		0		0		0		0		0		0		0		0		sp|P05023|AT1A1_HUMAN Sodium/potassium-transporting ATPase subunit alpha-1 OS=Homo sapiens OX=9606 GN=ATP1A1 PE=1 SV=1;sp|P05023-4|AT1A1_HUMAN Isoform 4 of Sodium/potassium-transporting ATPase subunit alpha-1 OS=Homo sapiens OX=9606 GN=ATP1A1;sp|P05023-3|A	9	35	35	29	16	15	24	21	23	23	14	21	11	14	13	19
P05026;P05026-2	P05026;P05026-2	3;3	3;3	3;3	Sodium/potassium-transporting ATPase subunit beta-1	ATP1B1	0		0		0		0		0		0		0		0		0		0		0		0		0		sp|P05026|AT1B1_HUMAN Sodium/potassium-transporting ATPase subunit beta-1 OS=Homo sapiens OX=9606 GN=ATP1B1 PE=1 SV=1;sp|P05026-2|AT1B1_HUMAN Isoform 2 of Sodium/potassium-transporting ATPase subunit beta-1 OS=Homo sapiens OX=9606 GN=ATP1B1	2	3	3	3	2	1	1	1	0	0	0	0	0	0	1	0
P05091;P05091-2	P05091;P05091-2	3;2	2;1	2;1	Aldehyde dehydrogenase, mitochondrial	ALDH2	0		0		0		0		0		0		0		0		0		0		0		0		0		sp|P05091|ALDH2_HUMAN Aldehyde dehydrogenase, mitochondrial OS=Homo sapiens OX=9606 GN=ALDH2 PE=1 SV=2;sp|P05091-2|ALDH2_HUMAN Isoform 2 of Aldehyde dehydrogenase, mitochondrial OS=Homo sapiens OX=9606 GN=ALDH2	2	3	2	2	3	2	2	1	1	2	0	0	0	0	0	0
P05106;P05106-2;P05106-3	P05106;P05106-2;P05106-3	2;2;2	2;2;2	2;2;2	Integrin beta-3	ITGB3	0		0		0		0		0		0		0		0		0		0		0		0		0		sp|P05106|ITB3_HUMAN Integrin beta-3 OS=Homo sapiens OX=9606 GN=ITGB3 PE=1 SV=2;sp|P05106-2|ITB3_HUMAN Isoform Beta-3B of Integrin beta-3 OS=Homo sapiens OX=9606 GN=ITGB3;sp|P05106-3|ITB3_HUMAN Isoform Beta-3C of Integrin beta-3 OS=Homo sapiens OX=9606 GN=	3	2	2	2	2	0	0	0	0	1	0	0	0	0	0	0
P05114	P05114	4	4	4	Non-histone chromosomal protein HMG-14	HMGN1	0		0		0		0		0		0		0		0		0		0		0		0		0		sp|P05114|HMGN1_HUMAN Non-histone chromosomal protein HMG-14 OS=Homo sapiens OX=9606 GN=HMGN1 PE=1 SV=3	1	4	4	4	2	2	4	3	2	1	2	2	2	3	3	3
P05121;P05121-2	P05121;P05121-2	3;3	3;3	3;3	Plasminogen activator inhibitor 1	SERPINE1	0		0		0		0		0		0		0		0		0		0		0		0		0		sp|P05121|PAI1_HUMAN Plasminogen activator inhibitor 1 OS=Homo sapiens OX=9606 GN=SERPINE1 PE=1 SV=1;sp|P05121-2|PAI1_HUMAN Isoform 2 of Plasminogen activator inhibitor 1 OS=Homo sapiens OX=9606 GN=SERPINE1	2	3	3	3	0	0	0	0	0	0	2	1	2	1	1	1
P05141;Q9H0C2	P05141	13;3	13;3	5;0	ADP/ATP translocase 2;ADP/ATP translocase 2, N-terminally processed	SLC25A5	0		0		0		0		0		0		0		0		0		0		0		0		0		sp|P05141|ADT2_HUMAN ADP/ATP translocase 2 OS=Homo sapiens OX=9606 GN=SLC25A5 PE=1 SV=7	2	13	13	5	8	8	11	9	11	7	10	8	8	8	8	8
P05161	P05161	4	4	4	Ubiquitin-like protein ISG15	ISG15	0		0		0		0		0		0		0		0		0		0		0		0		0		sp|P05161|ISG15_HUMAN Ubiquitin-like protein ISG15 OS=Homo sapiens OX=9606 GN=ISG15 PE=1 SV=5	1	4	4	4	0	0	0	0	0	0	2	2	1	2	3	1
P05198	P05198	20	20	20	Eukaryotic translation initiation factor 2 subunit 1	EIF2S1	0		0		0		0		0		0		0		0		0		0		0		0		0		sp|P05198|IF2A_HUMAN Eukaryotic translation initiation factor 2 subunit 1 OS=Homo sapiens OX=9606 GN=EIF2S1 PE=1 SV=3	1	20	20	20	15	13	10	11	9	13	10	7	6	6	7	8
P05204;O00479;Q15651;Q15651-2	P05204	5;2;1;1	5;2;1;1	5;2;1;1	Non-histone chromosomal protein HMG-17	HMGN2	0		0		0		0		0		0		0		0		0		0		0		0		0		sp|P05204|HMGN2_HUMAN Non-histone chromosomal protein HMG-17 OS=Homo sapiens OX=9606 GN=HMGN2 PE=1 SV=3	4	5	5	5	3	4	4	3	2	4	3	4	2	3	2	1
P05362	P05362	3	3	3	Intercellular adhesion molecule 1	ICAM1	0		0		0		0		0		0		0		0		0		0		0		0		0		sp|P05362|ICAM1_HUMAN Intercellular adhesion molecule 1 OS=Homo sapiens OX=9606 GN=ICAM1 PE=1 SV=2	1	3	3	3	0	0	0	0	0	0	0	3	0	1	1	3
P05386	P05386	5	4	4	60S acidic ribosomal protein P1	RPLP1	0		0		0		0		0		0		0		0		0		0		0		0		0		sp|P05386|RLA1_HUMAN 60S acidic ribosomal protein P1 OS=Homo sapiens OX=9606 GN=RPLP1 PE=1 SV=1	1	5	4	4	4	5	4	4	4	3	2	1	1	1	2	1
P05387;P05386-2	P05387	11;1	11;1	10;0	60S acidic ribosomal protein P2	RPLP2	0		0		0		0		0		0		0		0		0		0		0		0		0		sp|P05387|RLA2_HUMAN 60S acidic ribosomal protein P2 OS=Homo sapiens OX=9606 GN=RPLP2 PE=1 SV=1	2	11	11	10	7	8	10	8	10	8	5	7	6	5	6	8
P05388;P05388-2;Q8NHW5	P05388;P05388-2;Q8NHW5	13;12;8	13;12;8	13;12;8	60S acidic ribosomal protein P0;60S acidic ribosomal protein P0-like	RPLP0;RPLP0P6	0		0		0		0		0		0		0		0		0		0		0		0		0		sp|P05388|RLA0_HUMAN 60S acidic ribosomal protein P0 OS=Homo sapiens OX=9606 GN=RPLP0 PE=1 SV=1;sp|P05388-2|RLA0_HUMAN Isoform 2 of 60S acidic ribosomal protein P0 OS=Homo sapiens OX=9606 GN=RPLP0;sp|Q8NHW5|RLA0L_HUMAN 60S acidic ribosomal protein P0-like	3	13	13	13	11	7	9	7	9	8	8	9	9	8	10	8
P05413	P05413	5	5	5	Fatty acid-binding protein, heart	FABP3	0		0		0		0		0		0		0		0		0		0		0		0		0		sp|P05413|FABPH_HUMAN Fatty acid-binding protein, heart OS=Homo sapiens OX=9606 GN=FABP3 PE=1 SV=4	1	5	5	5	0	0	0	0	0	0	0	4	0	1	0	2
P05423	P05423	3	3	3	DNA-directed RNA polymerase III subunit RPC4	POLR3D	0		0		0		0		0		0		0		0		0		0		0		0		0		sp|P05423|RPC4_HUMAN DNA-directed RNA polymerase III subunit RPC4 OS=Homo sapiens OX=9606 GN=POLR3D PE=1 SV=2	1	3	3	3	0	1	0	1	1	0	0	1	0	0	0	0
P05455	P05455	24	24	24	Lupus La protein	SSB	0		0		0		0		0		0		0		0		0		0		0		0		0		sp|P05455|LA_HUMAN Lupus La protein OS=Homo sapiens OX=9606 GN=SSB PE=1 SV=2	1	24	24	24	13	8	14	12	16	13	13	14	11	11	14	12
P05556;P05556-2;P05556-5;P05556-4;P05556-3	P05556;P05556-2;P05556-5;P05556-4;P05556-3	13;11;11;11;11	13;11;11;11;11	13;11;11;11;11	Integrin beta-1	ITGB1	0		0		0		0		0		0		0		0		0		0		0		0		0		sp|P05556|ITB1_HUMAN Integrin beta-1 OS=Homo sapiens OX=9606 GN=ITGB1 PE=1 SV=2;sp|P05556-2|ITB1_HUMAN Isoform 2 of Integrin beta-1 OS=Homo sapiens OX=9606 GN=ITGB1;sp|P05556-5|ITB1_HUMAN Isoform 5 of Integrin beta-1 OS=Homo sapiens OX=9606 GN=ITGB1;sp|P05	5	13	13	13	6	5	8	4	8	6	8	7	5	6	7	6
P05783;CON__H-INV:HIT000015463;CON__P05784	P05783	9;2;1	9;2;1	9;2;1	Keratin, type I cytoskeletal 18	KRT18	0		0		0		0		0		0		0		0		0		0		0		0		0		sp|P05783|K1C18_HUMAN Keratin, type I cytoskeletal 18 OS=Homo sapiens OX=9606 GN=KRT18 PE=1 SV=2	3	9	9	9	6	4	6	2	5	3	2	1	2	1	2	0
P08590;P05976;P05976-2	P08590;P05976;P05976-2	2;2;2	2;2;2	2;2;2	Myosin light chain 3;Myosin light chain 1/3, skeletal muscle isoform	MYL3;MYL1	0		0		0		0		0		0		0		0		0		0		0		0		0		sp|P08590|MYL3_HUMAN Myosin light chain 3 OS=Homo sapiens OX=9606 GN=MYL3 PE=1 SV=3;sp|P05976|MYL1_HUMAN Myosin light chain 1/3, skeletal muscle isoform OS=Homo sapiens OX=9606 GN=MYL1 PE=1 SV=3;sp|P05976-2|MYL1_HUMAN Isoform MLC3 of Myosin light chain 1/3	3	2	2	2	1	1	1	0	2	0	0	0	0	0	1	1
P06132	P06132	7	7	7	Uroporphyrinogen decarboxylase	UROD	0		0		0		0		0		0		0		0		0		0		0		0		0		sp|P06132|DCUP_HUMAN Uroporphyrinogen decarboxylase OS=Homo sapiens OX=9606 GN=UROD PE=1 SV=2	1	7	7	7	3	3	1	2	1	2	1	3	3	1	2	2
P06396-2;P06396;P06396-4;P06396-3	P06396-2;P06396;P06396-4;P06396-3	31;30;30;30	31;30;30;30	13;12;12;12	Gelsolin	GSN	0		0		0		0		0		0		0		0		0		0		0		0		0		sp|P06396-2|GELS_HUMAN Isoform 2 of Gelsolin OS=Homo sapiens OX=9606 GN=GSN;sp|P06396|GELS_HUMAN Gelsolin OS=Homo sapiens OX=9606 GN=GSN PE=1 SV=1;sp|P06396-4|GELS_HUMAN Isoform 4 of Gelsolin OS=Homo sapiens OX=9606 GN=GSN;sp|P06396-3|GELS_HUMAN Isoform 3	4	31	31	13	17	17	18	20	21	18	4	7	3	6	4	6
P06400	P06400	5	5	5	Retinoblastoma-associated protein	RB1	0		0		0		0		0		0		0		0		0		0		0		0		0		sp|P06400|RB_HUMAN Retinoblastoma-associated protein OS=Homo sapiens OX=9606 GN=RB1 PE=1 SV=2	1	5	5	5	1	2	0	2	0	1	1	0	0	0	1	1
P06454;P06454-2	P06454;P06454-2	7;7	7;7	7;7	Prothymosin alpha;Prothymosin alpha, N-terminally processed;Thymosin alpha-1	PTMA	0		0		0		0		0		0		0		0		0		0		0		0		0		sp|P06454|PTMA_HUMAN Prothymosin alpha OS=Homo sapiens OX=9606 GN=PTMA PE=1 SV=2;sp|P06454-2|PTMA_HUMAN Isoform 2 of Prothymosin alpha OS=Homo sapiens OX=9606 GN=PTMA	2	7	7	7	6	5	6	7	6	7	5	7	6	6	7	7
P06493;P06493-2	P06493;P06493-2	13;11	13;11	12;10	Cyclin-dependent kinase 1	CDK1	0		0		0		0		0		0		0		0		0		0		0		0		0		sp|P06493|CDK1_HUMAN Cyclin-dependent kinase 1 OS=Homo sapiens OX=9606 GN=CDK1 PE=1 SV=3;sp|P06493-2|CDK1_HUMAN Isoform 2 of Cyclin-dependent kinase 1 OS=Homo sapiens OX=9606 GN=CDK1	2	13	13	12	6	2	7	5	6	3	4	4	5	4	4	7
P06576	P06576	25	25	25	ATP synthase subunit beta, mitochondrial	ATP5B	0		0		0		0		0		0		0		0		0		0		0		0		0		sp|P06576|ATPB_HUMAN ATP synthase subunit beta, mitochondrial OS=Homo sapiens OX=9606 GN=ATP5F1B PE=1 SV=3	1	25	25	25	23	22	21	19	19	18	16	17	15	14	18	15
P06703	P06703	6	6	6	Protein S100-A6	S100A6	0		0		0		0		0		0		0		0		0		0		0		0		0		sp|P06703|S10A6_HUMAN Protein S100-A6 OS=Homo sapiens OX=9606 GN=S100A6 PE=1 SV=1	1	6	6	6	0	1	2	3	5	1	2	2	2	1	2	5
P06730-2;P06730;P06730-3;A6NMX2	P06730-2;P06730;P06730-3	5;4;3;1	5;4;3;1	5;4;3;1	Eukaryotic translation initiation factor 4E	EIF4E	0		0		0		0		0		0		0		0		0		0		0		0		0		sp|P06730-2|IF4E_HUMAN Isoform 2 of Eukaryotic translation initiation factor 4E OS=Homo sapiens OX=9606 GN=EIF4E;sp|P06730|IF4E_HUMAN Eukaryotic translation initiation factor 4E OS=Homo sapiens OX=9606 GN=EIF4E PE=1 SV=2;sp|P06730-3|IF4E_HUMAN Isoform 3 of	4	5	5	5	1	1	1	1	1	2	2	2	1	2	2	2
P06733;P06733-2;P13929;P13929-3;P13929-2	P06733;P06733-2	39;25;4;4;4	39;25;4;4;4	35;22;0;0;0	Alpha-enolase	ENO1	0		0		0		0		0		0		0		0		0		0		0		0		0		sp|P06733|ENOA_HUMAN Alpha-enolase OS=Homo sapiens OX=9606 GN=ENO1 PE=1 SV=2;sp|P06733-2|ENOA_HUMAN Isoform MBP-1 of Alpha-enolase OS=Homo sapiens OX=9606 GN=ENO1	5	39	39	35	29	19	27	26	27	21	17	22	15	19	24	25
P06737;P06737-2	P06737;P06737-2	23;23	16;16	15;15	Glycogen phosphorylase, liver form	PYGL	0		0		0		0		0		0		0		0		0		0		0		0		0		sp|P06737|PYGL_HUMAN Glycogen phosphorylase, liver form OS=Homo sapiens OX=9606 GN=PYGL PE=1 SV=4;sp|P06737-2|PYGL_HUMAN Isoform 2 of Glycogen phosphorylase, liver form OS=Homo sapiens OX=9606 GN=PYGL	2	23	16	15	10	11	11	9	12	9	10	11	7	10	11	10
P06744;P06744-2	P06744;P06744-2	25;24	25;24	19;18	Glucose-6-phosphate isomerase	GPI	0		0		0		0		0		0		0		0		0		0		0		0		0		sp|P06744|G6PI_HUMAN Glucose-6-phosphate isomerase OS=Homo sapiens OX=9606 GN=GPI PE=1 SV=4;sp|P06744-2|G6PI_HUMAN Isoform 2 of Glucose-6-phosphate isomerase OS=Homo sapiens OX=9606 GN=GPI	2	25	25	19	14	13	19	17	17	14	13	15	10	13	17	14
P06748;P06748-3;P06748-2	P06748;P06748-3;P06748-2	16;15;13	16;15;13	16;15;13	Nucleophosmin	NPM1	0		0		0		0		0		0		0		0		0		0		0		0		0		sp|P06748|NPM_HUMAN Nucleophosmin OS=Homo sapiens OX=9606 GN=NPM1 PE=1 SV=2;sp|P06748-3|NPM_HUMAN Isoform 3 of Nucleophosmin OS=Homo sapiens OX=9606 GN=NPM1;sp|P06748-2|NPM_HUMAN Isoform 2 of Nucleophosmin OS=Homo sapiens OX=9606 GN=NPM1	3	16	16	16	10	10	13	12	13	14	11	10	10	10	12	11
P06753	P06753	19	3	1	Tropomyosin alpha-3 chain	TPM3	0		0		0		0		0		0		0		0		0		0		0		0		0		sp|P06753|TPM3_HUMAN Tropomyosin alpha-3 chain OS=Homo sapiens OX=9606 GN=TPM3 PE=1 SV=2	1	19	3	1	7	4	10	8	10	6	6	11	6	10	10	9
P06753-2;P06753-3	P06753-2;P06753-3	28;24	28;24	0;0	Tropomyosin alpha-3 chain	TPM3	0		0		0		0		0		0		0		0		0		0		0		0		0		sp|P06753-2|TPM3_HUMAN Isoform 2 of Tropomyosin alpha-3 chain OS=Homo sapiens OX=9606 GN=TPM3;sp|P06753-3|TPM3_HUMAN Isoform 3 of Tropomyosin alpha-3 chain OS=Homo sapiens OX=9606 GN=TPM3	2	28	28	0	15	13	21	17	18	14	14	19	13	18	18	18
P06756;P06756-3;P06756-2	P06756;P06756-3;P06756-2	4;4;4	4;4;4	4;4;4	Integrin alpha-V;Integrin alpha-V heavy chain;Integrin alpha-V light chain	ITGAV	0		0		0		0		0		0		0		0		0		0		0		0		0		sp|P06756|ITAV_HUMAN Integrin alpha-V OS=Homo sapiens OX=9606 GN=ITGAV PE=1 SV=2;sp|P06756-3|ITAV_HUMAN Isoform 3 of Integrin alpha-V OS=Homo sapiens OX=9606 GN=ITGAV;sp|P06756-2|ITAV_HUMAN Isoform 2 of Integrin alpha-V OS=Homo sapiens OX=9606 GN=ITGAV	3	4	4	4	1	1	2	3	1	3	1	1	0	2	1	2
P06865	P06865	4	4	4	Beta-hexosaminidase subunit alpha	HEXA	0		0		0		0		0		0		0		0		0		0		0		0		0		sp|P06865|HEXA_HUMAN Beta-hexosaminidase subunit alpha OS=Homo sapiens OX=9606 GN=HEXA PE=1 SV=2	1	4	4	4	0	1	2	2	0	0	1	2	1	0	1	1
P07093;P07093-2;P07093-3	P07093;P07093-2;P07093-3	10;10;10	10;10;10	10;10;10	Glia-derived nexin	SERPINE2	0		0		0		0		0		0		0		0		0		0		0		0		0		sp|P07093|GDN_HUMAN Glia-derived nexin OS=Homo sapiens OX=9606 GN=SERPINE2 PE=1 SV=1;sp|P07093-2|GDN_HUMAN Isoform 2 of Glia-derived nexin OS=Homo sapiens OX=9606 GN=SERPINE2;sp|P07093-3|GDN_HUMAN Isoform 3 of Glia-derived nexin OS=Homo sapiens OX=9606 GN=	3	10	10	10	7	6	7	7	9	7	0	0	0	0	0	0
P07099	P07099	2	2	2	Epoxide hydrolase 1	EPHX1	0		0		0		0		0		0		0		0		0		0		0		0		0		sp|P07099|HYEP_HUMAN Epoxide hydrolase 1 OS=Homo sapiens OX=9606 GN=EPHX1 PE=1 SV=1	1	2	2	2	0	0	0	0	2	0	0	0	0	0	0	0
P07108;P07108-5;P07108-3;P07108-2;P07108-4;P07108-6	P07108;P07108-5;P07108-3;P07108-2;P07108-4	6;5;5;5;5;2	6;5;5;5;5;2	6;5;5;5;5;2	Acyl-CoA-binding protein	DBI	0		0		0		0		0		0		0		0		0		0		0		0		0		sp|P07108|ACBP_HUMAN Acyl-CoA-binding protein OS=Homo sapiens OX=9606 GN=DBI PE=1 SV=2;sp|P07108-5|ACBP_HUMAN Isoform 5 of Acyl-CoA-binding protein OS=Homo sapiens OX=9606 GN=DBI;sp|P07108-3|ACBP_HUMAN Isoform 3 of Acyl-CoA-binding protein OS=Homo sapiens	6	6	6	6	3	3	4	2	4	4	3	6	3	2	3	5
P07195	P07195	17	15	15	L-lactate dehydrogenase B chain	LDHB	0		0		0		0		0		0		0		0		0		0		0		0		0		sp|P07195|LDHB_HUMAN L-lactate dehydrogenase B chain OS=Homo sapiens OX=9606 GN=LDHB PE=1 SV=2	1	17	15	15	11	8	13	10	8	10	9	14	7	11	11	10
P07203;P07203-2	P07203	3;1	3;1	3;1	Glutathione peroxidase 1	GPX1	0		0		0		0		0		0		0		0		0		0		0		0		0		sp|P07203|GPX1_HUMAN Glutathione peroxidase 1 OS=Homo sapiens OX=9606 GN=GPX1 PE=1 SV=4	2	3	3	3	0	2	0	0	2	1	0	0	0	0	0	0
P07237	P07237	34	34	34	Protein disulfide-isomerase	P4HB	0		0		0		0		0		0		0		0		0		0		0		0		0		sp|P07237|PDIA1_HUMAN Protein disulfide-isomerase OS=Homo sapiens OX=9606 GN=P4HB PE=1 SV=3	1	34	34	34	12	14	22	20	18	16	17	13	10	17	18	19
P07305;P07305-2	P07305;P07305-2	2;1	2;1	2;1	Histone H1.0;Histone H1.0, N-terminally processed	H1F0	0		0		0		0		0		0		0		0		0		0		0		0		0		sp|P07305|H10_HUMAN Histone H1.0 OS=Homo sapiens OX=9606 GN=H1-0 PE=1 SV=3;sp|P07305-2|H10_HUMAN Isoform 2 of Histone H1.0 OS=Homo sapiens OX=9606 GN=H1-0	2	2	2	2	0	1	0	1	0	1	0	0	0	1	0	0
P07339	P07339	13	13	13	Cathepsin D;Cathepsin D light chain;Cathepsin D heavy chain	CTSD	0		0		0		0		0		0		0		0		0		0		0		0		0		sp|P07339|CATD_HUMAN Cathepsin D OS=Homo sapiens OX=9606 GN=CTSD PE=1 SV=1	1	13	13	13	5	5	7	6	8	6	5	8	3	8	8	7
P07355;P07355-2;A6NMY6	P07355;P07355-2;A6NMY6	28;27;23	28;27;23	28;27;23	Annexin A2;Putative annexin A2-like protein	ANXA2;ANXA2P2	0		0		0		0		0		0		0		0		0		0		0		0		0		sp|P07355|ANXA2_HUMAN Annexin A2 OS=Homo sapiens OX=9606 GN=ANXA2 PE=1 SV=2;sp|P07355-2|ANXA2_HUMAN Isoform 2 of Annexin A2 OS=Homo sapiens OX=9606 GN=ANXA2;sp|A6NMY6|AXA2L_HUMAN Putative annexin A2-like protein OS=Homo sapiens OX=9606 GN=ANXA2P2 PE=5 SV=2	3	28	28	28	18	17	20	21	19	18	20	18	18	17	22	20
P07384	P07384	8	8	8	Calpain-1 catalytic subunit	CAPN1	0		0		0		0		0		0		0		0		0		0		0		0		0		sp|P07384|CAN1_HUMAN Calpain-1 catalytic subunit OS=Homo sapiens OX=9606 GN=CAPN1 PE=1 SV=1	1	8	8	8	2	5	1	0	0	1	1	4	3	4	0	1
P07437	P07437	22	4	4	Tubulin beta chain	TUBB	0		0		0		0		0		0		0		0		0		0		0		0		0		sp|P07437|TBB5_HUMAN Tubulin beta chain OS=Homo sapiens OX=9606 GN=TUBB PE=1 SV=2	1	22	4	4	17	17	20	16	16	16	14	14	15	14	17	15
P07602;P07602-2;P07602-3	P07602;P07602-2;P07602-3	7;7;7	7;7;7	7;7;7	Prosaposin;Saposin-A;Saposin-B-Val;Saposin-B;Saposin-C;Saposin-D	PSAP	0		0		0		0		0		0		0		0		0		0		0		0		0		sp|P07602|SAP_HUMAN Prosaposin OS=Homo sapiens OX=9606 GN=PSAP PE=1 SV=2;sp|P07602-2|SAP_HUMAN Isoform Sap-mu-6 of Prosaposin OS=Homo sapiens OX=9606 GN=PSAP;sp|P07602-3|SAP_HUMAN Isoform Sap-mu-9 of Prosaposin OS=Homo sapiens OX=9606 GN=PSAP	3	7	7	7	4	3	4	2	3	3	4	1	1	2	3	2
P07686	P07686	13	13	13	Beta-hexosaminidase subunit beta;Beta-hexosaminidase subunit beta chain B;Beta-hexosaminidase subunit beta chain A	HEXB	0		0		0		0		0		0		0		0		0		0		0		0		0		sp|P07686|HEXB_HUMAN Beta-hexosaminidase subunit beta OS=Homo sapiens OX=9606 GN=HEXB PE=1 SV=3	1	13	13	13	3	4	4	5	4	6	7	5	0	8	5	5
P07737	P07737	13	13	9	Profilin-1	PFN1	0		0		0		0		0		0		0		0		0		0		0		0		0		sp|P07737|PROF1_HUMAN Profilin-1 OS=Homo sapiens OX=9606 GN=PFN1 PE=1 SV=2	1	13	13	9	11	8	12	10	11	11	8	9	7	9	10	12
P07741;P07741-2	P07741;P07741-2	9;7	9;7	9;7	Adenine phosphoribosyltransferase	APRT	0		0		0		0		0		0		0		0		0		0		0		0		0		sp|P07741|APT_HUMAN Adenine phosphoribosyltransferase OS=Homo sapiens OX=9606 GN=APRT PE=1 SV=2;sp|P07741-2|APT_HUMAN Isoform 2 of Adenine phosphoribosyltransferase OS=Homo sapiens OX=9606 GN=APRT	2	9	9	9	7	4	7	6	6	5	4	5	5	5	5	4
P07814	P07814	45	45	44	Bifunctional glutamate/proline--tRNA ligase;Glutamate--tRNA ligase;Proline--tRNA ligase	EPRS	0		0		0		0		0		0		0		0		0		0		0		0		0		sp|P07814|SYEP_HUMAN Bifunctional glutamate/proline--tRNA ligase OS=Homo sapiens OX=9606 GN=EPRS1 PE=1 SV=5	1	45	45	44	27	25	23	29	22	25	22	16	19	17	18	19
P07858	P07858	5	5	5	Cathepsin B;Cathepsin B light chain;Cathepsin B heavy chain	CTSB	0		0		0		0		0		0		0		0		0		0		0		0		0		sp|P07858|CATB_HUMAN Cathepsin B OS=Homo sapiens OX=9606 GN=CTSB PE=1 SV=3	1	5	5	5	2	1	2	3	4	2	2	3	1	4	2	3
P07900;P07900-2;Q58FG0	P07900;P07900-2	49;49;8	31;31;4	28;28;4	Heat shock protein HSP 90-alpha	HSP90AA1	0		0		0		0		0		0		0		0		0		0		0		0		0		sp|P07900|HS90A_HUMAN Heat shock protein HSP 90-alpha OS=Homo sapiens OX=9606 GN=HSP90AA1 PE=1 SV=5;sp|P07900-2|HS90A_HUMAN Isoform 2 of Heat shock protein HSP 90-alpha OS=Homo sapiens OX=9606 GN=HSP90AA1	3	49	31	28	32	32	35	37	38	28	31	33	33	36	36	35
P07910-2;P07910;P07910-4;P07910-3;O60812;B7ZW38;B2RXH8;P0DMR1;Q86SE5;Q86SE5-3	P07910-2;P07910;P07910-4;P07910-3	20;19;17;13;9;9;9;9;1;1	20;19;17;13;9;9;9;9;1;1	20;19;17;13;9;9;9;9;1;1	Heterogeneous nuclear ribonucleoproteins C1/C2	HNRNPC	0		0		0		0		0		0		0		0		0		0		0		0		0		sp|P07910-2|HNRPC_HUMAN Isoform C1 of Heterogeneous nuclear ribonucleoproteins C1/C2 OS=Homo sapiens OX=9606 GN=HNRNPC;sp|P07910|HNRPC_HUMAN Heterogeneous nuclear ribonucleoproteins C1/C2 OS=Homo sapiens OX=9606 GN=HNRNPC PE=1 SV=4;sp|P07910-4|HNRPC_HUMAN	10	20	20	20	10	10	13	12	10	12	11	11	11	13	11	12
P07919;A0A096LP55	P07919;A0A096LP55	3;2	3;2	3;2	Cytochrome b-c1 complex subunit 6, mitochondrial;Cytochrome b-c1 complex subunit 6	UQCRH;UQCRHL	0		0		0		0		0		0		0		0		0		0		0		0		0		sp|P07919|QCR6_HUMAN Cytochrome b-c1 complex subunit 6, mitochondrial OS=Homo sapiens OX=9606 GN=UQCRH PE=1 SV=2;sp|A0A096LP55|QCR6L_HUMAN Cytochrome b-c1 complex subunit 6-like, mitochondrial OS=Homo sapiens OX=9606 GN=UQCRHL PE=3 SV=1	2	3	3	3	3	2	1	2	1	3	1	2	0	2	1	1
P07942	P07942	8	8	8	Laminin subunit beta-1	LAMB1	0		0		0		0		0		0		0		0		0		0		0		0		0		sp|P07942|LAMB1_HUMAN Laminin subunit beta-1 OS=Homo sapiens OX=9606 GN=LAMB1 PE=1 SV=2	1	8	8	8	4	5	4	4	6	3	0	0	0	0	1	0
P07954;P07954-2	P07954;P07954-2	14;14	14;14	14;14	Fumarate hydratase, mitochondrial	FH	0		0		0		0		0		0		0		0		0		0		0		0		0		sp|P07954|FUMH_HUMAN Fumarate hydratase, mitochondrial OS=Homo sapiens OX=9606 GN=FH PE=1 SV=3;sp|P07954-2|FUMH_HUMAN Isoform Cytoplasmic of Fumarate hydratase, mitochondrial OS=Homo sapiens OX=9606 GN=FH	2	14	14	14	9	10	10	10	13	10	6	9	6	9	6	7
P07992;P07992-4;P07992-2	P07992;P07992-4;P07992-2	1;1;1	1;1;1	1;1;1	DNA excision repair protein ERCC-1	ERCC1	0		0		0		0		0		0		0		0		0		0		0		0		0		sp|P07992|ERCC1_HUMAN DNA excision repair protein ERCC-1 OS=Homo sapiens OX=9606 GN=ERCC1 PE=1 SV=1;sp|P07992-4|ERCC1_HUMAN Isoform 4 of DNA excision repair protein ERCC-1 OS=Homo sapiens OX=9606 GN=ERCC1;sp|P07992-2|ERCC1_HUMAN Isoform 2 of DNA excision r	3	1	1	1	0	0	1	0	0	0	0	0	0	0	0	0
P08133;P08133-2	P08133;P08133-2	40;38	40;38	40;38	Annexin A6	ANXA6	0		0		0		0		0		0		0		0		0		0		0		0		0		sp|P08133|ANXA6_HUMAN Annexin A6 OS=Homo sapiens OX=9606 GN=ANXA6 PE=1 SV=3;sp|P08133-2|ANXA6_HUMAN Isoform 2 of Annexin A6 OS=Homo sapiens OX=9606 GN=ANXA6	2	40	40	40	20	18	26	25	26	21	19	26	23	24	24	26
P08134;P62745	P08134	7;3	2;1	2;1	Rho-related GTP-binding protein RhoC	RHOC	0		0		0		0		0		0		0		0		0		0		0		0		0		sp|P08134|RHOC_HUMAN Rho-related GTP-binding protein RhoC OS=Homo sapiens OX=9606 GN=RHOC PE=1 SV=1	2	7	2	2	7	4	2	5	5	3	2	3	4	5	1	4
P08174;P08174-2;P08174-4;P08174-3;P08174-5;P08174-6;P08174-7	P08174;P08174-2;P08174-4;P08174-3;P08174-5;P08174-6;P08174-7	1;1;1;1;1;1;1	1;1;1;1;1;1;1	1;1;1;1;1;1;1	Complement decay-accelerating factor	CD55	0		0		0		0		0		0		0		0		0		0		0		0		0		sp|P08174|DAF_HUMAN Complement decay-accelerating factor OS=Homo sapiens OX=9606 GN=CD55 PE=1 SV=4;sp|P08174-2|DAF_HUMAN Isoform 1 of Complement decay-accelerating factor OS=Homo sapiens OX=9606 GN=CD55;sp|P08174-4|DAF_HUMAN Isoform 4 of Complement decay-a	7	1	1	1	0	1	1	0	1	0	0	1	0	0	0	0
P08183;P08183-2	P08183;P08183-2	1;1	1;1	1;1	Multidrug resistance protein 1	ABCB1	0		0		0		0		0		0		0		0		0		0		0		0		0		sp|P08183|MDR1_HUMAN ATP-dependent translocase ABCB1 OS=Homo sapiens OX=9606 GN=ABCB1 PE=1 SV=3;sp|P08183-2|MDR1_HUMAN Isoform 2 of ATP-dependent translocase ABCB1 OS=Homo sapiens OX=9606 GN=ABCB1	2	1	1	1	0	0	0	0	1	0	0	0	0	0	0	0
P08195-2;P08195;P08195-3;P08195-4	P08195-2;P08195;P08195-3;P08195-4	21;20;20;20	21;20;20;20	21;20;20;20	4F2 cell-surface antigen heavy chain	SLC3A2	0		0		0		0		0		0		0		0		0		0		0		0		0		sp|P08195-2|4F2_HUMAN Isoform 2 of 4F2 cell-surface antigen heavy chain OS=Homo sapiens OX=9606 GN=SLC3A2;sp|P08195|4F2_HUMAN 4F2 cell-surface antigen heavy chain OS=Homo sapiens OX=9606 GN=SLC3A2 PE=1 SV=3;sp|P08195-3|4F2_HUMAN Isoform 3 of 4F2 cell-surfa	4	21	21	21	16	12	18	16	16	13	5	5	5	4	4	3
P08237;P08237-3;P08237-2	P08237;P08237-3;P08237-2	16;16;14	14;14;13	13;13;13	ATP-dependent 6-phosphofructokinase, muscle type	PFKM	0		0		0		0		0		0		0		0		0		0		0		0		0		sp|P08237|PFKAM_HUMAN ATP-dependent 6-phosphofructokinase, muscle type OS=Homo sapiens OX=9606 GN=PFKM PE=1 SV=2;sp|P08237-3|PFKAM_HUMAN Isoform 3 of ATP-dependent 6-phosphofructokinase, muscle type OS=Homo sapiens OX=9606 GN=PFKM;sp|P08237-2|PFKAM_HUMAN I	3	16	14	13	9	8	10	7	6	8	4	6	4	5	5	4
P08238;Q58FF7	P08238	54;22	52;22	29;11	Heat shock protein HSP 90-beta	HSP90AB1	0		0		0		0		0		0		0		0		0		0		0		0		0		sp|P08238|HS90B_HUMAN Heat shock protein HSP 90-beta OS=Homo sapiens OX=9606 GN=HSP90AB1 PE=1 SV=4	2	54	52	29	37	32	40	34	38	29	33	35	31	38	44	38
P08240;P08240-2	P08240;P08240-2	13;13	13;13	13;13	Signal recognition particle receptor subunit alpha	SRPR	0		0		0		0		0		0		0		0		0		0		0		0		0		sp|P08240|SRPRA_HUMAN Signal recognition particle receptor subunit alpha OS=Homo sapiens OX=9606 GN=SRPRA PE=1 SV=2;sp|P08240-2|SRPRA_HUMAN Isoform 2 of Signal recognition particle receptor subunit alpha OS=Homo sapiens OX=9606 GN=SRPRA	2	13	13	13	3	3	5	3	4	3	6	2	7	6	6	6
P08243;P08243-2;P08243-3	P08243;P08243-2;P08243-3	10;10;9	10;10;9	10;10;9	Asparagine synthetase [glutamine-hydrolyzing]	ASNS	0		0		0		0		0		0		0		0		0		0		0		0		0		sp|P08243|ASNS_HUMAN Asparagine synthetase [glutamine-hydrolyzing] OS=Homo sapiens OX=9606 GN=ASNS PE=1 SV=4;sp|P08243-2|ASNS_HUMAN Isoform 2 of Asparagine synthetase [glutamine-hydrolyzing] OS=Homo sapiens OX=9606 GN=ASNS;sp|P08243-3|ASNS_HUMAN Isoform 3	3	10	10	10	2	2	6	2	6	2	0	1	0	1	0	2
P08473	P08473	7	7	7	Neprilysin	MME	0		0		0		0		0		0		0		0		0		0		0		0		0		sp|P08473|NEP_HUMAN Neprilysin OS=Homo sapiens OX=9606 GN=MME PE=1 SV=2	1	7	7	7	0	0	0	1	0	1	2	4	1	4	4	2
P08559;P08559-2;P08559-4;P08559-3;P29803	P08559;P08559-2;P08559-4;P08559-3	13;13;13;12;2	13;13;13;12;2	13;13;13;12;2	Pyruvate dehydrogenase E1 component subunit alpha, somatic form, mitochondrial	PDHA1	0		0		0		0		0		0		0		0		0		0		0		0		0		sp|P08559|ODPA_HUMAN Pyruvate dehydrogenase E1 component subunit alpha, somatic form, mitochondrial OS=Homo sapiens OX=9606 GN=PDHA1 PE=1 SV=3;sp|P08559-2|ODPA_HUMAN Isoform 2 of Pyruvate dehydrogenase E1 component subunit alpha, somatic form, mitochondria	5	13	13	13	8	6	7	8	6	8	4	8	4	6	4	5
P08572	P08572	4	4	4	Collagen alpha-2(IV) chain;Canstatin	COL4A2	0		0		0		0		0		0		0		0		0		0		0		0		0		sp|P08572|CO4A2_HUMAN Collagen alpha-2(IV) chain OS=Homo sapiens OX=9606 GN=COL4A2 PE=1 SV=4	1	4	4	4	3	3	3	2	4	2	0	0	0	0	0	0
P08574	P08574	4	4	4	Cytochrome c1, heme protein, mitochondrial	CYC1	0		0		0		0		0		0		0		0		0		0		0		0		0		sp|P08574|CY1_HUMAN Cytochrome c1, heme protein, mitochondrial OS=Homo sapiens OX=9606 GN=CYC1 PE=1 SV=3	1	4	4	4	3	3	3	2	3	3	0	2	1	0	0	1
P08579	P08579	4	2	2	U2 small nuclear ribonucleoprotein B	SNRPB2	0		0		0		0		0		0		0		0		0		0		0		0		0		sp|P08579|RU2B_HUMAN U2 small nuclear ribonucleoprotein B OS=Homo sapiens OX=9606 GN=SNRPB2 PE=1 SV=1	1	4	2	2	1	1	2	1	2	3	3	2	3	3	2	2
P08582;P08582-2	P08582	5;1	5;1	5;1	Melanotransferrin	MFI2	0		0		0		0		0		0		0		0		0		0		0		0		0		sp|P08582|TRFM_HUMAN Melanotransferrin OS=Homo sapiens OX=9606 GN=MELTF PE=1 SV=2	2	5	5	5	1	3	0	0	1	1	0	0	0	0	0	0
P08621;P08621-2;P08621-3;P08621-4	P08621;P08621-2;P08621-3	13;13;10;2	13;13;10;2	13;13;10;2	U1 small nuclear ribonucleoprotein 70 kDa	SNRNP70	0		0		0		0		0		0		0		0		0		0		0		0		0		sp|P08621|RU17_HUMAN U1 small nuclear ribonucleoprotein 70 kDa OS=Homo sapiens OX=9606 GN=SNRNP70 PE=1 SV=2;sp|P08621-2|RU17_HUMAN Isoform 2 of U1 small nuclear ribonucleoprotein 70 kDa OS=Homo sapiens OX=9606 GN=SNRNP70;sp|P08621-3|RU17_HUMAN Isoform 3 of	4	13	13	13	10	9	8	9	11	7	8	6	7	7	7	9
P08670;P17661;P08729;CON__P08729;CON__Q3KNV1;CON__Q9DCV7;Q9NSB2;CON__Q9NSB2;CON__Q6ISB0;P07196;P78386;P78385;CON__Q14533;Q14533;P07197-2;CON__P78386;CON__P78385;CON__O43790;O43790;P07197;CON__Q61726;CON__Q6NT21	P08670	60;5;3;3;3;3;2;2;2;1;1;1;1;1;1;1;1;1;1;1;1;1	60;5;3;3;3;3;2;2;2;1;1;1;1;1;1;1;1;1;1;1;1;1	51;2;0;0;0;0;0;0;0;0;0;0;0;0;0;0;0;0;0;0;0;0	Vimentin	VIM	0		0		0		0		0		0		0		0		0		0		0		0		0		sp|P08670|VIME_HUMAN Vimentin OS=Homo sapiens OX=9606 GN=VIM PE=1 SV=4	22	60	60	51	36	35	43	43	37	33	40	41	41	42	38	43
P08708	P08708	9	9	9	40S ribosomal protein S17	RPS17	0		0		0		0		0		0		0		0		0		0		0		0		0		sp|P08708|RS17_HUMAN 40S ribosomal protein S17 OS=Homo sapiens OX=9606 GN=RPS17 PE=1 SV=2	1	9	9	9	5	4	5	4	7	6	2	3	3	1	3	3
P08754	P08754	8	3	3	Guanine nucleotide-binding protein G(k) subunit alpha	GNAI3	0		0		0		0		0		0		0		0		0		0		0		0		0		sp|P08754|GNAI3_HUMAN Guanine nucleotide-binding protein G(i) subunit alpha-3 OS=Homo sapiens OX=9606 GN=GNAI3 PE=1 SV=3	1	8	3	3	4	2	3	2	3	1	2	3	1	3	1	3
P08758	P08758	26	26	26	Annexin A5	ANXA5	0		0		0		0		0		0		0		0		0		0		0		0		0		sp|P08758|ANXA5_HUMAN Annexin A5 OS=Homo sapiens OX=9606 GN=ANXA5 PE=1 SV=2	1	26	26	26	14	12	15	14	17	13	13	13	11	15	15	13
P08865	P08865	15	15	15	40S ribosomal protein SA	RPSA	0		0		0		0		0		0		0		0		0		0		0		0		0		sp|P08865|RSSA_HUMAN 40S ribosomal protein SA OS=Homo sapiens OX=9606 GN=RPSA PE=1 SV=4	1	15	15	15	14	14	14	12	13	12	11	12	9	11	12	10
P09001	P09001	3	3	3	39S ribosomal protein L3, mitochondrial	MRPL3	0		0		0		0		0		0		0		0		0		0		0		0		0		sp|P09001|RM03_HUMAN 39S ribosomal protein L3, mitochondrial OS=Homo sapiens OX=9606 GN=MRPL3 PE=1 SV=1	1	3	3	3	0	0	0	1	1	0	0	1	1	1	0	1
P09012	P09012	10	10	8	U1 small nuclear ribonucleoprotein A	SNRPA	0		0		0		0		0		0		0		0		0		0		0		0		0		sp|P09012|SNRPA_HUMAN U1 small nuclear ribonucleoprotein A OS=Homo sapiens OX=9606 GN=SNRPA PE=1 SV=3	1	10	10	8	3	6	5	4	7	6	4	3	4	5	4	5
P09104;P09104-2	P09104;P09104-2	12;10	8;6	8;6	Gamma-enolase	ENO2	0		0		0		0		0		0		0		0		0		0		0		0		0		sp|P09104|ENOG_HUMAN Gamma-enolase OS=Homo sapiens OX=9606 GN=ENO2 PE=1 SV=3;sp|P09104-2|ENOG_HUMAN Isoform 2 of Gamma-enolase OS=Homo sapiens OX=9606 GN=ENO2	2	12	8	8	10	7	6	9	8	10	7	5	4	4	7	6
P09132	P09132	2	2	2	Signal recognition particle 19 kDa protein	SRP19	0		0		0		0		0		0		0		0		0		0		0		0		0		sp|P09132|SRP19_HUMAN Signal recognition particle 19 kDa protein OS=Homo sapiens OX=9606 GN=SRP19 PE=1 SV=3	1	2	2	2	2	0	1	1	1	2	1	1	1	1	2	1
P09211	P09211	13	13	13	Glutathione S-transferase P	GSTP1	0		0		0		0		0		0		0		0		0		0		0		0		0		sp|P09211|GSTP1_HUMAN Glutathione S-transferase P OS=Homo sapiens OX=9606 GN=GSTP1 PE=1 SV=2	1	13	13	13	11	10	11	11	10	9	9	7	8	7	11	8
P09234	P09234	2	2	2	U1 small nuclear ribonucleoprotein C	SNRPC	0		0		0		0		0		0		0		0		0		0		0		0		0		sp|P09234|RU1C_HUMAN U1 small nuclear ribonucleoprotein C OS=Homo sapiens OX=9606 GN=SNRPC PE=1 SV=1	1	2	2	2	2	2	1	2	2	2	1	2	2	1	1	1
P09382	P09382	10	10	10	Galectin-1	LGALS1	0		0		0		0		0		0		0		0		0		0		0		0		0		sp|P09382|LEG1_HUMAN Galectin-1 OS=Homo sapiens OX=9606 GN=LGALS1 PE=1 SV=2	1	10	10	10	7	7	10	7	9	8	7	7	7	6	6	7
P09417;P09417-2	P09417;P09417-2	7;6	7;6	7;6	Dihydropteridine reductase	QDPR	0		0		0		0		0		0		0		0		0		0		0		0		0		sp|P09417|DHPR_HUMAN Dihydropteridine reductase OS=Homo sapiens OX=9606 GN=QDPR PE=1 SV=2;sp|P09417-2|DHPR_HUMAN Isoform 2 of Dihydropteridine reductase OS=Homo sapiens OX=9606 GN=QDPR	2	7	7	7	3	3	5	4	4	5	2	4	2	3	3	3
P09429;B2RPK0	P09429	13;6	12;5	11;4	High mobility group protein B1	HMGB1	0		0		0		0		0		0		0		0		0		0		0		0		0		sp|P09429|HMGB1_HUMAN High mobility group protein B1 OS=Homo sapiens OX=9606 GN=HMGB1 PE=1 SV=3	2	13	12	11	8	6	11	9	10	8	6	7	3	7	6	9
P09486	P09486	3	3	3	SPARC	SPARC	0		0		0		0		0		0		0		0		0		0		0		0		0		sp|P09486|SPRC_HUMAN SPARC OS=Homo sapiens OX=9606 GN=SPARC PE=1 SV=1	1	3	3	3	1	3	2	1	1	1	0	0	0	0	0	0
P09488;P09488-2;P46439;Q03013;Q03013-2;Q03013-3	P09488;P09488-2;P46439;Q03013;Q03013-2	5;5;4;3;3;1	5;5;4;3;3;1	4;4;4;2;2;0	Glutathione S-transferase Mu 1;Glutathione S-transferase Mu 5;Glutathione S-transferase Mu 4	GSTM1;GSTM5;GSTM4	0		0		0		0		0		0		0		0		0		0		0		0		0		sp|P09488|GSTM1_HUMAN Glutathione S-transferase Mu 1 OS=Homo sapiens OX=9606 GN=GSTM1 PE=1 SV=3;sp|P09488-2|GSTM1_HUMAN Isoform 2 of Glutathione S-transferase Mu 1 OS=Homo sapiens OX=9606 GN=GSTM1;sp|P46439|GSTM5_HUMAN Glutathione S-transferase Mu 5 OS=Hom	6	5	5	4	1	3	2	3	3	2	2	2	2	1	3	3
P09493-3;P09493-10;P09493-4;P09493-9;P09493;P09493-8	P09493-3;P09493-10;P09493-4;P09493-9;P09493;P09493-8	15;14;14;13;12;12	6;5;5;4;3;6	1;1;1;0;0;1	Tropomyosin alpha-1 chain	TPM1	0		0		0		0		0		0		0		0		0		0		0		0		0		sp|P09493-3|TPM1_HUMAN Isoform 3 of Tropomyosin alpha-1 chain OS=Homo sapiens OX=9606 GN=TPM1;sp|P09493-10|TPM1_HUMAN Isoform 10 of Tropomyosin alpha-1 chain OS=Homo sapiens OX=9606 GN=TPM1;sp|P09493-4|TPM1_HUMAN Isoform 4 of Tropomyosin alpha-1 chain OS=H	6	15	6	1	5	3	3	2	4	1	5	7	4	7	8	5
P09493-5	P09493-5	11	2	1	Tropomyosin alpha-1 chain	TPM1	0		0		0		0		0		0		0		0		0		0		0		0		0		sp|P09493-5|TPM1_HUMAN Isoform 5 of Tropomyosin alpha-1 chain OS=Homo sapiens OX=9606 GN=TPM1	1	11	2	1	6	4	4	3	4	2	2	4	2	4	3	3
P09496-2;P09496;P09496-4;P09496-3;P09496-5	P09496-2;P09496;P09496-4;P09496-3;P09496-5	9;8;8;8;6	9;8;8;8;6	9;8;8;8;6	Clathrin light chain A	CLTA	0		0		0		0		0		0		0		0		0		0		0		0		0		sp|P09496-2|CLCA_HUMAN Isoform Non-brain of Clathrin light chain A OS=Homo sapiens OX=9606 GN=CLTA;sp|P09496|CLCA_HUMAN Clathrin light chain A OS=Homo sapiens OX=9606 GN=CLTA PE=1 SV=1;sp|P09496-4|CLCA_HUMAN Isoform 4 of Clathrin light chain A OS=Homo sapi	5	9	9	9	4	3	9	6	5	5	4	5	3	4	5	3
P09497-2;P09497	P09497-2;P09497	8;7	8;7	8;7	Clathrin light chain B	CLTB	0		0		0		0		0		0		0		0		0		0		0		0		0		sp|P09497-2|CLCB_HUMAN Isoform Non-brain of Clathrin light chain B OS=Homo sapiens OX=9606 GN=CLTB;sp|P09497|CLCB_HUMAN Clathrin light chain B OS=Homo sapiens OX=9606 GN=CLTB PE=1 SV=1	2	8	8	8	4	5	5	6	5	6	2	5	2	2	5	4
P09525;P09525-2	P09525;P09525-2	13;11	13;11	13;11	Annexin A4	ANXA4	0		0		0		0		0		0		0		0		0		0		0		0		0		sp|P09525|ANXA4_HUMAN Annexin A4 OS=Homo sapiens OX=9606 GN=ANXA4 PE=1 SV=4;sp|P09525-2|ANXA4_HUMAN Isoform 2 of Annexin A4 OS=Homo sapiens OX=9606 GN=ANXA4	2	13	13	13	10	11	6	10	8	10	2	6	4	5	4	5
P09543;P09543-2	P09543;P09543-2	12;12	12;12	12;12	2,3-cyclic-nucleotide 3-phosphodiesterase	CNP	0		0		0		0		0		0		0		0		0		0		0		0		0		sp|P09543|CN37_HUMAN 2,3-cyclic-nucleotide 3-phosphodiesterase OS=Homo sapiens OX=9606 GN=CNP PE=1 SV=2;sp|P09543-2|CN37_HUMAN Isoform CNPI of 2,3-cyclic-nucleotide 3-phosphodiesterase OS=Homo sapiens OX=9606 GN=CNP	2	12	12	12	8	7	7	8	8	7	1	4	3	2	3	2
P09622;P09622-2;P09622-3	P09622;P09622-2;P09622-3	11;11;10	11;11;10	11;11;10	Dihydrolipoyl dehydrogenase, mitochondrial	DLD	0		0		0		0		0		0		0		0		0		0		0		0		0		sp|P09622|DLDH_HUMAN Dihydrolipoyl dehydrogenase, mitochondrial OS=Homo sapiens OX=9606 GN=DLD PE=1 SV=2;sp|P09622-2|DLDH_HUMAN Isoform 2 of Dihydrolipoyl dehydrogenase, mitochondrial OS=Homo sapiens OX=9606 GN=DLD;sp|P09622-3|DLDH_HUMAN Isoform 3 of Dihyd	3	11	11	11	8	8	9	8	8	8	2	6	1	4	3	3
P09651;P09651-3;P09651-2;Q32P51	P09651;P09651-3;P09651-2;Q32P51	20;20;20;13	19;19;19;12	18;18;18;11	Heterogeneous nuclear ribonucleoprotein A1;Heterogeneous nuclear ribonucleoprotein A1, N-terminally processed;Heterogeneous nuclear ribonucleoprotein A1-like 2	HNRNPA1;HNRNPA1L2	0		0		0		0		0		0		0		0		0		0		0		0		0		sp|P09651|ROA1_HUMAN Heterogeneous nuclear ribonucleoprotein A1 OS=Homo sapiens OX=9606 GN=HNRNPA1 PE=1 SV=5;sp|P09651-3|ROA1_HUMAN Isoform 2 of Heterogeneous nuclear ribonucleoprotein A1 OS=Homo sapiens OX=9606 GN=HNRNPA1;sp|P09651-2|ROA1_HUMAN Isoform A1	4	20	19	18	14	13	18	11	17	13	10	12	11	11	14	14
P09661	P09661	8	8	8	U2 small nuclear ribonucleoprotein A	SNRPA1	0		0		0		0		0		0		0		0		0		0		0		0		0		sp|P09661|RU2A_HUMAN U2 small nuclear ribonucleoprotein A OS=Homo sapiens OX=9606 GN=SNRPA1 PE=1 SV=2	1	8	8	8	5	6	6	5	5	6	7	6	4	7	8	8
P09874	P09874	35	35	35	Poly [ADP-ribose] polymerase 1	PARP1	0		0		0		0		0		0		0		0		0		0		0		0		0		sp|P09874|PARP1_HUMAN Poly [ADP-ribose] polymerase 1 OS=Homo sapiens OX=9606 GN=PARP1 PE=1 SV=4	1	35	35	35	19	18	19	20	22	22	14	10	12	9	14	13
P09960;P09960-4;P09960-2;P09960-3	P09960;P09960-4;P09960-2;P09960-3	19;18;14;13	19;18;14;13	19;18;14;13	Leukotriene A-4 hydrolase	LTA4H	0		0		0		0		0		0		0		0		0		0		0		0		0		sp|P09960|LKHA4_HUMAN Leukotriene A-4 hydrolase OS=Homo sapiens OX=9606 GN=LTA4H PE=1 SV=2;sp|P09960-4|LKHA4_HUMAN Isoform 4 of Leukotriene A-4 hydrolase OS=Homo sapiens OX=9606 GN=LTA4H;sp|P09960-2|LKHA4_HUMAN Isoform 2 of Leukotriene A-4 hydrolase OS=Hom	4	19	19	19	10	9	13	14	13	12	6	7	5	6	9	6
P09972	P09972	20	15	14	Fructose-bisphosphate aldolase C	ALDOC	0		0		0		0		0		0		0		0		0		0		0		0		0		sp|P09972|ALDOC_HUMAN Fructose-bisphosphate aldolase C OS=Homo sapiens OX=9606 GN=ALDOC PE=1 SV=2	1	20	15	14	9	14	13	12	9	13	7	12	4	16	7	16
P0C7H9	P0C7H9	1	1	1	Inactive ubiquitin carboxyl-terminal hydrolase 17-like protein 7	USP17L7	0		0		0		0		0		0		0		0		0		0		0		0		0		sp|P0C7H9|U17L7_HUMAN Inactive ubiquitin carboxyl-terminal hydrolase 17-like protein 7 OS=Homo sapiens OX=9606 GN=USP17L7 PE=3 SV=1	1	1	1	1	1	1	0	0	0	1	0	0	0	0	0	0
P0CG39	P0CG39	6	1	1	POTE ankyrin domain family member J	POTEJ	0		0		0		0		0		0		0		0		0		0		0		0		0		sp|P0CG39|POTEJ_HUMAN POTE ankyrin domain family member J OS=Homo sapiens OX=9606 GN=POTEJ PE=3 SV=1	1	6	1	1	4	4	4	5	4	5	3	2	1	4	4	3
Q5HYN5;Q5DJT8;P0DMU8;Q8NHU0;P0DMV2;P0DMV1;P0DMV0;P0DMU9;P0DMU7	Q5HYN5;Q5DJT8;P0DMU8;Q8NHU0;P0DMV2;P0DMV1;P0DMV0;P0DMU9;P0DMU7	3;3;3;3;3;3;3;3;3	3;3;3;3;3;3;3;3;3	3;3;3;3;3;3;3;3;3	Cancer/testis antigen family 45 member A1;Cancer/testis antigen family 45 member A2;Cancer/testis antigen family 45 member A5;Cancer/testis antigen family 45 member A3;Cancer/testis antigen family 45 member A9;Cancer/testis antigen family 45 member A8;Cancer/testis antigen family 45 member A7;Cancer/testis antigen family 45 member A10;Cancer/testis antigen family 45 member A6	CT45A1;CT45A2;CT45A5;CT45A3;CT45A9;CT45A8;CT45A7;CT45A10;CT45A6	0		0		0		0		0		0		0		0		0		0		0		0		0		sp|Q5HYN5|CT451_HUMAN Cancer/testis antigen family 45 member A1 OS=Homo sapiens OX=9606 GN=CT45A1 PE=1 SV=1;sp|Q5DJT8|CT452_HUMAN Cancer/testis antigen family 45 member A2 OS=Homo sapiens OX=9606 GN=CT45A2 PE=2 SV=3;sp|P0DMU8|CT455_HUMAN Cancer/testis anti	9	3	3	3	3	1	1	2	2	2	0	0	0	0	0	0
P0DMV8;P0DMV9;P0DMV8-2	P0DMV8;P0DMV9;P0DMV8-2	31;31;28	28;28;25	16;16;14	Heat shock 70 kDa protein 1A;Heat shock 70 kDa protein 1B	HSPA1A;HSPA1B	0		0		0		0		0		0		0		0		0		0		0		0		0		sp|P0DMV8|HS71A_HUMAN Heat shock 70 kDa protein 1A OS=Homo sapiens OX=9606 GN=HSPA1A PE=1 SV=1;sp|P0DMV9|HS71B_HUMAN Heat shock 70 kDa protein 1B OS=Homo sapiens OX=9606 GN=HSPA1B PE=1 SV=1;sp|P0DMV8-2|HS71A_HUMAN Isoform 2 of Heat shock 70 kDa protein 1A	3	31	28	16	19	17	26	20	22	19	17	22	16	19	17	21
Q01081;P0DN76;Q01081-2;Q01081-4	Q01081;P0DN76;Q01081-2;Q01081-4	4;4;3;2	4;4;3;2	3;3;2;2	Splicing factor U2AF 35 kDa subunit	U2AF1	0		0		0		0		0		0		0		0		0		0		0		0		0		sp|Q01081|U2AF1_HUMAN Splicing factor U2AF 35 kDa subunit OS=Homo sapiens OX=9606 GN=U2AF1 PE=1 SV=3;sp|P0DN76|U2AF5_HUMAN Splicing factor U2AF 35 kDa subunit-like protein OS=Homo sapiens OX=9606 GN=U2AF1L5 PE=1 SV=1;sp|Q01081-2|U2AF1_HUMAN Isoform 2 of Sp	4	4	4	3	0	0	0	1	0	1	4	4	3	3	4	3
P0DP25;P0DP24;P0DP23;P02585	P0DP25;P0DP24;P0DP23	12;12;12;1	12;12;12;1	10;10;10;0			0		0		0		0		0		0		0		0		0		0		0		0		0		sp|P0DP25|CALM3_HUMAN Calmodulin-3 OS=Homo sapiens OX=9606 GN=CALM3 PE=1 SV=1;sp|P0DP24|CALM2_HUMAN Calmodulin-2 OS=Homo sapiens OX=9606 GN=CALM2 PE=1 SV=1;sp|P0DP23|CALM1_HUMAN Calmodulin-1 OS=Homo sapiens OX=9606 GN=CALM1 PE=1 SV=1	4	12	12	10	8	5	8	8	7	7	7	7	6	6	6	6
P10155;P10155-5;P10155-3;P10155-4;P10155-2	P10155;P10155-5;P10155-3;P10155-4	10;9;9;9;3	10;9;9;9;3	10;9;9;9;3	60 kDa SS-A/Ro ribonucleoprotein	TROVE2	0		0		0		0		0		0		0		0		0		0		0		0		0		sp|P10155|RO60_HUMAN 60 kDa SS-A/Ro ribonucleoprotein OS=Homo sapiens OX=9606 GN=RO60 PE=1 SV=2;sp|P10155-5|RO60_HUMAN Isoform 5 of 60 kDa SS-A/Ro ribonucleoprotein OS=Homo sapiens OX=9606 GN=RO60;sp|P10155-3|RO60_HUMAN Isoform 3 of 60 kDa SS-A/Ro ribonucl	5	10	10	10	5	2	5	4	6	3	1	1	0	1	1	1
P10253	P10253	2	2	2	Lysosomal alpha-glucosidase;76 kDa lysosomal alpha-glucosidase;70 kDa lysosomal alpha-glucosidase	GAA	0		0		0		0		0		0		0		0		0		0		0		0		0		sp|P10253|LYAG_HUMAN Lysosomal alpha-glucosidase OS=Homo sapiens OX=9606 GN=GAA PE=1 SV=4	1	2	2	2	0	0	1	1	1	2	0	0	0	0	0	0
P10412	P10412	13	13	3	Histone H1.4	HIST1H1E	0		0		0		0		0		0		0		0		0		0		0		0		0		sp|P10412|H14_HUMAN Histone H1.4 OS=Homo sapiens OX=9606 GN=H1-4 PE=1 SV=2	1	13	13	3	4	2	2	4	6	4	2	4	3	2	1	5
P10515	P10515	15	15	15	Dihydrolipoyllysine-residue acetyltransferase component of pyruvate dehydrogenase complex, mitochondrial	DLAT	0		0		0		0		0		0		0		0		0		0		0		0		0		sp|P10515|ODP2_HUMAN Dihydrolipoyllysine-residue acetyltransferase component of pyruvate dehydrogenase complex, mitochondrial OS=Homo sapiens OX=9606 GN=DLAT PE=1 SV=3	1	15	15	15	3	6	6	4	5	6	9	5	6	6	5	6
P10599	P10599	6	6	1	Thioredoxin	TXN	0		0		0		0		0		0		0		0		0		0		0		0		0		sp|P10599|THIO_HUMAN Thioredoxin OS=Homo sapiens OX=9606 GN=TXN PE=1 SV=3	1	6	6	1	3	4	4	5	6	4	6	5	5	5	4	4
P10606	P10606	4	4	4	Cytochrome c oxidase subunit 5B, mitochondrial	COX5B	0		0		0		0		0		0		0		0		0		0		0		0		0		sp|P10606|COX5B_HUMAN Cytochrome c oxidase subunit 5B, mitochondrial OS=Homo sapiens OX=9606 GN=COX5B PE=1 SV=2	1	4	4	4	3	2	2	2	4	3	0	3	0	0	1	2
P10619;P10619-2	P10619;P10619-2	2;2	2;2	2;2	Lysosomal protective protein;Lysosomal protective protein 32 kDa chain;Lysosomal protective protein 20 kDa chain	CTSA	0		0		0		0		0		0		0		0		0		0		0		0		0		sp|P10619|PPGB_HUMAN Lysosomal protective protein OS=Homo sapiens OX=9606 GN=CTSA PE=1 SV=2;sp|P10619-2|PPGB_HUMAN Isoform 2 of Lysosomal protective protein OS=Homo sapiens OX=9606 GN=CTSA	2	2	2	2	2	2	2	2	2	2	2	1	1	2	2	2
P10644;P10644-2;REV__P30040	P10644;P10644-2	11;10;1	11;10;1	10;9;1	cAMP-dependent protein kinase type I-alpha regulatory subunit;cAMP-dependent protein kinase type I-alpha regulatory subunit, N-terminally processed	PRKAR1A	0		0		0		0		0		0		0		0		0		0		0		0		0		sp|P10644|KAP0_HUMAN cAMP-dependent protein kinase type I-alpha regulatory subunit OS=Homo sapiens OX=9606 GN=PRKAR1A PE=1 SV=1;sp|P10644-2|KAP0_HUMAN Isoform 2 of cAMP-dependent protein kinase type I-alpha regulatory subunit OS=Homo sapiens OX=9606 GN=PRK	3	11	11	10	6	8	6	7	7	5	1	4	3	3	3	3
P10768	P10768	9	9	9	S-formylglutathione hydrolase	ESD	0		0		0		0		0		0		0		0		0		0		0		0		0		sp|P10768|ESTD_HUMAN S-formylglutathione hydrolase OS=Homo sapiens OX=9606 GN=ESD PE=1 SV=2	1	9	9	9	6	5	7	7	7	6	5	5	2	5	4	5
P10809;P10809-2	P10809	44;5	44;5	44;5	60 kDa heat shock protein, mitochondrial	HSPD1	0		0		0		0		0		0		0		0		0		0		0		0		0		sp|P10809|CH60_HUMAN 60 kDa heat shock protein, mitochondrial OS=Homo sapiens OX=9606 GN=HSPD1 PE=1 SV=2	2	44	44	44	25	23	28	26	30	27	28	25	23	26	32	32
P11021	P11021	38	37	37	78 kDa glucose-regulated protein	HSPA5	0		0		0		0		0		0		0		0		0		0		0		0		0		sp|P11021|BIP_HUMAN Endoplasmic reticulum chaperone BiP OS=Homo sapiens OX=9606 GN=HSPA5 PE=1 SV=2	1	38	37	37	20	17	24	26	26	22	24	27	23	24	20	23
P11047	P11047	10	10	10	Laminin subunit gamma-1	LAMC1	0		0		0		0		0		0		0		0		0		0		0		0		0		sp|P11047|LAMC1_HUMAN Laminin subunit gamma-1 OS=Homo sapiens OX=9606 GN=LAMC1 PE=1 SV=3	1	10	10	10	4	3	8	4	6	1	0	0	0	0	0	0
P11142;P11142-2	P11142;P11142-2	43;28	43;28	32;19	Heat shock cognate 71 kDa protein	HSPA8	0		0		0		0		0		0		0		0		0		0		0		0		0		sp|P11142|HSP7C_HUMAN Heat shock cognate 71 kDa protein OS=Homo sapiens OX=9606 GN=HSPA8 PE=1 SV=1;sp|P11142-2|HSP7C_HUMAN Isoform 2 of Heat shock cognate 71 kDa protein OS=Homo sapiens OX=9606 GN=HSPA8	2	43	43	32	28	25	33	30	32	28	25	29	27	28	29	31
P11166	P11166	7	7	7	Solute carrier family 2, facilitated glucose transporter member 1	SLC2A1	0		0		0		0		0		0		0		0		0		0		0		0		0		sp|P11166|GTR1_HUMAN Solute carrier family 2, facilitated glucose transporter member 1 OS=Homo sapiens OX=9606 GN=SLC2A1 PE=1 SV=2	1	7	7	7	5	5	4	4	5	5	7	5	5	5	5	6
P11172;P11172-2;P11172-3;P11172-4	P11172;P11172-2;P11172-3	10;8;8;4	10;8;8;4	10;8;8;4	Uridine 5-monophosphate synthase;Orotate phosphoribosyltransferase;Orotidine 5-phosphate decarboxylase	UMPS	0		0		0		0		0		0		0		0		0		0		0		0		0		sp|P11172|UMPS_HUMAN Uridine 5-monophosphate synthase OS=Homo sapiens OX=9606 GN=UMPS PE=1 SV=1;sp|P11172-2|UMPS_HUMAN Isoform 2 of Uridine 5-monophosphate synthase OS=Homo sapiens OX=9606 GN=UMPS;sp|P11172-3|UMPS_HUMAN Isoform 3 of Uridine 5-monophosph	4	10	10	10	6	7	5	8	3	5	2	1	1	2	2	1
P11177;P11177-2;P11177-3	P11177;P11177-2;P11177-3	10;10;9	10;10;9	10;10;9	Pyruvate dehydrogenase E1 component subunit beta, mitochondrial	PDHB	0		0		0		0		0		0		0		0		0		0		0		0		0		sp|P11177|ODPB_HUMAN Pyruvate dehydrogenase E1 component subunit beta, mitochondrial OS=Homo sapiens OX=9606 GN=PDHB PE=1 SV=3;sp|P11177-2|ODPB_HUMAN Isoform 2 of Pyruvate dehydrogenase E1 component subunit beta, mitochondrial OS=Homo sapiens OX=9606 GN=PD	3	10	10	10	7	9	9	10	9	10	6	5	4	5	4	5
P11216	P11216	49	49	37	Glycogen phosphorylase, brain form	PYGB	0		0		0		0		0		0		0		0		0		0		0		0		0		sp|P11216|PYGB_HUMAN Glycogen phosphorylase, brain form OS=Homo sapiens OX=9606 GN=PYGB PE=1 SV=5	1	49	49	37	32	28	32	32	34	31	5	6	6	8	7	6
P11217;P11217-2	P11217;P11217-2	14;12	1;1	1;1	Glycogen phosphorylase, muscle form	PYGM	0		0		0		0		0		0		0		0		0		0		0		0		0		sp|P11217|PYGM_HUMAN Glycogen phosphorylase, muscle form OS=Homo sapiens OX=9606 GN=PYGM PE=1 SV=6;sp|P11217-2|PYGM_HUMAN Isoform 2 of Glycogen phosphorylase, muscle form OS=Homo sapiens OX=9606 GN=PYGM	2	14	1	1	6	4	6	7	10	8	3	3	2	3	4	3
P11233;P11234;P11234-3;P11234-2	P11233;P11234;P11234-3;P11234-2	3;2;2;2	3;2;2;2	3;2;2;2	Ras-related protein Ral-A;Ras-related protein Ral-B	RALA;RALB	0		0		0		0		0		0		0		0		0		0		0		0		0		sp|P11233|RALA_HUMAN Ras-related protein Ral-A OS=Homo sapiens OX=9606 GN=RALA PE=1 SV=1;sp|P11234|RALB_HUMAN Ras-related protein Ral-B OS=Homo sapiens OX=9606 GN=RALB PE=1 SV=1;sp|P11234-3|RALB_HUMAN Isoform 3 of Ras-related protein Ral-B OS=Homo sapiens	4	3	3	3	1	2	2	2	1	1	1	0	1	1	1	1
P11279;P11279-2	P11279;P11279-2	3;2	3;2	3;2	Lysosome-associated membrane glycoprotein 1	LAMP1	0		0		0		0		0		0		0		0		0		0		0		0		0		sp|P11279|LAMP1_HUMAN Lysosome-associated membrane glycoprotein 1 OS=Homo sapiens OX=9606 GN=LAMP1 PE=1 SV=3;sp|P11279-2|LAMP1_HUMAN Isoform 2 of Lysosome-associated membrane glycoprotein 1 OS=Homo sapiens OX=9606 GN=LAMP1	2	3	3	3	2	3	3	3	3	3	1	1	1	1	1	1
P11310;P11310-2	P11310;P11310-2	9;9	9;9	9;9	Medium-chain specific acyl-CoA dehydrogenase, mitochondrial	ACADM	0		0		0		0		0		0		0		0		0		0		0		0		0		sp|P11310|ACADM_HUMAN Medium-chain specific acyl-CoA dehydrogenase, mitochondrial OS=Homo sapiens OX=9606 GN=ACADM PE=1 SV=1;sp|P11310-2|ACADM_HUMAN Isoform 2 of Medium-chain specific acyl-CoA dehydrogenase, mitochondrial OS=Homo sapiens OX=9606 GN=ACADM	2	9	9	9	2	4	2	5	4	3	1	2	2	3	0	3
P11387;Q969P6;Q969P6-2	P11387	13;3;3	13;3;3	13;3;3	DNA topoisomerase 1	TOP1	0		0		0		0		0		0		0		0		0		0		0		0		0		sp|P11387|TOP1_HUMAN DNA topoisomerase 1 OS=Homo sapiens OX=9606 GN=TOP1 PE=1 SV=2	3	13	13	13	9	4	7	4	7	5	4	3	2	2	1	1
P11388;P11388-2;P11388-3;P11388-4;Q02880;Q02880-2	P11388;P11388-2;P11388-3;P11388-4;Q02880;Q02880-2	2;2;2;2;1;1	2;2;2;2;1;1	2;2;2;2;1;1	DNA topoisomerase 2-alpha;DNA topoisomerase 2-beta	TOP2A;TOP2B	0		0		0		0		0		0		0		0		0		0		0		0		0		sp|P11388|TOP2A_HUMAN DNA topoisomerase 2-alpha OS=Homo sapiens OX=9606 GN=TOP2A PE=1 SV=3;sp|P11388-2|TOP2A_HUMAN Isoform 2 of DNA topoisomerase 2-alpha OS=Homo sapiens OX=9606 GN=TOP2A;sp|P11388-3|TOP2A_HUMAN Isoform 3 of DNA topoisomerase 2-alpha OS=Hom	6	2	2	2	1	0	0	0	0	0	2	1	1	0	0	1
P11413;P11413-2;P11413-3	P11413;P11413-2;P11413-3	24;24;23	24;24;23	24;24;23	Glucose-6-phosphate 1-dehydrogenase	G6PD	0		0		0		0		0		0		0		0		0		0		0		0		0		sp|P11413|G6PD_HUMAN Glucose-6-phosphate 1-dehydrogenase OS=Homo sapiens OX=9606 GN=G6PD PE=1 SV=4;sp|P11413-2|G6PD_HUMAN Isoform Long of Glucose-6-phosphate 1-dehydrogenase OS=Homo sapiens OX=9606 GN=G6PD;sp|P11413-3|G6PD_HUMAN Isoform 3 of Glucose-6-phos	3	24	24	24	18	16	16	12	14	12	6	7	6	8	6	10
P11498;P11498-2	P11498	10;4	10;4	10;4	Pyruvate carboxylase, mitochondrial	PC	0		0		0		0		0		0		0		0		0		0		0		0		0		sp|P11498|PYC_HUMAN Pyruvate carboxylase, mitochondrial OS=Homo sapiens OX=9606 GN=PC PE=1 SV=2	2	10	10	10	1	2	1	3	3	2	3	5	2	4	2	5
P11586	P11586	32	32	32	C-1-tetrahydrofolate synthase, cytoplasmic;Methylenetetrahydrofolate dehydrogenase;Methenyltetrahydrofolate cyclohydrolase;Formyltetrahydrofolate synthetase;C-1-tetrahydrofolate synthase, cytoplasmic, N-terminally processed	MTHFD1	0		0		0		0		0		0		0		0		0		0		0		0		0		sp|P11586|C1TC_HUMAN C-1-tetrahydrofolate synthase, cytoplasmic OS=Homo sapiens OX=9606 GN=MTHFD1 PE=1 SV=3	1	32	32	32	16	16	23	19	21	20	20	16	13	19	18	21
P11717	P11717	8	8	8	Cation-independent mannose-6-phosphate receptor	IGF2R	0		0		0		0		0		0		0		0		0		0		0		0		0		sp|P11717|MPRI_HUMAN Cation-independent mannose-6-phosphate receptor OS=Homo sapiens OX=9606 GN=IGF2R PE=1 SV=3	1	8	8	8	0	3	2	2	4	1	2	1	1	0	0	0
P11766	P11766	10	10	10	Alcohol dehydrogenase class-3	ADH5	0		0		0		0		0		0		0		0		0		0		0		0		0		sp|P11766|ADHX_HUMAN Alcohol dehydrogenase class-3 OS=Homo sapiens OX=9606 GN=ADH5 PE=1 SV=4	1	10	10	10	5	3	7	6	6	4	2	4	5	4	5	7
P11908;P11908-2	P11908;P11908-2	7;7	2;2	2;2	Ribose-phosphate pyrophosphokinase 2	PRPS2	0		0		0		0		0		0		0		0		0		0		0		0		0		sp|P11908|PRPS2_HUMAN Ribose-phosphate pyrophosphokinase 2 OS=Homo sapiens OX=9606 GN=PRPS2 PE=1 SV=2;sp|P11908-2|PRPS2_HUMAN Isoform 2 of Ribose-phosphate pyrophosphokinase 2 OS=Homo sapiens OX=9606 GN=PRPS2	2	7	2	2	5	7	3	2	3	4	2	2	1	2	5	2
P11940;P11940-2;Q96DU9;Q96DU9-2	P11940;P11940-2	30;30;2;2	30;30;2;2	5;5;0;0	Polyadenylate-binding protein 1	PABPC1	0		0		0		0		0		0		0		0		0		0		0		0		0		sp|P11940|PABP1_HUMAN Polyadenylate-binding protein 1 OS=Homo sapiens OX=9606 GN=PABPC1 PE=1 SV=2;sp|P11940-2|PABP1_HUMAN Isoform 2 of Polyadenylate-binding protein 1 OS=Homo sapiens OX=9606 GN=PABPC1	4	30	30	5	18	17	17	20	23	20	18	21	14	19	20	18
P12004	P12004	13	13	13	Proliferating cell nuclear antigen	PCNA	0		0		0		0		0		0		0		0		0		0		0		0		0		sp|P12004|PCNA_HUMAN Proliferating cell nuclear antigen OS=Homo sapiens OX=9606 GN=PCNA PE=1 SV=1	1	13	13	13	11	8	8	8	9	7	5	8	5	6	6	6
P12081;P12081-4;P12081-3;P12081-2	P12081;P12081-4;P12081-3;P12081-2	18;18;15;15	18;18;15;15	12;12;9;9	Histidine--tRNA ligase, cytoplasmic	HARS	0		0		0		0		0		0		0		0		0		0		0		0		0		sp|P12081|HARS1_HUMAN Histidine--tRNA ligase, cytoplasmic OS=Homo sapiens OX=9606 GN=HARS1 PE=1 SV=2;sp|P12081-4|HARS1_HUMAN Isoform 4 of Histidine--tRNA ligase, cytoplasmic OS=Homo sapiens OX=9606 GN=HARS1;sp|P12081-3|HARS1_HUMAN Isoform 3 of Histidine--t	4	18	18	12	11	7	13	6	10	7	5	6	5	8	10	9
P12235	P12235	10	3	3	ADP/ATP translocase 1	SLC25A4	0		0		0		0		0		0		0		0		0		0		0		0		0		sp|P12235|ADT1_HUMAN ADP/ATP translocase 1 OS=Homo sapiens OX=9606 GN=SLC25A4 PE=1 SV=4	1	10	3	3	6	5	6	6	6	1	4	4	6	3	3	3
P12236	P12236	12	4	2	ADP/ATP translocase 3;ADP/ATP translocase 3, N-terminally processed	SLC25A6	0		0		0		0		0		0		0		0		0		0		0		0		0		sp|P12236|ADT3_HUMAN ADP/ATP translocase 3 OS=Homo sapiens OX=9606 GN=SLC25A6 PE=1 SV=4	1	12	4	2	8	6	8	10	11	6	6	7	7	6	6	6
P12268	P12268	26	26	24	Inosine-5-monophosphate dehydrogenase 2	IMPDH2	0		0		0		0		0		0		0		0		0		0		0		0		0		sp|P12268|IMDH2_HUMAN Inosine-5-monophosphate dehydrogenase 2 OS=Homo sapiens OX=9606 GN=IMPDH2 PE=1 SV=2	1	26	26	24	17	14	17	13	18	15	17	12	10	13	14	9
P12270;P12270-2	P12270	39;17	39;17	39;17	Nucleoprotein TPR	TPR	0		0		0		0		0		0		0		0		0		0		0		0		0		sp|P12270|TPR_HUMAN Nucleoprotein TPR OS=Homo sapiens OX=9606 GN=TPR PE=1 SV=3	2	39	39	39	17	18	22	19	19	15	13	12	18	12	12	12
P12814;P12814-3;P12814-2;P12814-4	P12814;P12814-3;P12814-2;P12814-4	57;56;55;53	38;37;36;34	34;33;32;30	Alpha-actinin-1	ACTN1	0		0		0		0		0		0		0		0		0		0		0		0		0		sp|P12814|ACTN1_HUMAN Alpha-actinin-1 OS=Homo sapiens OX=9606 GN=ACTN1 PE=1 SV=2;sp|P12814-3|ACTN1_HUMAN Isoform 3 of Alpha-actinin-1 OS=Homo sapiens OX=9606 GN=ACTN1;sp|P12814-2|ACTN1_HUMAN Isoform 2 of Alpha-actinin-1 OS=Homo sapiens OX=9606 GN=ACTN1;sp|	4	57	38	34	42	35	38	36	37	33	30	33	26	35	38	33
P12931;P12931-2;P07948;P07947;P06241;P08631;P07948-2;P06241-2;P06241-3;P08631-3;P08631-2;P08631-4	P12931;P12931-2	4;4;1;1;1;1;1;1;1;1;1;1	4;4;1;1;1;1;1;1;1;1;1;1	4;4;1;1;1;1;1;1;1;1;1;1	Proto-oncogene tyrosine-protein kinase Src	SRC	0		0		0		0		0		0		0		0		0		0		0		0		0		sp|P12931|SRC_HUMAN Proto-oncogene tyrosine-protein kinase Src OS=Homo sapiens OX=9606 GN=SRC PE=1 SV=3;sp|P12931-2|SRC_HUMAN Isoform 2 of Proto-oncogene tyrosine-protein kinase Src OS=Homo sapiens OX=9606 GN=SRC	12	4	4	4	1	1	1	2	2	1	0	0	0	0	0	0
P12956;P12956-2	P12956;P12956-2	33;30	33;30	33;30	X-ray repair cross-complementing protein 6	XRCC6	0		0		0		0		0		0		0		0		0		0		0		0		0		sp|P12956|XRCC6_HUMAN X-ray repair cross-complementing protein 6 OS=Homo sapiens OX=9606 GN=XRCC6 PE=1 SV=2;sp|P12956-2|XRCC6_HUMAN Isoform 2 of X-ray repair cross-complementing protein 6 OS=Homo sapiens OX=9606 GN=XRCC6	2	33	33	33	18	19	20	18	20	21	15	20	11	25	22	21
P13010	P13010	27	27	27	X-ray repair cross-complementing protein 5	XRCC5	0		0		0		0		0		0		0		0		0		0		0		0		0		sp|P13010|XRCC5_HUMAN X-ray repair cross-complementing protein 5 OS=Homo sapiens OX=9606 GN=XRCC5 PE=1 SV=3	1	27	27	27	12	14	21	23	17	21	12	13	11	12	17	16
P13073	P13073	5	5	5	Cytochrome c oxidase subunit 4 isoform 1, mitochondrial	COX4I1	0		0		0		0		0		0		0		0		0		0		0		0		0		sp|P13073|COX41_HUMAN Cytochrome c oxidase subunit 4 isoform 1, mitochondrial OS=Homo sapiens OX=9606 GN=COX4I1 PE=1 SV=1	1	5	5	5	2	2	3	2	3	3	1	1	1	1	1	1
P13196	P13196	2	2	2	5-aminolevulinate synthase, nonspecific, mitochondrial	ALAS1	0		0		0		0		0		0		0		0		0		0		0		0		0		sp|P13196|HEM1_HUMAN 5-aminolevulinate synthase, nonspecific, mitochondrial OS=Homo sapiens OX=9606 GN=ALAS1 PE=1 SV=2	1	2	2	2	0	0	0	0	0	0	1	0	0	0	1	0
P13473;P13473-2;P13473-3	P13473;P13473-2;P13473-3	2;2;2	2;2;2	2;2;2	Lysosome-associated membrane glycoprotein 2	LAMP2	0		0		0		0		0		0		0		0		0		0		0		0		0		sp|P13473|LAMP2_HUMAN Lysosome-associated membrane glycoprotein 2 OS=Homo sapiens OX=9606 GN=LAMP2 PE=1 SV=2;sp|P13473-2|LAMP2_HUMAN Isoform LAMP-2B of Lysosome-associated membrane glycoprotein 2 OS=Homo sapiens OX=9606 GN=LAMP2;sp|P13473-3|LAMP2_HUMAN Iso	3	2	2	2	2	1	1	2	2	1	2	0	0	1	0	0
P13489	P13489	14	14	14	Ribonuclease inhibitor	RNH1	0		0		0		0		0		0		0		0		0		0		0		0		0		sp|P13489|RINI_HUMAN Ribonuclease inhibitor OS=Homo sapiens OX=9606 GN=RNH1 PE=1 SV=2	1	14	14	14	7	12	8	8	6	7	5	6	5	6	5	5
P13639	P13639	50	50	49	Elongation factor 2	EEF2	0		0		0		0		0		0		0		0		0		0		0		0		0		sp|P13639|EF2_HUMAN Elongation factor 2 OS=Homo sapiens OX=9606 GN=EEF2 PE=1 SV=4	1	50	50	49	30	21	35	36	38	28	26	26	24	25	28	27
P13667	P13667	38	38	38	Protein disulfide-isomerase A4	PDIA4	0		0		0		0		0		0		0		0		0		0		0		0		0		sp|P13667|PDIA4_HUMAN Protein disulfide-isomerase A4 OS=Homo sapiens OX=9606 GN=PDIA4 PE=1 SV=2	1	38	38	38	24	18	23	22	21	22	14	17	13	22	16	24
P13674;P13674-2;P13674-3	P13674;P13674-2;P13674-3	15;14;13	15;14;13	15;14;13	Prolyl 4-hydroxylase subunit alpha-1	P4HA1	0		0		0		0		0		0		0		0		0		0		0		0		0		sp|P13674|P4HA1_HUMAN Prolyl 4-hydroxylase subunit alpha-1 OS=Homo sapiens OX=9606 GN=P4HA1 PE=1 SV=2;sp|P13674-2|P4HA1_HUMAN Isoform 2 of Prolyl 4-hydroxylase subunit alpha-1 OS=Homo sapiens OX=9606 GN=P4HA1;sp|P13674-3|P4HA1_HUMAN Isoform 3 of Prolyl 4-h	3	15	15	15	7	9	8	8	9	8	3	6	4	6	3	4
P13693;P13693-2;Q56UQ5;Q9HAU6	P13693;P13693-2	9;7;2;2	9;7;2;2	9;7;2;2	Translationally-controlled tumor protein	TPT1	0		0		0		0		0		0		0		0		0		0		0		0		0		sp|P13693|TCTP_HUMAN Translationally-controlled tumor protein OS=Homo sapiens OX=9606 GN=TPT1 PE=1 SV=1;sp|P13693-2|TCTP_HUMAN Isoform 2 of Translationally-controlled tumor protein OS=Homo sapiens OX=9606 GN=TPT1	4	9	9	9	5	6	5	4	5	6	4	5	4	5	4	6
P13716;P13716-2	P13716;P13716-2	3;3	3;3	3;3	Delta-aminolevulinic acid dehydratase	ALAD	0		0		0		0		0		0		0		0		0		0		0		0		0		sp|P13716|HEM2_HUMAN Delta-aminolevulinic acid dehydratase OS=Homo sapiens OX=9606 GN=ALAD PE=1 SV=1;sp|P13716-2|HEM2_HUMAN Isoform 2 of Delta-aminolevulinic acid dehydratase OS=Homo sapiens OX=9606 GN=ALAD	2	3	3	3	1	1	0	1	0	0	0	0	0	0	0	0
P13796;P13796-2	P13796	13;3	10;3	10;3	Plastin-2	LCP1	0		0		0		0		0		0		0		0		0		0		0		0		0		sp|P13796|PLSL_HUMAN Plastin-2 OS=Homo sapiens OX=9606 GN=LCP1 PE=1 SV=6	2	13	10	10	2	1	1	1	1	1	7	7	5	10	8	12
P13797;P13797-2;P13797-3	P13797;P13797-2;P13797-3	16;15;14	16;15;14	11;10;9	Plastin-3	PLS3	0		0		0		0		0		0		0		0		0		0		0		0		0		sp|P13797|PLST_HUMAN Plastin-3 OS=Homo sapiens OX=9606 GN=PLS3 PE=1 SV=4;sp|P13797-2|PLST_HUMAN Isoform 2 of Plastin-3 OS=Homo sapiens OX=9606 GN=PLS3;sp|P13797-3|PLST_HUMAN Isoform 3 of Plastin-3 OS=Homo sapiens OX=9606 GN=PLS3	3	16	16	11	4	5	7	3	8	2	10	9	6	10	10	11
P13798	P13798	8	8	8	Acylamino-acid-releasing enzyme	APEH	0		0		0		0		0		0		0		0		0		0		0		0		0		sp|P13798|ACPH_HUMAN Acylamino-acid-releasing enzyme OS=Homo sapiens OX=9606 GN=APEH PE=1 SV=4	1	8	8	8	6	6	3	4	2	4	4	2	0	1	2	2
P13804;P13804-2	P13804;P13804-2	9;9	9;9	9;9	Electron transfer flavoprotein subunit alpha, mitochondrial	ETFA	0		0		0		0		0		0		0		0		0		0		0		0		0		sp|P13804|ETFA_HUMAN Electron transfer flavoprotein subunit alpha, mitochondrial OS=Homo sapiens OX=9606 GN=ETFA PE=1 SV=1;sp|P13804-2|ETFA_HUMAN Isoform 2 of Electron transfer flavoprotein subunit alpha, mitochondrial OS=Homo sapiens OX=9606 GN=ETFA	2	9	9	9	7	6	7	5	5	7	3	3	5	4	6	5
P13861;P13861-2;P31323	P13861;P13861-2	7;7;1	7;7;1	7;7;1	cAMP-dependent protein kinase type II-alpha regulatory subunit	PRKAR2A	0		0		0		0		0		0		0		0		0		0		0		0		0		sp|P13861|KAP2_HUMAN cAMP-dependent protein kinase type II-alpha regulatory subunit OS=Homo sapiens OX=9606 GN=PRKAR2A PE=1 SV=2;sp|P13861-2|KAP2_HUMAN Isoform 2 of cAMP-dependent protein kinase type II-alpha regulatory subunit OS=Homo sapiens OX=9606 GN=P	3	7	7	7	4	3	6	2	5	5	2	2	1	1	2	2
P13987;P13987-2	P13987;P13987-2	2;2	2;2	2;2	CD59 glycoprotein	CD59	0		0		0		0		0		0		0		0		0		0		0		0		0		sp|P13987|CD59_HUMAN CD59 glycoprotein OS=Homo sapiens OX=9606 GN=CD59 PE=1 SV=1;sp|P13987-2|CD59_HUMAN Isoform 2 of CD59 glycoprotein OS=Homo sapiens OX=9606 GN=CD59	2	2	2	2	0	1	2	2	2	1	1	0	1	1	1	1
P13995;P13995-2	P13995;P13995-2	3;2	3;2	3;2	Bifunctional methylenetetrahydrofolate dehydrogenase/cyclohydrolase, mitochondrial;NAD-dependent methylenetetrahydrofolate dehydrogenase;Methenyltetrahydrofolate cyclohydrolase	MTHFD2	0		0		0		0		0		0		0		0		0		0		0		0		0		sp|P13995|MTDC_HUMAN Bifunctional methylenetetrahydrofolate dehydrogenase/cyclohydrolase, mitochondrial OS=Homo sapiens OX=9606 GN=MTHFD2 PE=1 SV=2;sp|P13995-2|MTDC_HUMAN Isoform 2 of Bifunctional methylenetetrahydrofolate dehydrogenase/cyclohydrolase, mit	2	3	3	3	0	0	0	0	2	1	0	0	0	0	1	0
P14174	P14174	3	3	3	Macrophage migration inhibitory factor	MIF	0		0		0		0		0		0		0		0		0		0		0		0		0		sp|P14174|MIF_HUMAN Macrophage migration inhibitory factor OS=Homo sapiens OX=9606 GN=MIF PE=1 SV=4	1	3	3	3	3	1	2	2	2	1	2	1	2	0	2	2
P14209;P14209-3	P14209;P14209-3	2;2	2;2	2;2	CD99 antigen	CD99	0		0		0		0		0		0		0		0		0		0		0		0		0		sp|P14209|CD99_HUMAN CD99 antigen OS=Homo sapiens OX=9606 GN=CD99 PE=1 SV=1;sp|P14209-3|CD99_HUMAN Isoform 3 of CD99 antigen OS=Homo sapiens OX=9606 GN=CD99	2	2	2	2	1	1	0	0	0	0	0	2	1	0	0	1
P14314;P14314-2	P14314;P14314-2	21;21	21;21	21;21	Glucosidase 2 subunit beta	PRKCSH	0		0		0		0		0		0		0		0		0		0		0		0		0		sp|P14314|GLU2B_HUMAN Glucosidase 2 subunit beta OS=Homo sapiens OX=9606 GN=PRKCSH PE=1 SV=2;sp|P14314-2|GLU2B_HUMAN Isoform 2 of Glucosidase 2 subunit beta OS=Homo sapiens OX=9606 GN=PRKCSH	2	21	21	21	16	13	18	18	16	14	9	12	8	10	13	10
P14317;P14317-2	P14317	5;1	5;1	5;1	Hematopoietic lineage cell-specific protein	HCLS1	0		0		0		0		0		0		0		0		0		0		0		0		0		sp|P14317|HCLS1_HUMAN Hematopoietic lineage cell-specific protein OS=Homo sapiens OX=9606 GN=HCLS1 PE=1 SV=3	2	5	5	5	0	0	0	0	0	0	2	3	1	3	4	3
P14324;P14324-2	P14324;P14324-2	8;8	8;8	8;8	Farnesyl pyrophosphate synthase	FDPS	0		0		0		0		0		0		0		0		0		0		0		0		0		sp|P14324|FPPS_HUMAN Farnesyl pyrophosphate synthase OS=Homo sapiens OX=9606 GN=FDPS PE=1 SV=4;sp|P14324-2|FPPS_HUMAN Isoform 2 of Farnesyl pyrophosphate synthase OS=Homo sapiens OX=9606 GN=FDPS	2	8	8	8	3	6	4	6	5	6	5	6	6	6	6	7
P14406	P14406	2	2	2	Cytochrome c oxidase subunit 7A2, mitochondrial	COX7A2	0		0		0		0		0		0		0		0		0		0		0		0		0		sp|P14406|CX7A2_HUMAN Cytochrome c oxidase subunit 7A2, mitochondrial OS=Homo sapiens OX=9606 GN=COX7A2 PE=1 SV=1	1	2	2	2	2	2	2	2	2	2	0	1	0	0	1	1
P14550	P14550	7	7	7	Alcohol dehydrogenase [NADP(+)]	AKR1A1	0		0		0		0		0		0		0		0		0		0		0		0		0		sp|P14550|AK1A1_HUMAN Aldo-keto reductase family 1 member A1 OS=Homo sapiens OX=9606 GN=AKR1A1 PE=1 SV=3	1	7	7	7	5	2	1	1	3	2	1	2	2	1	3	1
P14618;P14618-3	P14618;P14618-3	44;41	44;41	5;5	Pyruvate kinase PKM	PKM	0		0		0		0		0		0		0		0		0		0		0		0		0		sp|P14618|KPYM_HUMAN Pyruvate kinase PKM OS=Homo sapiens OX=9606 GN=PKM PE=1 SV=4;sp|P14618-3|KPYM_HUMAN Isoform 3 of Pyruvate kinase PKM OS=Homo sapiens OX=9606 GN=PKM	2	44	44	5	33	30	31	32	34	27	28	30	25	29	30	30
P14618-2	P14618-2	42	3	3	Pyruvate kinase PKM	PKM	0		0		0		0		0		0		0		0		0		0		0		0		0		sp|P14618-2|KPYM_HUMAN Isoform M1 of Pyruvate kinase PKM OS=Homo sapiens OX=9606 GN=PKM	1	42	3	3	30	26	26	28	30	23	23	27	21	26	26	27
P14621	P14621	1	1	1	Acylphosphatase-2	ACYP2	0		0		0		0		0		0		0		0		0		0		0		0		0		sp|P14621|ACYP2_HUMAN Acylphosphatase-2 OS=Homo sapiens OX=9606 GN=ACYP2 PE=1 SV=2	1	1	1	1	0	0	0	0	0	0	0	1	1	1	0	1
P14625	P14625	55	55	47	Endoplasmin	HSP90B1	0		0		0		0		0		0		0		0		0		0		0		0		0		sp|P14625|ENPL_HUMAN Endoplasmin OS=Homo sapiens OX=9606 GN=HSP90B1 PE=1 SV=1	1	55	55	47	29	28	38	33	39	32	23	26	17	26	25	25
P14678;P63162;P14678-2;P14678-3;P63162-2	P14678;P63162;P14678-2;P14678-3;P63162-2	6;6;6;6;6	6;6;6;6;6	6;6;6;6;6	Small nuclear ribonucleoprotein-associated proteins B and B;Small nuclear ribonucleoprotein-associated protein N	SNRPB;SNRPN	0		0		0		0		0		0		0		0		0		0		0		0		0		sp|P14678|RSMB_HUMAN Small nuclear ribonucleoprotein-associated proteins B and B OS=Homo sapiens OX=9606 GN=SNRPB PE=1 SV=2;sp|P63162|RSMN_HUMAN Small nuclear ribonucleoprotein-associated protein N OS=Homo sapiens OX=9606 GN=SNRPN PE=1 SV=1;sp|P14678-2|RS	5	6	6	6	4	3	3	3	3	5	3	3	2	3	3	3
P14735;P14735-2	P14735	11;4	11;4	11;4	Insulin-degrading enzyme	IDE	0		0		0		0		0		0		0		0		0		0		0		0		0		sp|P14735|IDE_HUMAN Insulin-degrading enzyme OS=Homo sapiens OX=9606 GN=IDE PE=1 SV=4	2	11	11	11	4	4	3	2	5	3	1	3	2	3	1	2
P14859;P14859-5;P14859-4;P14859-3;P14859-2;P14859-6	P14859;P14859-5;P14859-4;P14859-3;P14859-2;P14859-6	1;1;1;1;1;1	1;1;1;1;1;1	1;1;1;1;1;1	POU domain, class 2, transcription factor 1	POU2F1	0		0		0		0		0		0		0		0		0		0		0		0		0		sp|P14859|PO2F1_HUMAN POU domain, class 2, transcription factor 1 OS=Homo sapiens OX=9606 GN=POU2F1 PE=1 SV=2;sp|P14859-5|PO2F1_HUMAN Isoform 5 of POU domain, class 2, transcription factor 1 OS=Homo sapiens OX=9606 GN=POU2F1;sp|P14859-4|PO2F1_HUMAN Isoform	6	1	1	1	0	1	0	0	0	0	0	0	0	0	0	0
P14866;P14866-2	P14866;P14866-2	18;15	18;15	18;15	Heterogeneous nuclear ribonucleoprotein L	HNRNPL	0		0		0		0		0		0		0		0		0		0		0		0		0		sp|P14866|HNRPL_HUMAN Heterogeneous nuclear ribonucleoprotein L OS=Homo sapiens OX=9606 GN=HNRNPL PE=1 SV=2;sp|P14866-2|HNRPL_HUMAN Isoform 2 of Heterogeneous nuclear ribonucleoprotein L OS=Homo sapiens OX=9606 GN=HNRNPL	2	18	18	18	14	12	12	11	10	10	5	5	4	6	6	8
P14868;P14868-2	P14868;P14868-2	29;25	29;25	29;25	Aspartate--tRNA ligase, cytoplasmic	DARS	0		0		0		0		0		0		0		0		0		0		0		0		0		sp|P14868|SYDC_HUMAN Aspartate--tRNA ligase, cytoplasmic OS=Homo sapiens OX=9606 GN=DARS1 PE=1 SV=2;sp|P14868-2|SYDC_HUMAN Isoform 2 of Aspartate--tRNA ligase, cytoplasmic OS=Homo sapiens OX=9606 GN=DARS1	2	29	29	29	17	17	18	15	13	16	20	15	17	20	16	16
P14927;P14927-2	P14927;P14927-2	4;3	4;3	4;3	Cytochrome b-c1 complex subunit 7	UQCRB	0		0		0		0		0		0		0		0		0		0		0		0		0		sp|P14927|QCR7_HUMAN Cytochrome b-c1 complex subunit 7 OS=Homo sapiens OX=9606 GN=UQCRB PE=1 SV=2;sp|P14927-2|QCR7_HUMAN Isoform 2 of Cytochrome b-c1 complex subunit 7 OS=Homo sapiens OX=9606 GN=UQCRB	2	4	4	4	4	2	4	3	4	3	2	3	3	2	2	1
P15121	P15121	7	7	7	Aldose reductase	AKR1B1	0		0		0		0		0		0		0		0		0		0		0		0		0		sp|P15121|ALDR_HUMAN Aldo-keto reductase family 1 member B1 OS=Homo sapiens OX=9606 GN=AKR1B1 PE=1 SV=3	1	7	7	7	2	1	4	3	4	2	3	4	2	4	3	2
P15144	P15144	24	24	24	Aminopeptidase N	ANPEP	0		0		0		0		0		0		0		0		0		0		0		0		0		sp|P15144|AMPN_HUMAN Aminopeptidase N OS=Homo sapiens OX=9606 GN=ANPEP PE=1 SV=4	1	24	24	24	16	15	15	15	15	16	1	2	1	2	1	1
P15151;P15151-3;P15151-2;P15151-4	P15151;P15151-3;P15151-2;P15151-4	3;3;3;2	3;3;3;2	3;3;3;2	Poliovirus receptor	PVR	0		0		0		0		0		0		0		0		0		0		0		0		0		sp|P15151|PVR_HUMAN Poliovirus receptor OS=Homo sapiens OX=9606 GN=PVR PE=1 SV=2;sp|P15151-3|PVR_HUMAN Isoform Gamma of Poliovirus receptor OS=Homo sapiens OX=9606 GN=PVR;sp|P15151-2|PVR_HUMAN Isoform Beta of Poliovirus receptor OS=Homo sapiens OX=9606 GN=	4	3	3	3	1	0	0	0	0	0	0	1	1	1	1	1
P15153;P17081;Q9H4E5;Q9H4E5-2	P15153	7;1;1;1	7;1;1;1	3;0;0;0	Ras-related C3 botulinum toxin substrate 2	RAC2	0		0		0		0		0		0		0		0		0		0		0		0		0		sp|P15153|RAC2_HUMAN Ras-related C3 botulinum toxin substrate 2 OS=Homo sapiens OX=9606 GN=RAC2 PE=1 SV=1	4	7	7	3	3	3	3	2	2	3	4	5	5	6	7	6
P15170-3;P15170-2;P15170;Q8IYD1	P15170-3;P15170-2;P15170;Q8IYD1	18;18;17;10	18;18;17;10	18;18;17;10	Eukaryotic peptide chain release factor GTP-binding subunit ERF3A;Eukaryotic peptide chain release factor GTP-binding subunit ERF3B	GSPT1;GSPT2	0		0		0		0		0		0		0		0		0		0		0		0		0		sp|P15170-3|ERF3A_HUMAN Isoform 3 of Eukaryotic peptide chain release factor GTP-binding subunit ERF3A OS=Homo sapiens OX=9606 GN=GSPT1;sp|P15170-2|ERF3A_HUMAN Isoform 2 of Eukaryotic peptide chain release factor GTP-binding subunit ERF3A OS=Homo sapiens O	4	18	18	18	5	7	10	10	9	7	3	2	2	4	6	3
P15311	P15311	37	25	23	Ezrin	EZR	0		0		0		0		0		0		0		0		0		0		0		0		0		sp|P15311|EZRI_HUMAN Ezrin OS=Homo sapiens OX=9606 GN=EZR PE=1 SV=4	1	37	25	23	16	21	24	16	20	15	16	18	16	18	18	21
P15374	P15374	5	5	5	Ubiquitin carboxyl-terminal hydrolase isozyme L3	UCHL3	0		0		0		0		0		0		0		0		0		0		0		0		0		sp|P15374|UCHL3_HUMAN Ubiquitin carboxyl-terminal hydrolase isozyme L3 OS=Homo sapiens OX=9606 GN=UCHL3 PE=1 SV=1	1	5	5	5	3	4	3	2	3	2	2	3	2	2	3	2
P15407	P15407	1	1	1	Fos-related antigen 1	FOSL1	0		0		0		0		0		0		0		0		0		0		0		0		0		sp|P15407|FOSL1_HUMAN Fos-related antigen 1 OS=Homo sapiens OX=9606 GN=FOSL1 PE=1 SV=1	1	1	1	1	1	1	0	1	1	1	0	0	1	1	0	1
P15531;P15531-2	P15531;P15531-2	12;12	1;1	1;1	Nucleoside diphosphate kinase A	NME1	0		0		0		0		0		0		0		0		0		0		0		0		0		sp|P15531|NDKA_HUMAN Nucleoside diphosphate kinase A OS=Homo sapiens OX=9606 GN=NME1 PE=1 SV=1;sp|P15531-2|NDKA_HUMAN Isoform 2 of Nucleoside diphosphate kinase A OS=Homo sapiens OX=9606 GN=NME1	2	12	1	1	8	6	10	6	10	10	5	10	8	8	6	11
P15559;P15559-2;P15559-3	P15559;P15559-2;P15559-3	9;9;8	9;9;8	9;9;8	NAD(P)H dehydrogenase [quinone] 1	NQO1	0		0		0		0		0		0		0		0		0		0		0		0		0		sp|P15559|NQO1_HUMAN NAD(P)H dehydrogenase [quinone] 1 OS=Homo sapiens OX=9606 GN=NQO1 PE=1 SV=1;sp|P15559-2|NQO1_HUMAN Isoform 2 of NAD(P)H dehydrogenase [quinone] 1 OS=Homo sapiens OX=9606 GN=NQO1;sp|P15559-3|NQO1_HUMAN Isoform 3 of NAD(P)H dehydrogenase	3	9	9	9	5	1	6	1	5	1	3	6	3	5	3	4
P15880	P15880	14	14	14	40S ribosomal protein S2	RPS2	0		0		0		0		0		0		0		0		0		0		0		0		0		sp|P15880|RS2_HUMAN 40S ribosomal protein S2 OS=Homo sapiens OX=9606 GN=RPS2 PE=1 SV=2	1	14	14	14	5	6	9	7	8	6	6	7	6	7	6	6
P15927;P15927-2;P15927-3	P15927;P15927-2;P15927-3	4;4;4	4;4;4	4;4;4	Replication protein A 32 kDa subunit	RPA2	0		0		0		0		0		0		0		0		0		0		0		0		0		sp|P15927|RFA2_HUMAN Replication protein A 32 kDa subunit OS=Homo sapiens OX=9606 GN=RPA2 PE=1 SV=1;sp|P15927-2|RFA2_HUMAN Isoform 2 of Replication protein A 32 kDa subunit OS=Homo sapiens OX=9606 GN=RPA2;sp|P15927-3|RFA2_HUMAN Isoform 3 of Replication pro	3	4	4	4	4	4	3	2	1	2	2	3	2	3	2	2
P16070;P16070-12;P16070-5;P16070-7;P16070-3;P16070-4;P16070-6;P16070-17;P16070-8;P16070-16;P16070-10;P16070-11;P16070-13;P16070-14;P16070-18;P16070-9;P16070-15;P16070-19	P16070;P16070-12;P16070-5;P16070-7;P16070-3;P16070-4;P16070-6;P16070-17;P16070-8;P16070-16;P16070-10;P16070-11;P16070-13;P16070-14;P16070-18;P16070-9;P16070-15	9;9;9;9;9;9;9;9;9;9;9;9;9;9;9;5;5;3	9;9;9;9;9;9;9;9;9;9;9;9;9;9;9;5;5;3	9;9;9;9;9;9;9;9;9;9;9;9;9;9;9;5;5;3	CD44 antigen	CD44	0		0		0		0		0		0		0		0		0		0		0		0		0		sp|P16070|CD44_HUMAN CD44 antigen OS=Homo sapiens OX=9606 GN=CD44 PE=1 SV=3;sp|P16070-12|CD44_HUMAN Isoform 12 of CD44 antigen OS=Homo sapiens OX=9606 GN=CD44;sp|P16070-5|CD44_HUMAN Isoform 5 of CD44 antigen OS=Homo sapiens OX=9606 GN=CD44;sp|P16070-7|CD44	18	9	9	9	7	3	3	7	7	5	7	6	7	7	8	8
P16152;P16152-2	P16152	13;6	13;6	11;4	Carbonyl reductase [NADPH] 1	CBR1	0		0		0		0		0		0		0		0		0		0		0		0		0		sp|P16152|CBR1_HUMAN Carbonyl reductase [NADPH] 1 OS=Homo sapiens OX=9606 GN=CBR1 PE=1 SV=3	2	13	13	11	8	9	11	9	10	8	7	10	4	9	8	8
P16401	P16401	9	5	5	Histone H1.5	HIST1H1B	0		0		0		0		0		0		0		0		0		0		0		0		0		sp|P16401|H15_HUMAN Histone H1.5 OS=Homo sapiens OX=9606 GN=H1-5 PE=1 SV=3	1	9	5	5	2	1	3	2	5	4	1	4	3	3	1	5
P16402	P16402	11	3	3	Histone H1.3	HIST1H1D	0		0		0		0		0		0		0		0		0		0		0		0		0		sp|P16402|H13_HUMAN Histone H1.3 OS=Homo sapiens OX=9606 GN=H1-3 PE=1 SV=2	1	11	3	3	5	3	3	5	5	3	0	3	2	2	0	5
P16403;Q02539;P22492	P16403	12;4;3	2;0;0	2;0;0	Histone H1.2	HIST1H1C	0		0		0		0		0		0		0		0		0		0		0		0		0		sp|P16403|H12_HUMAN Histone H1.2 OS=Homo sapiens OX=9606 GN=H1-2 PE=1 SV=2	3	12	2	2	4	3	3	6	6	3	2	5	4	4	2	7
P16435	P16435	3	3	3	NADPH--cytochrome P450 reductase	POR	0		0		0		0		0		0		0		0		0		0		0		0		0		sp|P16435|NCPR_HUMAN NADPH--cytochrome P450 reductase OS=Homo sapiens OX=9606 GN=POR PE=1 SV=2	1	3	3	3	0	0	3	2	1	2	0	1	0	1	0	0
P16615;P16615-5;P16615-2;P16615-3;P16615-4;O14983;O14983-2;O14983-3;Q93084;Q93084-4;Q93084-3;Q93084-7;Q93084-1;Q93084-6;Q93084-5	P16615;P16615-5;P16615-2;P16615-3;P16615-4	37;35;35;35;33;14;14;11;9;9;9;9;9;9;9	37;35;35;35;33;14;14;11;9;9;9;9;9;9;9	37;35;35;35;33;14;14;11;9;9;9;9;9;9;9	Sarcoplasmic/endoplasmic reticulum calcium ATPase 2	ATP2A2	0		0		0		0		0		0		0		0		0		0		0		0		0		sp|P16615|AT2A2_HUMAN Sarcoplasmic/endoplasmic reticulum calcium ATPase 2 OS=Homo sapiens OX=9606 GN=ATP2A2 PE=1 SV=1;sp|P16615-5|AT2A2_HUMAN Isoform 5 of Sarcoplasmic/endoplasmic reticulum calcium ATPase 2 OS=Homo sapiens OX=9606 GN=ATP2A2;sp|P16615-2|AT2	15	37	37	37	17	20	26	23	27	22	7	8	4	6	7	10
P16930;P16930-2	P16930;P16930-2	4;3	4;3	4;3	Fumarylacetoacetase	FAH	0		0		0		0		0		0		0		0		0		0		0		0		0		sp|P16930|FAAA_HUMAN Fumarylacetoacetase OS=Homo sapiens OX=9606 GN=FAH PE=1 SV=2;sp|P16930-2|FAAA_HUMAN Isoform 2 of Fumarylacetoacetase OS=Homo sapiens OX=9606 GN=FAH	2	4	4	4	1	1	0	1	1	1	2	2	1	1	2	0
P16949;P16949-2;Q9H169;Q9H169-3;Q9H169-4;Q9H169-2	P16949;P16949-2	14;9;1;1;1;1	14;9;1;1;1;1	11;6;0;0;0;0	Stathmin	STMN1	0		0		0		0		0		0		0		0		0		0		0		0		0		sp|P16949|STMN1_HUMAN Stathmin OS=Homo sapiens OX=9606 GN=STMN1 PE=1 SV=3;sp|P16949-2|STMN1_HUMAN Isoform 2 of Stathmin OS=Homo sapiens OX=9606 GN=STMN1	6	14	14	11	8	4	8	6	5	4	4	9	5	10	7	10
P16989;P16989-2;P16989-3	P16989;P16989-2;P16989-3	9;8;8	4;3;3	4;3;3	Y-box-binding protein 3	YBX3	0		0		0		0		0		0		0		0		0		0		0		0		0		sp|P16989|YBOX3_HUMAN Y-box-binding protein 3 OS=Homo sapiens OX=9606 GN=YBX3 PE=1 SV=4;sp|P16989-2|YBOX3_HUMAN Isoform 2 of Y-box-binding protein 3 OS=Homo sapiens OX=9606 GN=YBX3;sp|P16989-3|YBOX3_HUMAN Isoform 3 of Y-box-binding protein 3 OS=Homo sapien	3	9	4	4	5	6	7	6	7	6	5	4	5	5	5	5
P17066;P48741	P17066;P48741	11;6	1;1	1;1	Heat shock 70 kDa protein 6;Putative heat shock 70 kDa protein 7	HSPA6;HSPA7	0		0		0		0		0		0		0		0		0		0		0		0		0		sp|P17066|HSP76_HUMAN Heat shock 70 kDa protein 6 OS=Homo sapiens OX=9606 GN=HSPA6 PE=1 SV=2;sp|P48741|HSP77_HUMAN Putative heat shock 70 kDa protein 7 OS=Homo sapiens OX=9606 GN=HSPA7 PE=5 SV=2	2	11	1	1	6	5	9	9	8	8	5	7	6	7	7	7
P17096;P17096-3	P17096;P17096-3	9;6	9;6	3;3	High mobility group protein HMG-I/HMG-Y	HMGA1	0		0		0		0		0		0		0		0		0		0		0		0		0		sp|P17096|HMGA1_HUMAN High mobility group protein HMG-I/HMG-Y OS=Homo sapiens OX=9606 GN=HMGA1 PE=1 SV=3;sp|P17096-3|HMGA1_HUMAN Isoform HMG-R of High mobility group protein HMG-I/HMG-Y OS=Homo sapiens OX=9606 GN=HMGA1	2	9	9	3	5	4	6	6	6	7	5	7	5	4	6	9
P17174;P17174-2	P17174;P17174-2	12;11	12;11	12;11	Aspartate aminotransferase, cytoplasmic	GOT1	0		0		0		0		0		0		0		0		0		0		0		0		0		sp|P17174|AATC_HUMAN Aspartate aminotransferase, cytoplasmic OS=Homo sapiens OX=9606 GN=GOT1 PE=1 SV=3;sp|P17174-2|AATC_HUMAN Isoform 2 of Aspartate aminotransferase, cytoplasmic OS=Homo sapiens OX=9606 GN=GOT1	2	12	12	12	8	5	5	3	7	6	3	3	2	5	2	4
P17301	P17301	6	6	6	Integrin alpha-2	ITGA2	0		0		0		0		0		0		0		0		0		0		0		0		0		sp|P17301|ITA2_HUMAN Integrin alpha-2 OS=Homo sapiens OX=9606 GN=ITGA2 PE=1 SV=1	1	6	6	6	3	1	1	4	1	2	2	3	2	3	3	2
P22694;P17612;P17612-2;P22694-2;P22694-10;P22694-4;P22694-3;P22694-5;P22694-7;P22694-6;P22694-9;P22612;P22694-8	P22694;P17612;P17612-2;P22694-2;P22694-10;P22694-4;P22694-3;P22694-5;P22694-7;P22694-6;P22694-9	3;3;3;3;3;3;3;3;3;3;3;1;1	3;3;3;3;3;3;3;3;3;3;3;1;1	3;3;3;3;3;3;3;3;3;3;3;1;1	cAMP-dependent protein kinase catalytic subunit beta;cAMP-dependent protein kinase catalytic subunit alpha	PRKACB;PRKACA	0		0		0		0		0		0		0		0		0		0		0		0		0		sp|P22694|KAPCB_HUMAN cAMP-dependent protein kinase catalytic subunit beta OS=Homo sapiens OX=9606 GN=PRKACB PE=1 SV=2;sp|P17612|KAPCA_HUMAN cAMP-dependent protein kinase catalytic subunit alpha OS=Homo sapiens OX=9606 GN=PRKACA PE=1 SV=2;sp|P17612-2|KAPCA	13	3	3	3	1	1	2	3	1	2	1	1	1	1	2	1
P17655;P17655-2	P17655;P17655-2	22;18	22;18	22;18	Calpain-2 catalytic subunit	CAPN2	0		0		0		0		0		0		0		0		0		0		0		0		0		sp|P17655|CAN2_HUMAN Calpain-2 catalytic subunit OS=Homo sapiens OX=9606 GN=CAPN2 PE=1 SV=6;sp|P17655-2|CAN2_HUMAN Isoform 2 of Calpain-2 catalytic subunit OS=Homo sapiens OX=9606 GN=CAPN2	2	22	22	22	12	12	13	12	13	12	12	8	8	9	7	7
P17693;P17693-5;P17693-6;P17693-4;P17693-2	P17693;P17693-5;P17693-6;P17693-4;P17693-2	4;4;2;2;2	3;3;1;2;1	3;3;1;2;1	HLA class I histocompatibility antigen, alpha chain G	HLA-G	0		0		0		0		0		0		0		0		0		0		0		0		0		sp|P17693|HLAG_HUMAN HLA class I histocompatibility antigen, alpha chain G OS=Homo sapiens OX=9606 GN=HLA-G PE=1 SV=1;sp|P17693-5|HLAG_HUMAN Isoform 5 of HLA class I histocompatibility antigen, alpha chain G OS=Homo sapiens OX=9606 GN=HLA-G;sp|P17693-6|HLA	5	4	3	3	1	1	1	3	2	0	0	0	1	1	2	1
P17812;P17812-2	P17812;P17812-2	13;8	13;8	12;8	CTP synthase 1	CTPS1	0		0		0		0		0		0		0		0		0		0		0		0		0		sp|P17812|PYRG1_HUMAN CTP synthase 1 OS=Homo sapiens OX=9606 GN=CTPS1 PE=1 SV=2;sp|P17812-2|PYRG1_HUMAN Isoform 2 of CTP synthase 1 OS=Homo sapiens OX=9606 GN=CTPS1	2	13	13	12	8	6	10	9	7	5	6	3	5	4	6	4
P17813;P17813-2	P17813;P17813-2	2;2	2;2	2;2	Endoglin	ENG	0		0		0		0		0		0		0		0		0		0		0		0		0		sp|P17813|EGLN_HUMAN Endoglin OS=Homo sapiens OX=9606 GN=ENG PE=1 SV=2;sp|P17813-2|EGLN_HUMAN Isoform Short of Endoglin OS=Homo sapiens OX=9606 GN=ENG	2	2	2	2	0	0	0	0	0	0	1	1	0	1	1	2
P17844;P17844-2	P17844;P17844-2	24;23	17;16	17;16	Probable ATP-dependent RNA helicase DDX5	DDX5	0		0		0		0		0		0		0		0		0		0		0		0		0		sp|P17844|DDX5_HUMAN Probable ATP-dependent RNA helicase DDX5 OS=Homo sapiens OX=9606 GN=DDX5 PE=1 SV=1;sp|P17844-2|DDX5_HUMAN Isoform 2 of Probable ATP-dependent RNA helicase DDX5 OS=Homo sapiens OX=9606 GN=DDX5	2	24	17	17	18	16	15	17	18	16	17	13	16	14	14	13
P17858;P17858-2	P17858;P17858-2	7;6	3;3	3;3	ATP-dependent 6-phosphofructokinase, liver type	PFKL	0		0		0		0		0		0		0		0		0		0		0		0		0		sp|P17858|PFKAL_HUMAN ATP-dependent 6-phosphofructokinase, liver type OS=Homo sapiens OX=9606 GN=PFKL PE=1 SV=6;sp|P17858-2|PFKAL_HUMAN Isoform 2 of ATP-dependent 6-phosphofructokinase, liver type OS=Homo sapiens OX=9606 GN=PFKL	2	7	3	3	5	4	4	3	1	2	3	5	2	5	6	3
P17931	P17931	2	2	2	Galectin-3	LGALS3	0		0		0		0		0		0		0		0		0		0		0		0		0		sp|P17931|LEG3_HUMAN Galectin-3 OS=Homo sapiens OX=9606 GN=LGALS3 PE=1 SV=5	1	2	2	2	1	1	1	1	1	1	1	1	1	2	0	1
P17980	P17980	18	18	18	26S protease regulatory subunit 6A	PSMC3	0		0		0		0		0		0		0		0		0		0		0		0		0		sp|P17980|PRS6A_HUMAN 26S proteasome regulatory subunit 6A OS=Homo sapiens OX=9606 GN=PSMC3 PE=1 SV=3	1	18	18	18	11	13	11	10	10	9	6	6	6	6	8	7
P17987	P17987	30	30	30	T-complex protein 1 subunit alpha	TCP1	0		0		0		0		0		0		0		0		0		0		0		0		0		sp|P17987|TCPA_HUMAN T-complex protein 1 subunit alpha OS=Homo sapiens OX=9606 GN=TCP1 PE=1 SV=1	1	30	30	30	18	16	21	23	20	18	15	12	14	13	16	14
P18031	P18031	12	12	12	Tyrosine-protein phosphatase non-receptor type 1	PTPN1	0		0		0		0		0		0		0		0		0		0		0		0		0		sp|P18031|PTN1_HUMAN Tyrosine-protein phosphatase non-receptor type 1 OS=Homo sapiens OX=9606 GN=PTPN1 PE=1 SV=1	1	12	12	12	6	5	8	6	5	9	6	4	3	5	5	4
P18077	P18077	4	4	4	60S ribosomal protein L35a	RPL35A	0		0		0		0		0		0		0		0		0		0		0		0		0		sp|P18077|RL35A_HUMAN 60S ribosomal protein L35a OS=Homo sapiens OX=9606 GN=RPL35A PE=1 SV=2	1	4	4	4	1	1	3	3	2	2	1	2	2	1	2	0
P18085	P18085	9	5	5	ADP-ribosylation factor 4	ARF4	0		0		0		0		0		0		0		0		0		0		0		0		0		sp|P18085|ARF4_HUMAN ADP-ribosylation factor 4 OS=Homo sapiens OX=9606 GN=ARF4 PE=1 SV=3	1	9	5	5	5	5	4	3	5	3	3	1	3	2	4	1
P18124	P18124	12	12	12	60S ribosomal protein L7	RPL7	0		0		0		0		0		0		0		0		0		0		0		0		0		sp|P18124|RL7_HUMAN 60S ribosomal protein L7 OS=Homo sapiens OX=9606 GN=RPL7 PE=1 SV=1	1	12	12	12	7	5	7	5	7	5	4	4	4	5	5	4
P18206;P18206-2;P18206-3	P18206;P18206-2	45;45;9	45;45;9	45;45;9	Vinculin	VCL	0		0		0		0		0		0		0		0		0		0		0		0		0		sp|P18206|VINC_HUMAN Vinculin OS=Homo sapiens OX=9606 GN=VCL PE=1 SV=4;sp|P18206-2|VINC_HUMAN Isoform 1 of Vinculin OS=Homo sapiens OX=9606 GN=VCL	3	45	45	45	18	16	18	19	20	14	22	25	19	28	24	24
P18615;P18615-3;P18615-4	P18615;P18615-3;P18615-4	4;4;3	4;4;3	4;4;3	Negative elongation factor E	NELFE	0		0		0		0		0		0		0		0		0		0		0		0		0		sp|P18615|NELFE_HUMAN Negative elongation factor E OS=Homo sapiens OX=9606 GN=NELFE PE=1 SV=3;sp|P18615-3|NELFE_HUMAN Isoform 2 of Negative elongation factor E OS=Homo sapiens OX=9606 GN=NELFE;sp|P18615-4|NELFE_HUMAN Isoform 3 of Negative elongation factor	3	4	4	4	2	1	0	3	2	3	2	0	1	0	1	0
P18621;P18621-3;P18621-2	P18621;P18621-3;P18621-2	8;8;7	8;8;7	8;8;7	60S ribosomal protein L17	RPL17	0		0		0		0		0		0		0		0		0		0		0		0		0		sp|P18621|RL17_HUMAN 60S ribosomal protein L17 OS=Homo sapiens OX=9606 GN=RPL17 PE=1 SV=3;sp|P18621-3|RL17_HUMAN Isoform 3 of 60S ribosomal protein L17 OS=Homo sapiens OX=9606 GN=RPL17;sp|P18621-2|RL17_HUMAN Isoform 2 of 60S ribosomal protein L17 OS=Homo s	3	8	8	8	4	3	7	5	4	5	5	4	5	5	4	4
P18669;P15259	P18669	14;5	14;5	10;3	Phosphoglycerate mutase 1	PGAM1	0		0		0		0		0		0		0		0		0		0		0		0		0		sp|P18669|PGAM1_HUMAN Phosphoglycerate mutase 1 OS=Homo sapiens OX=9606 GN=PGAM1 PE=1 SV=2	2	14	14	10	10	10	10	11	10	11	11	12	11	12	10	13
P18754;P18754-2	P18754;P18754-2	3;3	3;3	3;3	Regulator of chromosome condensation	RCC1	0		0		0		0		0		0		0		0		0		0		0		0		0		sp|P18754|RCC1_HUMAN Regulator of chromosome condensation OS=Homo sapiens OX=9606 GN=RCC1 PE=1 SV=1;sp|P18754-2|RCC1_HUMAN Isoform 2 of Regulator of chromosome condensation OS=Homo sapiens OX=9606 GN=RCC1	2	3	3	3	3	1	1	1	2	3	1	0	0	0	0	1
P18827	P18827	1	1	1	Syndecan-1	SDC1	0		0		0		0		0		0		0		0		0		0		0		0		0		sp|P18827|SDC1_HUMAN Syndecan-1 OS=Homo sapiens OX=9606 GN=SDC1 PE=1 SV=3	1	1	1	1	0	0	0	0	0	0	1	0	0	0	1	0
P18858;P18858-2;P18858-3	P18858;P18858-2;P18858-3	5;5;3	5;5;3	5;5;3	DNA ligase 1	LIG1	0		0		0		0		0		0		0		0		0		0		0		0		0		sp|P18858|DNLI1_HUMAN DNA ligase 1 OS=Homo sapiens OX=9606 GN=LIG1 PE=1 SV=1;sp|P18858-2|DNLI1_HUMAN Isoform 2 of DNA ligase 1 OS=Homo sapiens OX=9606 GN=LIG1;sp|P18858-3|DNLI1_HUMAN Isoform 3 of DNA ligase 1 OS=Homo sapiens OX=9606 GN=LIG1	3	5	5	5	0	1	2	2	2	1	2	1	3	2	1	2
P18859;P18859-2	P18859;P18859-2	4;4	4;4	4;4	ATP synthase-coupling factor 6, mitochondrial	ATP5J	0		0		0		0		0		0		0		0		0		0		0		0		0		sp|P18859|ATP5J_HUMAN ATP synthase-coupling factor 6, mitochondrial OS=Homo sapiens OX=9606 GN=ATP5PF PE=1 SV=1;sp|P18859-2|ATP5J_HUMAN Isoform 2 of ATP synthase-coupling factor 6, mitochondrial OS=Homo sapiens OX=9606 GN=ATP5PF	2	4	4	4	1	2	2	1	2	3	1	2	1	2	3	3
P19022;P19022-2	P19022;P19022-2	4;4	4;4	4;4	Cadherin-2	CDH2	0		0		0		0		0		0		0		0		0		0		0		0		0		sp|P19022|CADH2_HUMAN Cadherin-2 OS=Homo sapiens OX=9606 GN=CDH2 PE=1 SV=4;sp|P19022-2|CADH2_HUMAN Isoform 2 of Cadherin-2 OS=Homo sapiens OX=9606 GN=CDH2	2	4	4	4	4	2	1	2	1	1	0	0	0	1	1	1
P19174;P19174-2	P19174;P19174-2	4;4	4;4	4;4	1-phosphatidylinositol 4,5-bisphosphate phosphodiesterase gamma-1	PLCG1	0		0		0		0		0		0		0		0		0		0		0		0		0		sp|P19174|PLCG1_HUMAN 1-phosphatidylinositol 4,5-bisphosphate phosphodiesterase gamma-1 OS=Homo sapiens OX=9606 GN=PLCG1 PE=1 SV=1;sp|P19174-2|PLCG1_HUMAN Isoform 2 of 1-phosphatidylinositol 4,5-bisphosphate phosphodiesterase gamma-1 OS=Homo sapiens OX=960	2	4	4	4	1	2	2	3	2	2	0	1	1	0	0	1
P19338	P19338	34	34	34	Nucleolin	NCL	0		0		0		0		0		0		0		0		0		0		0		0		0		sp|P19338|NUCL_HUMAN Nucleolin OS=Homo sapiens OX=9606 GN=NCL PE=1 SV=3	1	34	34	34	13	15	18	15	19	14	16	21	17	17	21	21
P19367;P19367-4;P19367-2;P19367-3;Q2TB90;Q2TB90-3;Q2TB90-2	P19367;P19367-4;P19367-2;P19367-3	24;24;24;24;2;1;1	24;24;24;24;2;1;1	20;20;20;20;1;0;0	Hexokinase-1	HK1	0		0		0		0		0		0		0		0		0		0		0		0		0		sp|P19367|HXK1_HUMAN Hexokinase-1 OS=Homo sapiens OX=9606 GN=HK1 PE=1 SV=3;sp|P19367-4|HXK1_HUMAN Isoform 4 of Hexokinase-1 OS=Homo sapiens OX=9606 GN=HK1;sp|P19367-2|HXK1_HUMAN Isoform 2 of Hexokinase-1 OS=Homo sapiens OX=9606 GN=HK1;sp|P19367-3|HXK1_HUMA	7	24	24	20	9	9	12	12	8	9	13	11	7	13	11	12
P19387	P19387	1	1	1	DNA-directed RNA polymerase II subunit RPB3	POLR2C	0		0		0		0		0		0		0		0		0		0		0		0		0		sp|P19387|RPB3_HUMAN DNA-directed RNA polymerase II subunit RPB3 OS=Homo sapiens OX=9606 GN=POLR2C PE=1 SV=2	1	1	1	1	0	0	0	0	1	0	0	0	0	0	0	0
P19388	P19388	2	2	2	DNA-directed RNA polymerases I, II, and III subunit RPABC1	POLR2E	0		0		0		0		0		0		0		0		0		0		0		0		0		sp|P19388|RPAB1_HUMAN DNA-directed RNA polymerases I, II, and III subunit RPABC1 OS=Homo sapiens OX=9606 GN=POLR2E PE=1 SV=4	1	2	2	2	1	1	1	1	2	1	1	0	0	0	0	0
P19404	P19404	2	2	2	NADH dehydrogenase [ubiquinone] flavoprotein 2, mitochondrial	NDUFV2	0		0		0		0		0		0		0		0		0		0		0		0		0		sp|P19404|NDUV2_HUMAN NADH dehydrogenase [ubiquinone] flavoprotein 2, mitochondrial OS=Homo sapiens OX=9606 GN=NDUFV2 PE=1 SV=2	1	2	2	2	1	2	2	2	2	0	1	0	1	0	1	0
P19525;P19525-2	P19525;P19525-2	9;8	9;8	9;8	Interferon-induced, double-stranded RNA-activated protein kinase	EIF2AK2	0		0		0		0		0		0		0		0		0		0		0		0		0		sp|P19525|E2AK2_HUMAN Interferon-induced, double-stranded RNA-activated protein kinase OS=Homo sapiens OX=9606 GN=EIF2AK2 PE=1 SV=2;sp|P19525-2|E2AK2_HUMAN Isoform 2 of Interferon-induced, double-stranded RNA-activated protein kinase OS=Homo sapiens OX=960	2	9	9	9	3	2	3	4	5	3	6	1	2	2	2	3
P19623	P19623	9	9	9	Spermidine synthase	SRM	0		0		0		0		0		0		0		0		0		0		0		0		0		sp|P19623|SPEE_HUMAN Spermidine synthase OS=Homo sapiens OX=9606 GN=SRM PE=1 SV=1	1	9	9	9	8	8	5	7	7	6	5	5	5	3	6	2
P19784	P19784	7	7	7	Casein kinase II subunit alpha	CSNK2A2	0		0		0		0		0		0		0		0		0		0		0		0		0		sp|P19784|CSK22_HUMAN Casein kinase II subunit alpha OS=Homo sapiens OX=9606 GN=CSNK2A2 PE=1 SV=1	1	7	7	7	3	4	3	3	3	4	3	2	1	1	2	3
P19838;P19838-2;P19838-3	P19838;P19838-2;P19838-3	4;4;3	4;4;3	4;4;3	Nuclear factor NF-kappa-B p105 subunit;Nuclear factor NF-kappa-B p50 subunit	NFKB1	0		0		0		0		0		0		0		0		0		0		0		0		0		sp|P19838|NFKB1_HUMAN Nuclear factor NF-kappa-B p105 subunit OS=Homo sapiens OX=9606 GN=NFKB1 PE=1 SV=2;sp|P19838-2|NFKB1_HUMAN Isoform 2 of Nuclear factor NF-kappa-B p105 subunit OS=Homo sapiens OX=9606 GN=NFKB1;sp|P19838-3|NFKB1_HUMAN Isoform 3 of Nuclea	3	4	4	4	2	1	2	2	2	1	0	0	0	0	0	0
P20020;P20020-2;P20020-4;P20020-6;P20020-5;P20020-1;Q16720-8;Q16720-6;Q16720-3;Q16720-5;Q16720-2;Q16720-7;Q16720-4;Q16720;Q01814-4;Q01814;Q01814-3;Q01814-2;Q01814-6;Q01814-8;Q01814-5;Q01814-7	P20020;P20020-2;P20020-4;P20020-6;P20020-5;P20020-1;Q16720-8;Q16720-6;Q16720-3;Q16720-5;Q16720-2;Q16720-7;Q16720-4;Q16720	6;6;6;6;6;6;3;3;3;3;3;3;3;3;2;2;2;2;2;2;2;2	6;6;6;6;6;6;3;3;3;3;3;3;3;3;2;2;2;2;2;2;2;2	2;2;2;2;2;2;0;0;0;0;0;0;0;0;0;0;0;0;0;0;0;0	Plasma membrane calcium-transporting ATPase 1;Plasma membrane calcium-transporting ATPase 3	ATP2B1;ATP2B3	0		0		0		0		0		0		0		0		0		0		0		0		0		sp|P20020|AT2B1_HUMAN Plasma membrane calcium-transporting ATPase 1 OS=Homo sapiens OX=9606 GN=ATP2B1 PE=1 SV=4;sp|P20020-2|AT2B1_HUMAN Isoform A of Plasma membrane calcium-transporting ATPase 1 OS=Homo sapiens OX=9606 GN=ATP2B1;sp|P20020-4|AT2B1_HUMAN Iso	22	6	6	2	1	3	3	4	3	3	0	0	0	0	0	0
P20042	P20042	13	13	13	Eukaryotic translation initiation factor 2 subunit 2	EIF2S2	0		0		0		0		0		0		0		0		0		0		0		0		0		sp|P20042|IF2B_HUMAN Eukaryotic translation initiation factor 2 subunit 2 OS=Homo sapiens OX=9606 GN=EIF2S2 PE=1 SV=2	1	13	13	13	10	7	7	7	6	7	6	6	7	6	6	7
P20073;P20073-2	P20073;P20073-2	14;14	14;14	14;14	Annexin A7	ANXA7	0		0		0		0		0		0		0		0		0		0		0		0		0		sp|P20073|ANXA7_HUMAN Annexin A7 OS=Homo sapiens OX=9606 GN=ANXA7 PE=1 SV=3;sp|P20073-2|ANXA7_HUMAN Isoform 2 of Annexin A7 OS=Homo sapiens OX=9606 GN=ANXA7	2	14	14	14	4	3	2	4	4	6	6	6	5	6	5	10
P20290	P20290	9	9	2	Transcription factor BTF3	BTF3	0		0		0		0		0		0		0		0		0		0		0		0		0		sp|P20290|BTF3_HUMAN Transcription factor BTF3 OS=Homo sapiens OX=9606 GN=BTF3 PE=1 SV=1	1	9	9	2	5	4	7	6	8	4	4	6	5	5	4	5
P20339;P20339-2	P20339;P20339-2	10;10	10;10	7;7	Ras-related protein Rab-5A	RAB5A	0		0		0		0		0		0		0		0		0		0		0		0		0		sp|P20339|RAB5A_HUMAN Ras-related protein Rab-5A OS=Homo sapiens OX=9606 GN=RAB5A PE=1 SV=2;sp|P20339-2|RAB5A_HUMAN Isoform 2 of Ras-related protein Rab-5A OS=Homo sapiens OX=9606 GN=RAB5A	2	10	10	7	5	7	4	3	3	1	1	2	2	1	0	2
P20340;P20340-2;P20340-4;Q9NRW1;Q9NRW1-2;P20340-3;Q53S08;Q14964	P20340;P20340-2;P20340-4;Q9NRW1	7;7;6;4;3;2;1;1	7;7;6;4;3;2;1;1	7;7;6;4;3;2;1;1	Ras-related protein Rab-6A;Ras-related protein Rab-6B	RAB6A;RAB6B	0		0		0		0		0		0		0		0		0		0		0		0		0		sp|P20340|RAB6A_HUMAN Ras-related protein Rab-6A OS=Homo sapiens OX=9606 GN=RAB6A PE=1 SV=3;sp|P20340-2|RAB6A_HUMAN Isoform 2 of Ras-related protein Rab-6A OS=Homo sapiens OX=9606 GN=RAB6A;sp|P20340-4|RAB6A_HUMAN Isoform 4 of Ras-related protein Rab-6A OS=	8	7	7	7	5	6	4	4	5	5	1	4	1	3	4	4
P20618	P20618	9	9	9	Proteasome subunit beta type-1	PSMB1	0		0		0		0		0		0		0		0		0		0		0		0		0		sp|P20618|PSB1_HUMAN Proteasome subunit beta type-1 OS=Homo sapiens OX=9606 GN=PSMB1 PE=1 SV=2	1	9	9	9	4	6	6	6	6	6	4	5	4	4	5	5
P20645	P20645	6	6	6	Cation-dependent mannose-6-phosphate receptor	M6PR	0		0		0		0		0		0		0		0		0		0		0		0		0		sp|P20645|MPRD_HUMAN Cation-dependent mannose-6-phosphate receptor OS=Homo sapiens OX=9606 GN=M6PR PE=1 SV=1	1	6	6	6	2	2	3	3	1	1	4	2	2	2	3	3
P20674	P20674	3	3	3	Cytochrome c oxidase subunit 5A, mitochondrial	COX5A	0		0		0		0		0		0		0		0		0		0		0		0		0		sp|P20674|COX5A_HUMAN Cytochrome c oxidase subunit 5A, mitochondrial OS=Homo sapiens OX=9606 GN=COX5A PE=1 SV=2	1	3	3	3	3	2	2	2	2	1	0	1	0	0	0	0
P20700	P20700	37	36	35	Lamin-B1	LMNB1	0		0		0		0		0		0		0		0		0		0		0		0		0		sp|P20700|LMNB1_HUMAN Lamin-B1 OS=Homo sapiens OX=9606 GN=LMNB1 PE=1 SV=2	1	37	36	35	20	17	26	24	21	24	15	16	12	12	14	14
P20810-5;P20810-9;P20810-10;P20810-7;P20810-6;P20810;P20810-2;P20810-4;P20810-8;P20810-3	P20810-5;P20810-9;P20810-10;P20810-7;P20810-6;P20810;P20810-2;P20810-4;P20810-8;P20810-3	23;23;23;23;23;19;19;19;19;16	23;23;23;23;23;19;19;19;19;16	23;23;23;23;23;19;19;19;19;16	Calpastatin	CAST	0		0		0		0		0		0		0		0		0		0		0		0		0		sp|P20810-5|ICAL_HUMAN Isoform 5 of Calpastatin OS=Homo sapiens OX=9606 GN=CAST;sp|P20810-9|ICAL_HUMAN Isoform 9 of Calpastatin OS=Homo sapiens OX=9606 GN=CAST;sp|P20810-10|ICAL_HUMAN Isoform 10 of Calpastatin OS=Homo sapiens OX=9606 GN=CAST;sp|P20810-7|IC	10	23	23	23	11	9	14	13	15	12	13	14	7	16	14	16
P20827;P20827-2	P20827;P20827-2	1;1	1;1	1;1	Ephrin-A1;Ephrin-A1, secreted form	EFNA1	0		0		0		0		0		0		0		0		0		0		0		0		0		sp|P20827|EFNA1_HUMAN Ephrin-A1 OS=Homo sapiens OX=9606 GN=EFNA1 PE=1 SV=2;sp|P20827-2|EFNA1_HUMAN Isoform 2 of Ephrin-A1 OS=Homo sapiens OX=9606 GN=EFNA1	2	1	1	1	0	0	0	0	0	0	0	0	0	0	0	1
P20839;P20839-6;P20839-7;P20839-3;P20839-5;P20839-2;P20839-4	P20839;P20839-6;P20839-7;P20839-3;P20839-5;P20839-2;P20839-4	7;7;7;7;7;6;6	5;5;5;5;5;4;4	5;5;5;5;5;4;4	Inosine-5-monophosphate dehydrogenase 1	IMPDH1	0		0		0		0		0		0		0		0		0		0		0		0		0		sp|P20839|IMDH1_HUMAN Inosine-5-monophosphate dehydrogenase 1 OS=Homo sapiens OX=9606 GN=IMPDH1 PE=1 SV=2;sp|P20839-6|IMDH1_HUMAN Isoform 6 of Inosine-5-monophosphate dehydrogenase 1 OS=Homo sapiens OX=9606 GN=IMPDH1;sp|P20839-7|IMDH1_HUMAN Isoform 7 of	7	7	5	5	4	1	1	1	2	2	2	2	1	1	2	1
P20929-3;P20929-2;P20929;P20929-4	P20929-3;P20929-2;P20929;P20929-4	5;5;4;4	5;5;4;4	5;5;4;4	Nebulin	NEB	0		0		0		0		0		0		0		0		0		0		0		0		0		sp|P20929-3|NEBU_HUMAN Isoform 3 of Nebulin OS=Homo sapiens OX=9606 GN=NEB;sp|P20929-2|NEBU_HUMAN Isoform 2 of Nebulin OS=Homo sapiens OX=9606 GN=NEB;sp|P20929|NEBU_HUMAN Nebulin OS=Homo sapiens OX=9606 GN=NEB PE=1 SV=5;sp|P20929-4|NEBU_HUMAN Isoform 4 of	4	5	5	5	0	2	0	2	0	0	0	1	0	1	0	0
P20936;P20936-2;P20936-4;P20936-3	P20936;P20936-2;P20936-4	9;9;9;3	9;9;9;3	9;9;9;3	Ras GTPase-activating protein 1	RASA1	0		0		0		0		0		0		0		0		0		0		0		0		0		sp|P20936|RASA1_HUMAN Ras GTPase-activating protein 1 OS=Homo sapiens OX=9606 GN=RASA1 PE=1 SV=1;sp|P20936-2|RASA1_HUMAN Isoform 2 of Ras GTPase-activating protein 1 OS=Homo sapiens OX=9606 GN=RASA1;sp|P20936-4|RASA1_HUMAN Isoform 4 of Ras GTPase-activatin	4	9	9	9	1	3	2	2	2	4	5	1	2	1	1	1
P20962	P20962	4	4	4	Parathymosin	PTMS	0		0		0		0		0		0		0		0		0		0		0		0		0		sp|P20962|PTMS_HUMAN Parathymosin OS=Homo sapiens OX=9606 GN=PTMS PE=1 SV=2	1	4	4	4	2	0	3	2	2	3	0	3	1	2	1	1
P21266	P21266	7	7	7	Glutathione S-transferase Mu 3	GSTM3	0		0		0		0		0		0		0		0		0		0		0		0		0		sp|P21266|GSTM3_HUMAN Glutathione S-transferase Mu 3 OS=Homo sapiens OX=9606 GN=GSTM3 PE=1 SV=3	1	7	7	7	0	0	0	0	1	0	2	4	2	3	4	4
P21281;P15313	P21281	6;2	6;2	6;2	V-type proton ATPase subunit B, brain isoform	ATP6V1B2	0		0		0		0		0		0		0		0		0		0		0		0		0		sp|P21281|VATB2_HUMAN V-type proton ATPase subunit B, brain isoform OS=Homo sapiens OX=9606 GN=ATP6V1B2 PE=1 SV=3	2	6	6	6	1	1	1	0	2	1	2	2	3	2	1	3
P21291	P21291	9	9	9	Cysteine and glycine-rich protein 1	CSRP1	0		0		0		0		0		0		0		0		0		0		0		0		0		sp|P21291|CSRP1_HUMAN Cysteine and glycine-rich protein 1 OS=Homo sapiens OX=9606 GN=CSRP1 PE=1 SV=3	1	9	9	9	4	2	5	4	6	3	5	8	6	8	6	8
P21333;P21333-2	P21333;P21333-2	115;115	108;108	105;105	Filamin-A	FLNA	0		0		0		0		0		0		0		0		0		0		0		0		0		sp|P21333|FLNA_HUMAN Filamin-A OS=Homo sapiens OX=9606 GN=FLNA PE=1 SV=4;sp|P21333-2|FLNA_HUMAN Isoform 2 of Filamin-A OS=Homo sapiens OX=9606 GN=FLNA	2	115	108	105	65	60	72	74	75	58	79	63	74	64	69	70
P21399	P21399	5	5	5	Cytoplasmic aconitate hydratase	ACO1	0		0		0		0		0		0		0		0		0		0		0		0		0		sp|P21399|ACOC_HUMAN Cytoplasmic aconitate hydratase OS=Homo sapiens OX=9606 GN=ACO1 PE=1 SV=3	1	5	5	5	3	3	2	2	4	3	4	2	2	2	2	0
P21589;P21589-2	P21589;P21589-2	18;15	18;15	18;15	5-nucleotidase	NT5E	0		0		0		0		0		0		0		0		0		0		0		0		0		sp|P21589|5NTD_HUMAN 5-nucleotidase OS=Homo sapiens OX=9606 GN=NT5E PE=1 SV=1;sp|P21589-2|5NTD_HUMAN Isoform 2 of 5-nucleotidase OS=Homo sapiens OX=9606 GN=NT5E	2	18	18	18	4	2	3	5	2	4	8	12	9	12	8	15
P21796	P21796	14	14	14	Voltage-dependent anion-selective channel protein 1	VDAC1	0		0		0		0		0		0		0		0		0		0		0		0		0		sp|P21796|VDAC1_HUMAN Voltage-dependent anion-selective channel protein 1 OS=Homo sapiens OX=9606 GN=VDAC1 PE=1 SV=2	1	14	14	14	10	10	11	9	9	9	5	7	4	6	5	3
P21912	P21912	5	5	5	Succinate dehydrogenase [ubiquinone] iron-sulfur subunit, mitochondrial	SDHB	0		0		0		0		0		0		0		0		0		0		0		0		0		sp|P21912|SDHB_HUMAN Succinate dehydrogenase [ubiquinone] iron-sulfur subunit, mitochondrial OS=Homo sapiens OX=9606 GN=SDHB PE=1 SV=3	1	5	5	5	1	1	1	1	3	1	1	1	2	1	1	1
P21926	P21926	3	3	3	CD9 antigen	CD9	0		0		0		0		0		0		0		0		0		0		0		0		0		sp|P21926|CD9_HUMAN CD9 antigen OS=Homo sapiens OX=9606 GN=CD9 PE=1 SV=4	1	3	3	3	0	1	0	1	1	1	1	2	0	1	2	1
P21964;P21964-2	P21964;P21964-2	8;8	8;8	8;8	Catechol O-methyltransferase	COMT	0		0		0		0		0		0		0		0		0		0		0		0		0		sp|P21964|COMT_HUMAN Catechol O-methyltransferase OS=Homo sapiens OX=9606 GN=COMT PE=1 SV=2;sp|P21964-2|COMT_HUMAN Isoform Soluble of Catechol O-methyltransferase OS=Homo sapiens OX=9606 GN=COMT	2	8	8	8	0	3	4	2	4	3	0	2	0	2	0	0
P21980;P21980-2;P21980-3;O43548;P49221;O43548-2	P21980;P21980-2	27;18;8;1;1;1	27;18;8;1;1;1	27;18;8;1;1;1	Protein-glutamine gamma-glutamyltransferase 2	TGM2	0		0		0		0		0		0		0		0		0		0		0		0		0		sp|P21980|TGM2_HUMAN Protein-glutamine gamma-glutamyltransferase 2 OS=Homo sapiens OX=9606 GN=TGM2 PE=1 SV=2;sp|P21980-2|TGM2_HUMAN Isoform 2 of Protein-glutamine gamma-glutamyltransferase 2 OS=Homo sapiens OX=9606 GN=TGM2	6	27	27	27	11	11	15	11	12	9	20	20	17	18	21	17
P22033	P22033	4	4	4	Methylmalonyl-CoA mutase, mitochondrial	MUT	0		0		0		0		0		0		0		0		0		0		0		0		0		sp|P22033|MUTA_HUMAN Methylmalonyl-CoA mutase, mitochondrial OS=Homo sapiens OX=9606 GN=MMUT PE=1 SV=4	1	4	4	4	0	0	0	0	0	0	0	4	2	3	2	1
P22059	P22059	5	5	5	Oxysterol-binding protein 1	OSBP	0		0		0		0		0		0		0		0		0		0		0		0		0		sp|P22059|OSBP1_HUMAN Oxysterol-binding protein 1 OS=Homo sapiens OX=9606 GN=OSBP PE=1 SV=1	1	5	5	5	2	4	3	2	4	3	2	1	2	2	2	3
P22061;P22061-2	P22061;P22061-2	10;10	10;10	10;10	Protein-L-isoaspartate(D-aspartate) O-methyltransferase	PCMT1	0		0		0		0		0		0		0		0		0		0		0		0		0		sp|P22061|PIMT_HUMAN Protein-L-isoaspartate(D-aspartate) O-methyltransferase OS=Homo sapiens OX=9606 GN=PCMT1 PE=1 SV=4;sp|P22061-2|PIMT_HUMAN Isoform 2 of Protein-L-isoaspartate(D-aspartate) O-methyltransferase OS=Homo sapiens OX=9606 GN=PCMT1	2	10	10	10	6	6	7	7	7	7	4	2	5	3	4	3
P22102;P22102-2	P22102;P22102-2	33;18	33;18	33;18	Trifunctional purine biosynthetic protein adenosine-3;Phosphoribosylamine--glycine ligase;Phosphoribosylformylglycinamidine cyclo-ligase;Phosphoribosylglycinamide formyltransferase	GART	0		0		0		0		0		0		0		0		0		0		0		0		0		sp|P22102|PUR2_HUMAN Trifunctional purine biosynthetic protein adenosine-3 OS=Homo sapiens OX=9606 GN=GART PE=1 SV=1;sp|P22102-2|PUR2_HUMAN Isoform Short of Trifunctional purine biosynthetic protein adenosine-3 OS=Homo sapiens OX=9606 GN=GART	2	33	33	33	19	20	18	17	23	18	13	11	13	12	10	7
P22234;P22234-2	P22234;P22234-2	18;17	18;17	18;17	Multifunctional protein ADE2;Phosphoribosylaminoimidazole-succinocarboxamide synthase;Phosphoribosylaminoimidazole carboxylase	PAICS	0		0		0		0		0		0		0		0		0		0		0		0		0		sp|P22234|PUR6_HUMAN Multifunctional protein ADE2 OS=Homo sapiens OX=9606 GN=PAICS PE=1 SV=3;sp|P22234-2|PUR6_HUMAN Isoform 2 of Multifunctional protein ADE2 OS=Homo sapiens OX=9606 GN=PAICS	2	18	18	18	9	10	16	11	11	13	5	10	6	8	10	9
P22314-2;P22314	P22314-2;P22314	40;39	40;39	40;39	Ubiquitin-like modifier-activating enzyme 1	UBA1	0		0		0		0		0		0		0		0		0		0		0		0		0		sp|P22314-2|UBA1_HUMAN Isoform 2 of Ubiquitin-like modifier-activating enzyme 1 OS=Homo sapiens OX=9606 GN=UBA1;sp|P22314|UBA1_HUMAN Ubiquitin-like modifier-activating enzyme 1 OS=Homo sapiens OX=9606 GN=UBA1 PE=1 SV=3	2	40	40	40	29	27	34	30	32	31	15	24	19	23	20	27
P22392-2;P22392	P22392-2;P22392	17;12	17;12	1;1	Nucleoside diphosphate kinase B	NME2	0		0		0		0		0		0		0		0		0		0		0		0		0		sp|P22392-2|NDKB_HUMAN Isoform 3 of Nucleoside diphosphate kinase B OS=Homo sapiens OX=9606 GN=NME2;sp|P22392|NDKB_HUMAN Nucleoside diphosphate kinase B OS=Homo sapiens OX=9606 GN=NME2 PE=1 SV=1	2	17	17	1	12	7	11	8	11	11	6	11	10	10	7	14
P22626;P22626-2	P22626;P22626-2	22;21	22;21	21;20	Heterogeneous nuclear ribonucleoproteins A2/B1	HNRNPA2B1	0		0		0		0		0		0		0		0		0		0		0		0		0		sp|P22626|ROA2_HUMAN Heterogeneous nuclear ribonucleoproteins A2/B1 OS=Homo sapiens OX=9606 GN=HNRNPA2B1 PE=1 SV=2;sp|P22626-2|ROA2_HUMAN Isoform A2 of Heterogeneous nuclear ribonucleoproteins A2/B1 OS=Homo sapiens OX=9606 GN=HNRNPA2B1	2	22	22	21	13	13	15	11	20	14	9	13	9	12	11	14
P22676;P05937;P05937-2	P22676	6;1;1	6;1;1	6;1;1	Calretinin	CALB2	0		0		0		0		0		0		0		0		0		0		0		0		0		sp|P22676|CALB2_HUMAN Calretinin OS=Homo sapiens OX=9606 GN=CALB2 PE=2 SV=2	3	6	6	6	5	3	5	6	3	4	0	0	0	0	0	0
P22695	P22695	10	10	10	Cytochrome b-c1 complex subunit 2, mitochondrial	UQCRC2	0		0		0		0		0		0		0		0		0		0		0		0		0		sp|P22695|QCR2_HUMAN Cytochrome b-c1 complex subunit 2, mitochondrial OS=Homo sapiens OX=9606 GN=UQCRC2 PE=1 SV=3	1	10	10	10	6	5	7	6	7	6	3	2	3	3	3	4
P23193;P23193-2;Q15560;Q15560-2	P23193;P23193-2	9;7;1;1	9;7;1;1	9;7;1;1	Transcription elongation factor A protein 1	TCEA1	0		0		0		0		0		0		0		0		0		0		0		0		0		sp|P23193|TCEA1_HUMAN Transcription elongation factor A protein 1 OS=Homo sapiens OX=9606 GN=TCEA1 PE=1 SV=2;sp|P23193-2|TCEA1_HUMAN Isoform 2 of Transcription elongation factor A protein 1 OS=Homo sapiens OX=9606 GN=TCEA1	4	9	9	9	5	6	7	8	6	8	5	1	4	2	4	2
P23229;P23229-2;P23229-4;P23229-5;P23229-3;P23229-9;P23229-6;P23229-7	P23229;P23229-2;P23229-4;P23229-5;P23229-3;P23229-9;P23229-6;P23229-7	9;9;9;9;9;9;9;7	9;9;9;9;9;9;9;7	9;9;9;9;9;9;9;7	Integrin alpha-6;Integrin alpha-6 heavy chain;Integrin alpha-6 light chain;Processed integrin alpha-6	ITGA6	0		0		0		0		0		0		0		0		0		0		0		0		0		sp|P23229|ITA6_HUMAN Integrin alpha-6 OS=Homo sapiens OX=9606 GN=ITGA6 PE=1 SV=5;sp|P23229-2|ITA6_HUMAN Isoform Alpha-6X1A of Integrin alpha-6 OS=Homo sapiens OX=9606 GN=ITGA6;sp|P23229-4|ITA6_HUMAN Isoform Alpha-6X2A of Integrin alpha-6 OS=Homo sapiens OX	8	9	9	9	4	1	4	2	3	3	3	4	3	2	2	2
P23246;P23246-2	P23246;P23246-2	27;23	26;22	26;22	Splicing factor, proline- and glutamine-rich	SFPQ	0		0		0		0		0		0		0		0		0		0		0		0		0		sp|P23246|SFPQ_HUMAN Splicing factor, proline- and glutamine-rich OS=Homo sapiens OX=9606 GN=SFPQ PE=1 SV=2;sp|P23246-2|SFPQ_HUMAN Isoform Short of Splicing factor, proline- and glutamine-rich OS=Homo sapiens OX=9606 GN=SFPQ	2	27	26	26	12	15	16	17	15	16	14	11	8	11	13	15
P23258;Q9NRH3	P23258;Q9NRH3	7;6	7;6	7;6	Tubulin gamma-1 chain;Tubulin gamma-2 chain	TUBG1;TUBG2	0		0		0		0		0		0		0		0		0		0		0		0		0		sp|P23258|TBG1_HUMAN Tubulin gamma-1 chain OS=Homo sapiens OX=9606 GN=TUBG1 PE=1 SV=2;sp|Q9NRH3|TBG2_HUMAN Tubulin gamma-2 chain OS=Homo sapiens OX=9606 GN=TUBG2 PE=2 SV=1	2	7	7	7	5	5	6	6	6	5	3	3	3	2	2	2
P23284	P23284	14	14	14	Peptidyl-prolyl cis-trans isomerase B	PPIB	0		0		0		0		0		0		0		0		0		0		0		0		0		sp|P23284|PPIB_HUMAN Peptidyl-prolyl cis-trans isomerase B OS=Homo sapiens OX=9606 GN=PPIB PE=1 SV=2	1	14	14	14	8	7	11	10	11	8	8	9	6	7	7	8
P23368;P23368-2;Q16798;Q16798-2	P23368;P23368-2	10;8;1;1	10;8;1;1	10;8;1;1	NAD-dependent malic enzyme, mitochondrial	ME2	0		0		0		0		0		0		0		0		0		0		0		0		0		sp|P23368|MAOM_HUMAN NAD-dependent malic enzyme, mitochondrial OS=Homo sapiens OX=9606 GN=ME2 PE=1 SV=1;sp|P23368-2|MAOM_HUMAN Isoform 2 of NAD-dependent malic enzyme, mitochondrial OS=Homo sapiens OX=9606 GN=ME2	4	10	10	10	6	2	2	3	4	3	1	2	1	2	2	2
P23381;P23381-2	P23381;P23381-2	16;15	16;15	16;15	Tryptophan--tRNA ligase, cytoplasmic;T1-TrpRS;T2-TrpRS	WARS	0		0		0		0		0		0		0		0		0		0		0		0		0		sp|P23381|SYWC_HUMAN Tryptophan--tRNA ligase, cytoplasmic OS=Homo sapiens OX=9606 GN=WARS1 PE=1 SV=2;sp|P23381-2|SYWC_HUMAN Isoform 2 of Tryptophan--tRNA ligase, cytoplasmic OS=Homo sapiens OX=9606 GN=WARS1	2	16	16	16	9	7	7	7	11	7	5	6	4	4	3	8
P23396;P23396-2	P23396;P23396-2	18;16	18;16	18;16	40S ribosomal protein S3	RPS3	0		0		0		0		0		0		0		0		0		0		0		0		0		sp|P23396|RS3_HUMAN 40S ribosomal protein S3 OS=Homo sapiens OX=9606 GN=RPS3 PE=1 SV=2;sp|P23396-2|RS3_HUMAN Isoform 2 of 40S ribosomal protein S3 OS=Homo sapiens OX=9606 GN=RPS3	2	18	18	18	10	9	11	10	12	9	9	9	14	11	8	11
P23434	P23434	1	1	1	Glycine cleavage system H protein, mitochondrial	GCSH	0		0		0		0		0		0		0		0		0		0		0		0		0		sp|P23434|GCSH_HUMAN Glycine cleavage system H protein, mitochondrial OS=Homo sapiens OX=9606 GN=GCSH PE=1 SV=2	1	1	1	1	1	0	1	1	1	1	0	0	0	0	0	0
P23497;P23497-4;P23497-2;P23497-7;P23497-6;P23497-5;P23497-3;Q9H930;Q9H930-3;Q9H930-1;Q9H930-2	P23497;P23497-4;P23497-2;P23497-7;P23497-6;P23497-5;P23497-3	3;2;2;2;2;2;2;1;1;1;1	2;2;2;2;2;2;2;1;1;1;1	2;2;2;2;2;2;2;1;1;1;1	Nuclear autoantigen Sp-100	SP100	0		0		0		0		0		0		0		0		0		0		0		0		0		sp|P23497|SP100_HUMAN Nuclear autoantigen Sp-100 OS=Homo sapiens OX=9606 GN=SP100 PE=1 SV=3;sp|P23497-4|SP100_HUMAN Isoform Sp100-C of Nuclear autoantigen Sp-100 OS=Homo sapiens OX=9606 GN=SP100;sp|P23497-2|SP100_HUMAN Isoform Sp100-A of Nuclear autoantige	11	3	2	2	2	0	1	1	1	0	2	0	1	1	2	0
P23526;P23526-2	P23526;P23526-2	20;17	20;17	20;17	Adenosylhomocysteinase	AHCY	0		0		0		0		0		0		0		0		0		0		0		0		0		sp|P23526|SAHH_HUMAN Adenosylhomocysteinase OS=Homo sapiens OX=9606 GN=AHCY PE=1 SV=4;sp|P23526-2|SAHH_HUMAN Isoform 2 of Adenosylhomocysteinase OS=Homo sapiens OX=9606 GN=AHCY	2	20	20	20	7	6	7	9	8	8	10	10	6	7	13	9
P23528	P23528	18	18	15	Cofilin-1	CFL1	0		0		0		0		0		0		0		0		0		0		0		0		0		sp|P23528|COF1_HUMAN Cofilin-1 OS=Homo sapiens OX=9606 GN=CFL1 PE=1 SV=3	1	18	18	15	10	9	15	14	15	12	12	11	11	12	11	10
P23588;P23588-2	P23588;P23588-2	21;20	21;20	21;20	Eukaryotic translation initiation factor 4B	EIF4B	0		0		0		0		0		0		0		0		0		0		0		0		0		sp|P23588|IF4B_HUMAN Eukaryotic translation initiation factor 4B OS=Homo sapiens OX=9606 GN=EIF4B PE=1 SV=2;sp|P23588-2|IF4B_HUMAN Isoform 2 of Eukaryotic translation initiation factor 4B OS=Homo sapiens OX=9606 GN=EIF4B	2	21	21	21	15	12	13	15	14	11	9	6	9	9	9	9
P23786	P23786	8	8	8	Carnitine O-palmitoyltransferase 2, mitochondrial	CPT2	0		0		0		0		0		0		0		0		0		0		0		0		0		sp|P23786|CPT2_HUMAN Carnitine O-palmitoyltransferase 2, mitochondrial OS=Homo sapiens OX=9606 GN=CPT2 PE=1 SV=2	1	8	8	8	0	4	3	1	4	2	0	0	0	0	0	0
P23919;P23919-2	P23919;P23919-2	5;5	5;5	5;5	Thymidylate kinase	DTYMK	0		0		0		0		0		0		0		0		0		0		0		0		0		sp|P23919|KTHY_HUMAN Thymidylate kinase OS=Homo sapiens OX=9606 GN=DTYMK PE=1 SV=4;sp|P23919-2|KTHY_HUMAN Isoform 2 of Thymidylate kinase OS=Homo sapiens OX=9606 GN=DTYMK	2	5	5	5	1	2	1	1	1	1	2	3	2	2	3	2
P23921	P23921	11	11	11	Ribonucleoside-diphosphate reductase large subunit	RRM1	0		0		0		0		0		0		0		0		0		0		0		0		0		sp|P23921|RIR1_HUMAN Ribonucleoside-diphosphate reductase large subunit OS=Homo sapiens OX=9606 GN=RRM1 PE=1 SV=1	1	11	11	11	6	2	2	1	3	1	4	1	1	1	4	1
P24534	P24534	8	7	7	Elongation factor 1-beta	EEF1B2	0		0		0		0		0		0		0		0		0		0		0		0		0		sp|P24534|EF1B_HUMAN Elongation factor 1-beta OS=Homo sapiens OX=9606 GN=EEF1B2 PE=1 SV=3	1	8	7	7	6	3	6	6	6	5	4	4	5	5	6	6
P24539	P24539	7	7	7	ATP synthase F(0) complex subunit B1, mitochondrial	ATP5F1	0		0		0		0		0		0		0		0		0		0		0		0		0		sp|P24539|AT5F1_HUMAN ATP synthase F(0) complex subunit B1, mitochondrial OS=Homo sapiens OX=9606 GN=ATP5PB PE=1 SV=2	1	7	7	7	4	3	4	3	3	5	2	1	1	2	2	3
P24666;P24666-2;P24666-4;P24666-3	P24666;P24666-2;P24666-4;P24666-3	3;2;2;2	3;2;2;2	3;2;2;2	Low molecular weight phosphotyrosine protein phosphatase	ACP1	0		0		0		0		0		0		0		0		0		0		0		0		0		sp|P24666|PPAC_HUMAN Low molecular weight phosphotyrosine protein phosphatase OS=Homo sapiens OX=9606 GN=ACP1 PE=1 SV=3;sp|P24666-2|PPAC_HUMAN Isoform 2 of Low molecular weight phosphotyrosine protein phosphatase OS=Homo sapiens OX=9606 GN=ACP1;sp|P24666-4	4	3	3	3	3	2	3	3	3	3	1	1	1	1	0	1
P24752;P24752-2	P24752	12;4	12;4	12;4	Acetyl-CoA acetyltransferase, mitochondrial	ACAT1	0		0		0		0		0		0		0		0		0		0		0		0		0		sp|P24752|THIL_HUMAN Acetyl-CoA acetyltransferase, mitochondrial OS=Homo sapiens OX=9606 GN=ACAT1 PE=1 SV=1	2	12	12	12	6	5	8	3	8	5	5	7	6	5	5	5
P24821-4;P24821;P24821-2;P24821-5;P24821-3;P24821-6	P24821-4;P24821;P24821-2;P24821-5;P24821-3;P24821-6	20;19;16;15;15;14	20;19;16;15;15;14	20;19;16;15;15;14	Tenascin	TNC	0		0		0		0		0		0		0		0		0		0		0		0		0		sp|P24821-4|TENA_HUMAN Isoform 4 of Tenascin OS=Homo sapiens OX=9606 GN=TNC;sp|P24821|TENA_HUMAN Tenascin OS=Homo sapiens OX=9606 GN=TNC PE=1 SV=3;sp|P24821-2|TENA_HUMAN Isoform 2 of Tenascin OS=Homo sapiens OX=9606 GN=TNC;sp|P24821-5|TENA_HUMAN Isoform 5	6	20	20	20	12	14	12	14	13	11	3	1	0	0	0	1
P24928;P24928-2	P24928;P24928-2	4;2	4;2	4;2	DNA-directed RNA polymerase II subunit RPB1	POLR2A	0		0		0		0		0		0		0		0		0		0		0		0		0		sp|P24928|RPB1_HUMAN DNA-directed RNA polymerase II subunit RPB1 OS=Homo sapiens OX=9606 GN=POLR2A PE=1 SV=2;sp|P24928-2|RPB1_HUMAN Isoform 2 of DNA-directed RNA polymerase II subunit RPB1 OS=Homo sapiens OX=9606 GN=POLR2A	2	4	4	4	0	1	1	0	2	1	1	0	1	0	0	0
P24941;P24941-2;Q00526	P24941;P24941-2;Q00526	4;4;2	3;3;1	3;3;1	Cyclin-dependent kinase 2;Cyclin-dependent kinase 3	CDK2;CDK3	0		0		0		0		0		0		0		0		0		0		0		0		0		sp|P24941|CDK2_HUMAN Cyclin-dependent kinase 2 OS=Homo sapiens OX=9606 GN=CDK2 PE=1 SV=2;sp|P24941-2|CDK2_HUMAN Isoform 2 of Cyclin-dependent kinase 2 OS=Homo sapiens OX=9606 GN=CDK2;sp|Q00526|CDK3_HUMAN Cyclin-dependent kinase 3 OS=Homo sapiens OX=9606 GN	3	4	3	3	2	3	2	3	2	2	1	2	1	2	3	2
P25205;P25205-2	P25205;P25205-2	30;29	30;29	30;29	DNA replication licensing factor MCM3	MCM3	0		0		0		0		0		0		0		0		0		0		0		0		0		sp|P25205|MCM3_HUMAN DNA replication licensing factor MCM3 OS=Homo sapiens OX=9606 GN=MCM3 PE=1 SV=3;sp|P25205-2|MCM3_HUMAN Isoform 2 of DNA replication licensing factor MCM3 OS=Homo sapiens OX=9606 GN=MCM3	2	30	30	30	13	12	14	15	17	18	17	8	16	10	12	13
P25325;P25325-2	P25325;P25325-2	1;1	1;1	1;1	3-mercaptopyruvate sulfurtransferase	MPST	0		0		0		0		0		0		0		0		0		0		0		0		0		sp|P25325|THTM_HUMAN 3-mercaptopyruvate sulfurtransferase OS=Homo sapiens OX=9606 GN=MPST PE=1 SV=3;sp|P25325-2|THTM_HUMAN Isoform 2 of 3-mercaptopyruvate sulfurtransferase OS=Homo sapiens OX=9606 GN=MPST	2	1	1	1	0	0	1	0	0	1	0	0	0	0	0	0
P25398	P25398	6	6	6	40S ribosomal protein S12	RPS12	0		0		0		0		0		0		0		0		0		0		0		0		0		sp|P25398|RS12_HUMAN 40S ribosomal protein S12 OS=Homo sapiens OX=9606 GN=RPS12 PE=1 SV=3	1	6	6	6	4	3	5	5	6	4	4	6	4	4	3	4
P25685;P25685-2	P25685;P25685-2	12;8	12;8	11;7	DnaJ homolog subfamily B member 1	DNAJB1	0		0		0		0		0		0		0		0		0		0		0		0		0		sp|P25685|DNJB1_HUMAN DnaJ homolog subfamily B member 1 OS=Homo sapiens OX=9606 GN=DNAJB1 PE=1 SV=4;sp|P25685-2|DNJB1_HUMAN Isoform 2 of DnaJ homolog subfamily B member 1 OS=Homo sapiens OX=9606 GN=DNAJB1	2	12	12	11	8	4	6	7	6	5	4	6	2	4	5	5
P25705;P25705-2;P25705-3	P25705;P25705-2;P25705-3	27;26;26	27;26;26	27;26;26	ATP synthase subunit alpha, mitochondrial	ATP5A1	0		0		0		0		0		0		0		0		0		0		0		0		0		sp|P25705|ATPA_HUMAN ATP synthase subunit alpha, mitochondrial OS=Homo sapiens OX=9606 GN=ATP5F1A PE=1 SV=1;sp|P25705-2|ATPA_HUMAN Isoform 2 of ATP synthase subunit alpha, mitochondrial OS=Homo sapiens OX=9606 GN=ATP5F1A;sp|P25705-3|ATPA_HUMAN Isoform 3 of	3	27	27	27	17	10	18	16	16	15	11	14	11	12	14	13
P25786;P25786-2	P25786;P25786-2	17;17	17;17	17;17	Proteasome subunit alpha type-1	PSMA1	0		0		0		0		0		0		0		0		0		0		0		0		0		sp|P25786|PSA1_HUMAN Proteasome subunit alpha type-1 OS=Homo sapiens OX=9606 GN=PSMA1 PE=1 SV=1;sp|P25786-2|PSA1_HUMAN Isoform Long of Proteasome subunit alpha type-1 OS=Homo sapiens OX=9606 GN=PSMA1	2	17	17	17	8	9	12	10	11	9	7	7	8	8	8	8
P25787	P25787	9	9	9	Proteasome subunit alpha type-2	PSMA2	0		0		0		0		0		0		0		0		0		0		0		0		0		sp|P25787|PSA2_HUMAN Proteasome subunit alpha type-2 OS=Homo sapiens OX=9606 GN=PSMA2 PE=1 SV=2	1	9	9	9	5	4	6	7	7	7	6	4	2	6	6	5
P25788;P25788-2	P25788;P25788-2	12;12	12;12	12;12	Proteasome subunit alpha type-3	PSMA3	0		0		0		0		0		0		0		0		0		0		0		0		0		sp|P25788|PSA3_HUMAN Proteasome subunit alpha type-3 OS=Homo sapiens OX=9606 GN=PSMA3 PE=1 SV=2;sp|P25788-2|PSA3_HUMAN Isoform 2 of Proteasome subunit alpha type-3 OS=Homo sapiens OX=9606 GN=PSMA3	2	12	12	12	3	6	11	6	9	7	6	6	4	8	8	9
P25789;P25789-2	P25789;P25789-2	10;7	10;7	10;7	Proteasome subunit alpha type-4	PSMA4	0		0		0		0		0		0		0		0		0		0		0		0		0		sp|P25789|PSA4_HUMAN Proteasome subunit alpha type-4 OS=Homo sapiens OX=9606 GN=PSMA4 PE=1 SV=1;sp|P25789-2|PSA4_HUMAN Isoform 2 of Proteasome subunit alpha type-4 OS=Homo sapiens OX=9606 GN=PSMA4	2	10	10	10	5	5	8	6	8	4	3	3	2	5	4	2
P26006;P26006-1	P26006;P26006-1	8;8	8;8	8;8	Integrin alpha-3;Integrin alpha-3 heavy chain;Integrin alpha-3 light chain	ITGA3	0		0		0		0		0		0		0		0		0		0		0		0		0		sp|P26006|ITA3_HUMAN Integrin alpha-3 OS=Homo sapiens OX=9606 GN=ITGA3 PE=1 SV=5;sp|P26006-1|ITA3_HUMAN Isoform 2 of Integrin alpha-3 OS=Homo sapiens OX=9606 GN=ITGA3	2	8	8	8	4	3	4	1	5	1	1	1	0	3	1	0
P26038	P26038	42	42	28	Moesin	MSN	0		0		0		0		0		0		0		0		0		0		0		0		0		sp|P26038|MOES_HUMAN Moesin OS=Homo sapiens OX=9606 GN=MSN PE=1 SV=3	1	42	42	28	23	22	31	24	32	20	26	24	22	25	25	25
P26196	P26196	12	12	12	Probable ATP-dependent RNA helicase DDX6	DDX6	0		0		0		0		0		0		0		0		0		0		0		0		0		sp|P26196|DDX6_HUMAN Probable ATP-dependent RNA helicase DDX6 OS=Homo sapiens OX=9606 GN=DDX6 PE=1 SV=2	1	12	12	12	6	10	9	11	10	9	4	1	1	2	2	2
P26232;P26232-2;P26232-5;P26232-3;P26232-4;P26232-6;REV__Q9P2T0-2;REV__Q9P2T0	P26232;P26232-2;P26232-5;P26232-3;P26232-4;P26232-6	8;8;8;7;4;4;1;1	2;2;2;2;0;0;0;0	2;2;2;2;0;0;0;0	Catenin alpha-2	CTNNA2	0		0		0		0		0		0		0		0		0		0		0		0		0		sp|P26232|CTNA2_HUMAN Catenin alpha-2 OS=Homo sapiens OX=9606 GN=CTNNA2 PE=1 SV=5;sp|P26232-2|CTNA2_HUMAN Isoform 2 of Catenin alpha-2 OS=Homo sapiens OX=9606 GN=CTNNA2;sp|P26232-5|CTNA2_HUMAN Isoform 5 of Catenin alpha-2 OS=Homo sapiens OX=9606 GN=CTNNA2;	8	8	2	2	5	3	4	5	4	3	2	0	1	1	3	3
P26358;P26358-2;P26358-3	P26358;P26358-2;P26358-3	16;16;12	16;16;12	16;16;12	DNA (cytosine-5)-methyltransferase 1	DNMT1	0		0		0		0		0		0		0		0		0		0		0		0		0		sp|P26358|DNMT1_HUMAN DNA (cytosine-5)-methyltransferase 1 OS=Homo sapiens OX=9606 GN=DNMT1 PE=1 SV=2;sp|P26358-2|DNMT1_HUMAN Isoform 2 of DNA (cytosine-5)-methyltransferase 1 OS=Homo sapiens OX=9606 GN=DNMT1;sp|P26358-3|DNMT1_HUMAN Isoform 3 of DNA (cytos	3	16	16	16	5	4	6	4	8	5	2	0	1	1	1	1
P26368;P26368-2	P26368;P26368-2	8;8	8;8	8;8	Splicing factor U2AF 65 kDa subunit	U2AF2	0		0		0		0		0		0		0		0		0		0		0		0		0		sp|P26368|U2AF2_HUMAN Splicing factor U2AF 65 kDa subunit OS=Homo sapiens OX=9606 GN=U2AF2 PE=1 SV=4;sp|P26368-2|U2AF2_HUMAN Isoform 2 of Splicing factor U2AF 65 kDa subunit OS=Homo sapiens OX=9606 GN=U2AF2	2	8	8	8	1	4	2	5	2	4	5	5	6	3	6	3
P26373;P26373-2	P26373;P26373-2	10;8	10;8	10;8	60S ribosomal protein L13	RPL13	0		0		0		0		0		0		0		0		0		0		0		0		0		sp|P26373|RL13_HUMAN 60S ribosomal protein L13 OS=Homo sapiens OX=9606 GN=RPL13 PE=1 SV=4;sp|P26373-2|RL13_HUMAN Isoform 2 of 60S ribosomal protein L13 OS=Homo sapiens OX=9606 GN=RPL13	2	10	10	10	5	5	6	4	4	5	6	5	8	3	5	3
P26440;P26440-2	P26440;P26440-2	4;4	4;4	4;4	Isovaleryl-CoA dehydrogenase, mitochondrial	IVD	0		0		0		0		0		0		0		0		0		0		0		0		0		sp|P26440|IVD_HUMAN Isovaleryl-CoA dehydrogenase, mitochondrial OS=Homo sapiens OX=9606 GN=IVD PE=1 SV=2;sp|P26440-2|IVD_HUMAN Isoform 2 of Isovaleryl-CoA dehydrogenase, mitochondrial OS=Homo sapiens OX=9606 GN=IVD	2	4	4	4	1	1	1	0	1	1	1	2	1	2	1	1
P26447	P26447	5	5	5	Protein S100-A4	S100A4	0		0		0		0		0		0		0		0		0		0		0		0		0		sp|P26447|S10A4_HUMAN Protein S100-A4 OS=Homo sapiens OX=9606 GN=S100A4 PE=1 SV=1	1	5	5	5	1	1	5	4	4	3	0	0	0	0	0	0
P26583	P26583	14	14	12	High mobility group protein B2	HMGB2	0		0		0		0		0		0		0		0		0		0		0		0		0		sp|P26583|HMGB2_HUMAN High mobility group protein B2 OS=Homo sapiens OX=9606 GN=HMGB2 PE=1 SV=2	1	14	14	12	7	4	6	3	5	6	5	6	5	4	4	5
P26599;P26599-2;P26599-3;O95758;O95758-2;O95758-4;O95758-1;O95758-6;O95758-5;O95758-7	P26599;P26599-2;P26599-3	16;16;16;2;2;2;2;2;2;1	16;16;16;2;2;2;2;2;2;1	16;16;16;2;2;2;2;2;2;1	Polypyrimidine tract-binding protein 1	PTBP1	0		0		0		0		0		0		0		0		0		0		0		0		0		sp|P26599|PTBP1_HUMAN Polypyrimidine tract-binding protein 1 OS=Homo sapiens OX=9606 GN=PTBP1 PE=1 SV=1;sp|P26599-2|PTBP1_HUMAN Isoform 2 of Polypyrimidine tract-binding protein 1 OS=Homo sapiens OX=9606 GN=PTBP1;sp|P26599-3|PTBP1_HUMAN Isoform 3 of Polypy	10	16	16	16	12	10	12	11	10	11	4	6	4	4	4	4
P26639;P26639-2;A2RTX5;A2RTX5-2	P26639;P26639-2	31;31;1;1	31;31;1;1	31;31;1;1	Threonine--tRNA ligase, cytoplasmic	TARS	0		0		0		0		0		0		0		0		0		0		0		0		0		sp|P26639|SYTC_HUMAN Threonine--tRNA ligase 1, cytoplasmic OS=Homo sapiens OX=9606 GN=TARS1 PE=1 SV=3;sp|P26639-2|SYTC_HUMAN Isoform 2 of Threonine--tRNA ligase 1, cytoplasmic OS=Homo sapiens OX=9606 GN=TARS1	4	31	31	31	18	18	20	18	24	22	20	19	15	18	19	17
P26640;P26640-2	P26640	25;7	25;7	25;7	Valine--tRNA ligase	VARS	0		0		0		0		0		0		0		0		0		0		0		0		0		sp|P26640|SYVC_HUMAN Valine--tRNA ligase OS=Homo sapiens OX=9606 GN=VARS1 PE=1 SV=4	2	25	25	25	16	15	13	13	14	11	9	11	7	12	12	9
P26641;P26641-2	P26641;P26641-2	23;22	23;22	23;22	Elongation factor 1-gamma	EEF1G	0		0		0		0		0		0		0		0		0		0		0		0		0		sp|P26641|EF1G_HUMAN Elongation factor 1-gamma OS=Homo sapiens OX=9606 GN=EEF1G PE=1 SV=3;sp|P26641-2|EF1G_HUMAN Isoform 2 of Elongation factor 1-gamma OS=Homo sapiens OX=9606 GN=EEF1G	2	23	23	23	12	11	16	13	18	14	12	15	11	11	15	14
P26885	P26885	2	2	2	Peptidyl-prolyl cis-trans isomerase FKBP2	FKBP2	0		0		0		0		0		0		0		0		0		0		0		0		0		sp|P26885|FKBP2_HUMAN Peptidyl-prolyl cis-trans isomerase FKBP2 OS=Homo sapiens OX=9606 GN=FKBP2 PE=1 SV=2	1	2	2	2	2	1	1	0	1	2	0	1	1	1	0	1
P27105;P27105-2	P27105;P27105-2	4;3	4;3	4;3	Erythrocyte band 7 integral membrane protein	STOM	0		0		0		0		0		0		0		0		0		0		0		0		0		sp|P27105|STOM_HUMAN Stomatin OS=Homo sapiens OX=9606 GN=STOM PE=1 SV=3;sp|P27105-2|STOM_HUMAN Isoform 2 of Stomatin OS=Homo sapiens OX=9606 GN=STOM	2	4	4	4	2	2	2	3	3	2	0	2	1	2	0	1
P27144	P27144	7	7	7	Adenylate kinase 4, mitochondrial	AK4	0		0		0		0		0		0		0		0		0		0		0		0		0		sp|P27144|KAD4_HUMAN Adenylate kinase 4, mitochondrial OS=Homo sapiens OX=9606 GN=AK4 PE=1 SV=1	1	7	7	7	2	3	3	2	4	2	2	3	3	3	3	6
P27348	P27348	18	14	13	14-3-3 protein theta	YWHAQ	0		0		0		0		0		0		0		0		0		0		0		0		0		sp|P27348|1433T_HUMAN 14-3-3 protein theta OS=Homo sapiens OX=9606 GN=YWHAQ PE=1 SV=1	1	18	14	13	12	12	13	14	12	12	11	12	11	12	12	11
P27361;P27361-3;P27361-2	P27361;P27361-3;P27361-2	4;4;4	3;3;3	3;3;3	Mitogen-activated protein kinase 3	MAPK3	0		0		0		0		0		0		0		0		0		0		0		0		0		sp|P27361|MK03_HUMAN Mitogen-activated protein kinase 3 OS=Homo sapiens OX=9606 GN=MAPK3 PE=1 SV=4;sp|P27361-3|MK03_HUMAN Isoform 3 of Mitogen-activated protein kinase 3 OS=Homo sapiens OX=9606 GN=MAPK3;sp|P27361-2|MK03_HUMAN Isoform 2 of Mitogen-activated	3	4	3	3	2	2	3	3	3	2	1	1	1	1	0	0
P27635;Q96L21	P27635	11;4	11;4	11;4	60S ribosomal protein L10	RPL10	0		0		0		0		0		0		0		0		0		0		0		0		0		sp|P27635|RL10_HUMAN 60S ribosomal protein L10 OS=Homo sapiens OX=9606 GN=RPL10 PE=1 SV=4	2	11	11	11	8	7	10	7	8	8	7	5	5	5	5	6
P27694	P27694	16	16	16	Replication protein A 70 kDa DNA-binding subunit;Replication protein A 70 kDa DNA-binding subunit, N-terminally processed	RPA1	0		0		0		0		0		0		0		0		0		0		0		0		0		sp|P27694|RFA1_HUMAN Replication protein A 70 kDa DNA-binding subunit OS=Homo sapiens OX=9606 GN=RPA1 PE=1 SV=2	1	16	16	16	8	12	10	11	12	10	4	7	4	5	5	5
P27695	P27695	13	13	13	DNA-(apurinic or apyrimidinic site) lyase;DNA-(apurinic or apyrimidinic site) lyase, mitochondrial	APEX1	0		0		0		0		0		0		0		0		0		0		0		0		0		sp|P27695|APEX1_HUMAN DNA-(apurinic or apyrimidinic site) endonuclease OS=Homo sapiens OX=9606 GN=APEX1 PE=1 SV=2	1	13	13	13	8	8	9	10	7	9	5	7	7	9	6	9
P27707	P27707	3	3	3	Deoxycytidine kinase	DCK	0		0		0		0		0		0		0		0		0		0		0		0		0		sp|P27707|DCK_HUMAN Deoxycytidine kinase OS=Homo sapiens OX=9606 GN=DCK PE=1 SV=1	1	3	3	3	0	1	0	1	0	1	0	0	0	0	0	1
P27708;P31327;P31327-2;P31327-3	P27708	44;2;2;2	44;2;2;2	44;2;2;2	CAD protein;Glutamine-dependent carbamoyl-phosphate synthase;Aspartate carbamoyltransferase;Dihydroorotase	CAD	0		0		0		0		0		0		0		0		0		0		0		0		0		sp|P27708|PYR1_HUMAN CAD protein OS=Homo sapiens OX=9606 GN=CAD PE=1 SV=3	4	44	44	44	19	20	20	18	19	19	29	9	17	4	14	13
P27797	P27797	23	23	23	Calreticulin	CALR	0		0		0		0		0		0		0		0		0		0		0		0		0		sp|P27797|CALR_HUMAN Calreticulin OS=Homo sapiens OX=9606 GN=CALR PE=1 SV=1	1	23	23	23	16	15	13	14	17	13	9	11	12	13	11	15
P27816;P27816-6;P27816-2;P27816-4;P27816-7	P27816;P27816-6;P27816-2	44;43;38;16;4	44;43;38;16;4	19;18;14;3;0	Microtubule-associated protein 4	MAP4	0		0		0		0		0		0		0		0		0		0		0		0		0		sp|P27816|MAP4_HUMAN Microtubule-associated protein 4 OS=Homo sapiens OX=9606 GN=MAP4 PE=1 SV=3;sp|P27816-6|MAP4_HUMAN Isoform 6 of Microtubule-associated protein 4 OS=Homo sapiens OX=9606 GN=MAP4;sp|P27816-2|MAP4_HUMAN Isoform 2 of Microtubule-associated	5	44	44	19	14	15	26	26	20	26	21	24	26	18	21	25
P27816-5	P27816-5	26	1	1	Microtubule-associated protein 4	MAP4	0		0		0		0		0		0		0		0		0		0		0		0		0		sp|P27816-5|MAP4_HUMAN Isoform 5 of Microtubule-associated protein 4 OS=Homo sapiens OX=9606 GN=MAP4	1	26	1	1	7	7	16	14	9	15	10	13	12	9	11	14
P27824;P27824-2;P27824-3	P27824;P27824-2;P27824-3	35;35;26	35;35;26	35;35;26	Calnexin	CANX	0		0		0		0		0		0		0		0		0		0		0		0		0		sp|P27824|CALX_HUMAN Calnexin OS=Homo sapiens OX=9606 GN=CANX PE=1 SV=2;sp|P27824-2|CALX_HUMAN Isoform 2 of Calnexin OS=Homo sapiens OX=9606 GN=CANX;sp|P27824-3|CALX_HUMAN Isoform 3 of Calnexin OS=Homo sapiens OX=9606 GN=CANX	3	35	35	35	12	8	17	9	18	13	20	16	12	16	13	16
P28062;P28062-2	P28062;P28062-2	2;2	2;2	2;2	Proteasome subunit beta type-8	PSMB8	0		0		0		0		0		0		0		0		0		0		0		0		0		sp|P28062|PSB8_HUMAN Proteasome subunit beta type-8 OS=Homo sapiens OX=9606 GN=PSMB8 PE=1 SV=3;sp|P28062-2|PSB8_HUMAN Isoform 2 of Proteasome subunit beta type-8 OS=Homo sapiens OX=9606 GN=PSMB8	2	2	2	2	0	1	1	1	1	0	1	1	1	2	2	1
P28065;P28065-2	P28065;P28065-2	1;1	1;1	1;1	Proteasome subunit beta type-9	PSMB9	0		0		0		0		0		0		0		0		0		0		0		0		0		sp|P28065|PSB9_HUMAN Proteasome subunit beta type-9 OS=Homo sapiens OX=9606 GN=PSMB9 PE=1 SV=2;sp|P28065-2|PSB9_HUMAN Isoform LMP2.S of Proteasome subunit beta type-9 OS=Homo sapiens OX=9606 GN=PSMB9	2	1	1	1	0	0	1	0	0	0	1	1	1	1	0	0
P28066;P28066-2	P28066;P28066-2	10;7	10;7	10;7	Proteasome subunit alpha type-5	PSMA5	0		0		0		0		0		0		0		0		0		0		0		0		0		sp|P28066|PSA5_HUMAN Proteasome subunit alpha type-5 OS=Homo sapiens OX=9606 GN=PSMA5 PE=1 SV=3;sp|P28066-2|PSA5_HUMAN Isoform 2 of Proteasome subunit alpha type-5 OS=Homo sapiens OX=9606 GN=PSMA5	2	10	10	10	6	2	5	3	7	4	3	7	4	7	2	5
P28070	P28070	6	6	6	Proteasome subunit beta type-4	PSMB4	0		0		0		0		0		0		0		0		0		0		0		0		0		sp|P28070|PSB4_HUMAN Proteasome subunit beta type-4 OS=Homo sapiens OX=9606 GN=PSMB4 PE=1 SV=4	1	6	6	6	6	4	6	6	5	6	3	3	2	3	3	3
P28072	P28072	6	6	6	Proteasome subunit beta type-6	PSMB6	0		0		0		0		0		0		0		0		0		0		0		0		0		sp|P28072|PSB6_HUMAN Proteasome subunit beta type-6 OS=Homo sapiens OX=9606 GN=PSMB6 PE=1 SV=4	1	6	6	6	4	4	4	3	3	2	3	1	3	2	3	3
P28074;P28074-3;P28074-2	P28074;P28074-3	11;8;5	11;8;5	11;8;5	Proteasome subunit beta type-5	PSMB5	0		0		0		0		0		0		0		0		0		0		0		0		0		sp|P28074|PSB5_HUMAN Proteasome subunit beta type-5 OS=Homo sapiens OX=9606 GN=PSMB5 PE=1 SV=3;sp|P28074-3|PSB5_HUMAN Isoform 3 of Proteasome subunit beta type-5 OS=Homo sapiens OX=9606 GN=PSMB5	3	11	11	11	6	5	7	8	9	8	6	8	7	8	8	6
P28290;P28290-2;P28290-3	P28290;P28290-2;P28290-3	4;4;4	4;4;4	4;4;4	Sperm-specific antigen 2	SSFA2	0		0		0		0		0		0		0		0		0		0		0		0		0		sp|P28290|ITPI2_HUMAN Protein ITPRID2 OS=Homo sapiens OX=9606 GN=ITPRID2 PE=1 SV=3;sp|P28290-2|ITPI2_HUMAN Isoform 2 of Protein ITPRID2 OS=Homo sapiens OX=9606 GN=ITPRID2;sp|P28290-3|ITPI2_HUMAN Isoform 3 of Protein ITPRID2 OS=Homo sapiens OX=9606 GN=ITPRI	3	4	4	4	3	2	2	2	3	2	0	0	1	0	0	0
P28331;P28331-3;P28331-4;P28331-5;P28331-2	P28331;P28331-3;P28331-4;P28331-5;P28331-2	6;6;6;6;6	6;6;6;6;6	6;6;6;6;6	NADH-ubiquinone oxidoreductase 75 kDa subunit, mitochondrial	NDUFS1	0		0		0		0		0		0		0		0		0		0		0		0		0		sp|P28331|NDUS1_HUMAN NADH-ubiquinone oxidoreductase 75 kDa subunit, mitochondrial OS=Homo sapiens OX=9606 GN=NDUFS1 PE=1 SV=3;sp|P28331-3|NDUS1_HUMAN Isoform 3 of NADH-ubiquinone oxidoreductase 75 kDa subunit, mitochondrial OS=Homo sapiens OX=9606 GN=NDUF	5	6	6	6	3	0	1	2	2	3	0	2	1	1	1	2
P28482;P28482-2	P28482;P28482-2	8;7	8;7	7;6	Mitogen-activated protein kinase 1	MAPK1	0		0		0		0		0		0		0		0		0		0		0		0		0		sp|P28482|MK01_HUMAN Mitogen-activated protein kinase 1 OS=Homo sapiens OX=9606 GN=MAPK1 PE=1 SV=3;sp|P28482-2|MK01_HUMAN Isoform 2 of Mitogen-activated protein kinase 1 OS=Homo sapiens OX=9606 GN=MAPK1	2	8	8	7	3	4	6	6	5	7	1	3	1	3	1	2
P28838;P28838-2	P28838;P28838-2	19;19	19;19	19;19	Cytosol aminopeptidase	LAP3	0		0		0		0		0		0		0		0		0		0		0		0		0		sp|P28838|AMPL_HUMAN Cytosol aminopeptidase OS=Homo sapiens OX=9606 GN=LAP3 PE=1 SV=3;sp|P28838-2|AMPL_HUMAN Isoform 2 of Cytosol aminopeptidase OS=Homo sapiens OX=9606 GN=LAP3	2	19	19	19	12	11	14	9	13	12	4	6	7	6	5	6
P29144	P29144	10	10	10	Tripeptidyl-peptidase 2	TPP2	0		0		0		0		0		0		0		0		0		0		0		0		0		sp|P29144|TPP2_HUMAN Tripeptidyl-peptidase 2 OS=Homo sapiens OX=9606 GN=TPP2 PE=1 SV=4	1	10	10	10	4	2	5	5	6	5	2	1	1	0	0	0
P29218;P29218-3	P29218;P29218-3	5;5	5;5	5;5	Inositol monophosphatase 1	IMPA1	0		0		0		0		0		0		0		0		0		0		0		0		0		sp|P29218|IMPA1_HUMAN Inositol monophosphatase 1 OS=Homo sapiens OX=9606 GN=IMPA1 PE=1 SV=1;sp|P29218-3|IMPA1_HUMAN Isoform 3 of Inositol monophosphatase 1 OS=Homo sapiens OX=9606 GN=IMPA1	2	5	5	5	3	3	3	3	3	3	0	1	0	1	1	0
P29279;P29279-2	P29279;P29279-2	4;2	4;2	4;2	Connective tissue growth factor	CTGF	0		0		0		0		0		0		0		0		0		0		0		0		0		sp|P29279|CCN2_HUMAN CCN family member 2 OS=Homo sapiens OX=9606 GN=CCN2 PE=1 SV=2;sp|P29279-2|CCN2_HUMAN Isoform 2 of CCN family member 2 OS=Homo sapiens OX=9606 GN=CCN2	2	4	4	4	0	0	0	0	1	0	3	1	2	1	4	2
P29317;P29317-2	P29317	7;1	7;1	7;1	Ephrin type-A receptor 2	EPHA2	0		0		0		0		0		0		0		0		0		0		0		0		0		sp|P29317|EPHA2_HUMAN Ephrin type-A receptor 2 OS=Homo sapiens OX=9606 GN=EPHA2 PE=1 SV=2	2	7	7	7	6	4	5	2	5	4	3	3	2	0	2	1
P29353;P29353-2;P29353-3;P29353-7;P29353-6;P29353-5;P98077	P29353;P29353-2;P29353-3;P29353-7;P29353-6;P29353-5	5;5;5;5;5;5;1	5;5;5;5;5;5;1	5;5;5;5;5;5;1	SHC-transforming protein 1	SHC1	0		0		0		0		0		0		0		0		0		0		0		0		0		sp|P29353|SHC1_HUMAN SHC-transforming protein 1 OS=Homo sapiens OX=9606 GN=SHC1 PE=1 SV=4;sp|P29353-2|SHC1_HUMAN Isoform p52Shc of SHC-transforming protein 1 OS=Homo sapiens OX=9606 GN=SHC1;sp|P29353-3|SHC1_HUMAN Isoform p46Shc of SHC-transforming protein	7	5	5	5	2	4	1	3	2	1	0	0	1	0	0	0
P29401;P29401-2	P29401;P29401-2	33;33	33;33	33;33	Transketolase	TKT	0		0		0		0		0		0		0		0		0		0		0		0		0		sp|P29401|TKT_HUMAN Transketolase OS=Homo sapiens OX=9606 GN=TKT PE=1 SV=3;sp|P29401-2|TKT_HUMAN Isoform 2 of Transketolase OS=Homo sapiens OX=9606 GN=TKT	2	33	33	33	20	14	25	18	22	18	15	16	12	16	13	20
P29692;P29692-2	P29692;P29692-2	15;14	15;14	1;1	Elongation factor 1-delta	EEF1D	0		0		0		0		0		0		0		0		0		0		0		0		0		sp|P29692|EF1D_HUMAN Elongation factor 1-delta OS=Homo sapiens OX=9606 GN=EEF1D PE=1 SV=5;sp|P29692-2|EF1D_HUMAN Isoform 2 of Elongation factor 1-delta OS=Homo sapiens OX=9606 GN=EEF1D	2	15	15	1	9	9	10	7	11	8	11	12	7	8	9	10
P29692-3	P29692-3	13	1	1	Elongation factor 1-delta	EEF1D	0		0		0		0		0		0		0		0		0		0		0		0		0		sp|P29692-3|EF1D_HUMAN Isoform 3 of Elongation factor 1-delta OS=Homo sapiens OX=9606 GN=EEF1D	1	13	1	1	8	8	8	6	9	7	8	9	5	6	8	9
P29692-4	P29692-4	13	1	1	Elongation factor 1-delta	EEF1D	0		0		0		0		0		0		0		0		0		0		0		0		0		sp|P29692-4|EF1D_HUMAN Isoform 4 of Elongation factor 1-delta OS=Homo sapiens OX=9606 GN=EEF1D	1	13	1	1	6	6	8	5	8	5	8	9	6	6	7	8
P29966	P29966	9	9	9	Myristoylated alanine-rich C-kinase substrate	MARCKS	0		0		0		0		0		0		0		0		0		0		0		0		0		sp|P29966|MARCS_HUMAN Myristoylated alanine-rich C-kinase substrate OS=Homo sapiens OX=9606 GN=MARCKS PE=1 SV=4	1	9	9	9	6	7	7	7	7	6	7	8	7	9	6	9
P29992;O95837;P19086;Q03113;Q03113-3;Q03113-2	P29992	5;2;1;1;1;1	2;0;0;0;0;0	2;0;0;0;0;0	Guanine nucleotide-binding protein subunit alpha-11	GNA11	0		0		0		0		0		0		0		0		0		0		0		0		0		sp|P29992|GNA11_HUMAN Guanine nucleotide-binding protein subunit alpha-11 OS=Homo sapiens OX=9606 GN=GNA11 PE=1 SV=2	6	5	2	2	1	1	3	3	2	3	0	0	0	0	0	0
P30040;P30040-2	P30040	10;1	10;1	10;1	Endoplasmic reticulum resident protein 29	ERP29	0		0		0		0		0		0		0		0		0		0		0		0		0		sp|P30040|ERP29_HUMAN Endoplasmic reticulum resident protein 29 OS=Homo sapiens OX=9606 GN=ERP29 PE=1 SV=4	2	10	10	10	6	6	8	7	9	8	3	3	3	3	4	5
P30041	P30041	18	18	18	Peroxiredoxin-6	PRDX6	0		0		0		0		0		0		0		0		0		0		0		0		0		sp|P30041|PRDX6_HUMAN Peroxiredoxin-6 OS=Homo sapiens OX=9606 GN=PRDX6 PE=1 SV=3	1	18	18	18	9	13	9	11	10	9	6	8	6	9	7	9
P30043	P30043	3	3	3	Flavin reductase (NADPH)	BLVRB	0		0		0		0		0		0		0		0		0		0		0		0		0		sp|P30043|BLVRB_HUMAN Flavin reductase (NADPH) OS=Homo sapiens OX=9606 GN=BLVRB PE=1 SV=3	1	3	3	3	0	3	1	2	2	1	2	1	2	2	2	1
P30044;P30044-2;P30044-3;P30044-4	P30044;P30044-2;P30044-3	8;8;7;3	8;8;7;3	8;8;7;3	Peroxiredoxin-5, mitochondrial	PRDX5	0		0		0		0		0		0		0		0		0		0		0		0		0		sp|P30044|PRDX5_HUMAN Peroxiredoxin-5, mitochondrial OS=Homo sapiens OX=9606 GN=PRDX5 PE=1 SV=4;sp|P30044-2|PRDX5_HUMAN Isoform Cytoplasmic+peroxisomal of Peroxiredoxin-5, mitochondrial OS=Homo sapiens OX=9606 GN=PRDX5;sp|P30044-3|PRDX5_HUMAN Isoform 3 of	4	8	8	8	5	5	3	6	4	3	5	6	5	5	6	6
P30046;A6NHG4;P30046-2	P30046;A6NHG4;P30046-2	5;3;3	5;3;3	5;3;3	D-dopachrome decarboxylase;D-dopachrome decarboxylase-like protein	DDT;DDTL	0		0		0		0		0		0		0		0		0		0		0		0		0		sp|P30046|DOPD_HUMAN D-dopachrome decarboxylase OS=Homo sapiens OX=9606 GN=DDT PE=1 SV=3;sp|A6NHG4|DDTL_HUMAN D-dopachrome decarboxylase-like protein OS=Homo sapiens OX=9606 GN=DDTL PE=2 SV=1;sp|P30046-2|DOPD_HUMAN Isoform 2 of D-dopachrome decarboxylase O	3	5	5	5	3	4	2	3	3	3	3	3	2	3	3	3
P30048;P30048-2	P30048;P30048-2	10;10	10;10	10;10	Thioredoxin-dependent peroxide reductase, mitochondrial	PRDX3	0		0		0		0		0		0		0		0		0		0		0		0		0		sp|P30048|PRDX3_HUMAN Thioredoxin-dependent peroxide reductase, mitochondrial OS=Homo sapiens OX=9606 GN=PRDX3 PE=1 SV=3;sp|P30048-2|PRDX3_HUMAN Isoform 2 of Thioredoxin-dependent peroxide reductase, mitochondrial OS=Homo sapiens OX=9606 GN=PRDX3	2	10	10	10	6	7	8	8	7	7	8	6	8	6	7	9
P30049	P30049	2	2	2	ATP synthase subunit delta, mitochondrial	ATP5D	0		0		0		0		0		0		0		0		0		0		0		0		0		sp|P30049|ATPD_HUMAN ATP synthase subunit delta, mitochondrial OS=Homo sapiens OX=9606 GN=ATP5F1D PE=1 SV=2	1	2	2	2	1	1	1	1	1	2	2	2	2	1	2	2
P30050;P30050-2	P30050;P30050-2	7;4	7;4	7;4	60S ribosomal protein L12	RPL12	0		0		0		0		0		0		0		0		0		0		0		0		0		sp|P30050|RL12_HUMAN 60S ribosomal protein L12 OS=Homo sapiens OX=9606 GN=RPL12 PE=1 SV=1;sp|P30050-2|RL12_HUMAN Isoform 2 of 60S ribosomal protein L12 OS=Homo sapiens OX=9606 GN=RPL12	2	7	7	7	6	4	7	4	5	4	5	5	4	5	5	5
P30084	P30084	7	7	7	Enoyl-CoA hydratase, mitochondrial	ECHS1	0		0		0		0		0		0		0		0		0		0		0		0		0		sp|P30084|ECHM_HUMAN Enoyl-CoA hydratase, mitochondrial OS=Homo sapiens OX=9606 GN=ECHS1 PE=1 SV=4	1	7	7	7	3	4	4	3	7	5	4	3	2	2	3	3
P30085;P30085-3;P30085-2	P30085;P30085-3;P30085-2	8;7;5	8;7;5	8;7;5	UMP-CMP kinase	CMPK1	0		0		0		0		0		0		0		0		0		0		0		0		0		sp|P30085|KCY_HUMAN UMP-CMP kinase OS=Homo sapiens OX=9606 GN=CMPK1 PE=1 SV=3;sp|P30085-3|KCY_HUMAN Isoform 3 of UMP-CMP kinase OS=Homo sapiens OX=9606 GN=CMPK1;sp|P30085-2|KCY_HUMAN Isoform 2 of UMP-CMP kinase OS=Homo sapiens OX=9606 GN=CMPK1	3	8	8	8	6	5	7	6	6	6	3	2	2	3	2	2
P30086	P30086	10	10	10	Phosphatidylethanolamine-binding protein 1;Hippocampal cholinergic neurostimulating peptide	PEBP1	0		0		0		0		0		0		0		0		0		0		0		0		0		sp|P30086|PEBP1_HUMAN Phosphatidylethanolamine-binding protein 1 OS=Homo sapiens OX=9606 GN=PEBP1 PE=1 SV=3	1	10	10	10	5	5	7	9	7	7	8	6	6	7	5	7
P30101	P30101	35	35	35	Protein disulfide-isomerase A3	PDIA3	0		0		0		0		0		0		0		0		0		0		0		0		0		sp|P30101|PDIA3_HUMAN Protein disulfide-isomerase A3 OS=Homo sapiens OX=9606 GN=PDIA3 PE=1 SV=4	1	35	35	35	20	18	19	18	22	18	10	11	12	13	14	21
P30153	P30153	25	25	21	Serine/threonine-protein phosphatase 2A 65 kDa regulatory subunit A alpha isoform	PPP2R1A	0		0		0		0		0		0		0		0		0		0		0		0		0		sp|P30153|2AAA_HUMAN Serine/threonine-protein phosphatase 2A 65 kDa regulatory subunit A alpha isoform OS=Homo sapiens OX=9606 GN=PPP2R1A PE=1 SV=4	1	25	25	21	11	9	11	11	14	10	10	8	9	6	5	5
P30405;P30405-2	P30405	7;3	7;3	6;3	Peptidyl-prolyl cis-trans isomerase F, mitochondrial	PPIF	0		0		0		0		0		0		0		0		0		0		0		0		0		sp|P30405|PPIF_HUMAN Peptidyl-prolyl cis-trans isomerase F, mitochondrial OS=Homo sapiens OX=9606 GN=PPIF PE=1 SV=1	2	7	7	6	1	0	1	0	2	0	3	3	1	1	3	3
P30419;P30419-2	P30419;P30419-2	10;7	10;7	8;5	Glycylpeptide N-tetradecanoyltransferase 1	NMT1	0		0		0		0		0		0		0		0		0		0		0		0		0		sp|P30419|NMT1_HUMAN Glycylpeptide N-tetradecanoyltransferase 1 OS=Homo sapiens OX=9606 GN=NMT1 PE=1 SV=2;sp|P30419-2|NMT1_HUMAN Isoform Short of Glycylpeptide N-tetradecanoyltransferase 1 OS=Homo sapiens OX=9606 GN=NMT1	2	10	10	8	6	4	6	4	7	4	3	2	2	2	5	5
P30519;P30519-2	P30519;P30519-2	8;7	8;7	8;7	Heme oxygenase 2	HMOX2	0		0		0		0		0		0		0		0		0		0		0		0		0		sp|P30519|HMOX2_HUMAN Heme oxygenase 2 OS=Homo sapiens OX=9606 GN=HMOX2 PE=1 SV=2;sp|P30519-2|HMOX2_HUMAN Isoform 2 of Heme oxygenase 2 OS=Homo sapiens OX=9606 GN=HMOX2	2	8	8	8	3	4	3	4	5	5	2	3	1	0	1	1
P30520;Q8N142;Q8N142-2	P30520	15;1;1	15;1;1	15;1;1	Adenylosuccinate synthetase isozyme 2	ADSS	0		0		0		0		0		0		0		0		0		0		0		0		0		sp|P30520|PURA2_HUMAN Adenylosuccinate synthetase isozyme 2 OS=Homo sapiens OX=9606 GN=ADSS2 PE=1 SV=3	3	15	15	15	12	8	9	9	6	7	2	3	3	3	3	2
P30530;P30530-2	P30530;P30530-2	2;2	2;2	2;2	Tyrosine-protein kinase receptor UFO	AXL	0		0		0		0		0		0		0		0		0		0		0		0		0		sp|P30530|UFO_HUMAN Tyrosine-protein kinase receptor UFO OS=Homo sapiens OX=9606 GN=AXL PE=1 SV=4;sp|P30530-2|UFO_HUMAN Isoform Short of Tyrosine-protein kinase receptor UFO OS=Homo sapiens OX=9606 GN=AXL	2	2	2	2	0	0	0	0	0	0	1	0	1	0	0	0
P30533	P30533	6	6	6	Alpha-2-macroglobulin receptor-associated protein	LRPAP1	0		0		0		0		0		0		0		0		0		0		0		0		0		sp|P30533|AMRP_HUMAN Alpha-2-macroglobulin receptor-associated protein OS=Homo sapiens OX=9606 GN=LRPAP1 PE=1 SV=1	1	6	6	6	2	2	3	4	5	2	1	0	1	0	0	0
P30566;P30566-2	P30566;P30566-2	11;9	11;9	11;9	Adenylosuccinate lyase	ADSL	0		0		0		0		0		0		0		0		0		0		0		0		0		sp|P30566|PUR8_HUMAN Adenylosuccinate lyase OS=Homo sapiens OX=9606 GN=ADSL PE=1 SV=2;sp|P30566-2|PUR8_HUMAN Isoform 2 of Adenylosuccinate lyase OS=Homo sapiens OX=9606 GN=ADSL	2	11	11	11	6	9	7	6	6	6	5	7	5	4	6	5
P30613;P30613-2	P30613;P30613-2	2;2	1;1	1;1	Pyruvate kinase PKLR	PKLR	0		0		0		0		0		0		0		0		0		0		0		0		0		sp|P30613|KPYR_HUMAN Pyruvate kinase PKLR OS=Homo sapiens OX=9606 GN=PKLR PE=1 SV=2;sp|P30613-2|KPYR_HUMAN Isoform L-type of Pyruvate kinase PKLR OS=Homo sapiens OX=9606 GN=PKLR	2	2	1	1	2	2	1	2	2	2	1	1	2	2	1	2
P30622;P30622-2;P30622-1	P30622;P30622-2;P30622-1	3;3;3	3;3;3	3;3;3	CAP-Gly domain-containing linker protein 1	CLIP1	0		0		0		0		0		0		0		0		0		0		0		0		0		sp|P30622|CLIP1_HUMAN CAP-Gly domain-containing linker protein 1 OS=Homo sapiens OX=9606 GN=CLIP1 PE=1 SV=2;sp|P30622-2|CLIP1_HUMAN Isoform 3 of CAP-Gly domain-containing linker protein 1 OS=Homo sapiens OX=9606 GN=CLIP1;sp|P30622-1|CLIP1_HUMAN Isoform 2 o	3	3	3	3	1	1	2	1	2	1	3	2	2	2	2	1
P30626;P30626-3;P30626-2	P30626;P30626-3;P30626-2	8;8;8	8;8;8	8;8;8	Sorcin	SRI	0		0		0		0		0		0		0		0		0		0		0		0		0		sp|P30626|SORCN_HUMAN Sorcin OS=Homo sapiens OX=9606 GN=SRI PE=1 SV=1;sp|P30626-3|SORCN_HUMAN Isoform 3 of Sorcin OS=Homo sapiens OX=9606 GN=SRI;sp|P30626-2|SORCN_HUMAN Isoform 2 of Sorcin OS=Homo sapiens OX=9606 GN=SRI	3	8	8	8	4	4	5	5	6	5	1	2	1	1	1	1
P30711;P30711-2	P30711;P30711-2	1;1	1;1	1;1	Glutathione S-transferase theta-1	GSTT1	0		0		0		0		0		0		0		0		0		0		0		0		0		sp|P30711|GSTT1_HUMAN Glutathione S-transferase theta-1 OS=Homo sapiens OX=9606 GN=GSTT1 PE=1 SV=4;sp|P30711-2|GSTT1_HUMAN Isoform 2 of Glutathione S-transferase theta-1 OS=Homo sapiens OX=9606 GN=GSTT1	2	1	1	1	0	1	0	0	0	0	0	0	0	0	0	0
P30740;P30740-2	P30740;P30740-2	4;3	4;3	4;3	Leukocyte elastase inhibitor	SERPINB1	0		0		0		0		0		0		0		0		0		0		0		0		0		sp|P30740|ILEU_HUMAN Leukocyte elastase inhibitor OS=Homo sapiens OX=9606 GN=SERPINB1 PE=1 SV=1;sp|P30740-2|ILEU_HUMAN Isoform 2 of Leukocyte elastase inhibitor OS=Homo sapiens OX=9606 GN=SERPINB1	2	4	4	4	0	1	0	1	1	1	0	1	1	2	0	0
P52569;P30825;P52569-3	P52569;P30825;P52569-3	1;1;1	1;1;1	1;1;1	Cationic amino acid transporter 2;High affinity cationic amino acid transporter 1	SLC7A2;SLC7A1	0		0		0		0		0		0		0		0		0		0		0		0		0		sp|P52569|CTR2_HUMAN Cationic amino acid transporter 2 OS=Homo sapiens OX=9606 GN=SLC7A2 PE=1 SV=2;sp|P30825|SL7A1_HUMAN High affinity cationic amino acid transporter 1 OS=Homo sapiens OX=9606 GN=SLC7A1 PE=1 SV=1;sp|P52569-3|CTR2_HUMAN Isoform 3 of Cationi	3	1	1	1	0	0	0	0	0	0	1	0	0	0	0	0
P30837	P30837	5	4	4	Aldehyde dehydrogenase X, mitochondrial	ALDH1B1	0		0		0		0		0		0		0		0		0		0		0		0		0		sp|P30837|AL1B1_HUMAN Aldehyde dehydrogenase X, mitochondrial OS=Homo sapiens OX=9606 GN=ALDH1B1 PE=1 SV=3	1	5	4	4	2	3	2	2	1	1	0	0	0	0	0	0
P30876	P30876	3	3	3	DNA-directed RNA polymerase II subunit RPB2	POLR2B	0		0		0		0		0		0		0		0		0		0		0		0		0		sp|P30876|RPB2_HUMAN DNA-directed RNA polymerase II subunit RPB2 OS=Homo sapiens OX=9606 GN=POLR2B PE=1 SV=1	1	3	3	3	1	2	3	2	3	2	1	1	1	1	1	1
P31040;P31040-2;P31040-3	P31040;P31040-2	5;4;2	5;4;2	5;4;2	Succinate dehydrogenase [ubiquinone] flavoprotein subunit, mitochondrial	SDHA	0		0		0		0		0		0		0		0		0		0		0		0		0		sp|P31040|SDHA_HUMAN Succinate dehydrogenase [ubiquinone] flavoprotein subunit, mitochondrial OS=Homo sapiens OX=9606 GN=SDHA PE=1 SV=2;sp|P31040-2|SDHA_HUMAN Isoform 2 of Succinate dehydrogenase [ubiquinone] flavoprotein subunit, mitochondrial OS=Homo sap	3	5	5	5	2	0	0	0	0	0	1	2	4	0	2	1
P31146	P31146	2	1	1	Coronin-1A	CORO1A	0		0		0		0		0		0		0		0		0		0		0		0		0		sp|P31146|COR1A_HUMAN Coronin-1A OS=Homo sapiens OX=9606 GN=CORO1A PE=1 SV=4	1	2	1	1	0	0	0	1	0	1	0	1	0	0	0	0
P31150	P31150	21	14	14	Rab GDP dissociation inhibitor alpha	GDI1	0		0		0		0		0		0		0		0		0		0		0		0		0		sp|P31150|GDIA_HUMAN Rab GDP dissociation inhibitor alpha OS=Homo sapiens OX=9606 GN=GDI1 PE=1 SV=2	1	21	14	14	12	13	15	16	17	15	4	7	4	7	4	6
Q86SG5;P31151	Q86SG5;P31151	1;1	1;1	1;1	Protein S100-A7A;Protein S100-A7	S100A7A;S100A7	0		0		0		0		0		0		0		0		0		0		0		0		0		sp|Q86SG5|S1A7A_HUMAN Protein S100-A7A OS=Homo sapiens OX=9606 GN=S100A7A PE=1 SV=3;sp|P31151|S10A7_HUMAN Protein S100-A7 OS=Homo sapiens OX=9606 GN=S100A7 PE=1 SV=4	2	1	1	1	0	1	1	0	0	0	0	0	0	0	0	0
P31153;P31153-2;Q00266	P31153;P31153-2	17;11;2	17;11;2	17;11;2	S-adenosylmethionine synthase isoform type-2	MAT2A	0		0		0		0		0		0		0		0		0		0		0		0		0		sp|P31153|METK2_HUMAN S-adenosylmethionine synthase isoform type-2 OS=Homo sapiens OX=9606 GN=MAT2A PE=1 SV=1;sp|P31153-2|METK2_HUMAN Isoform 2 of S-adenosylmethionine synthase isoform type-2 OS=Homo sapiens OX=9606 GN=MAT2A	3	17	17	17	5	8	10	5	12	10	5	7	6	6	6	6
P31321	P31321	2	1	1	cAMP-dependent protein kinase type I-beta regulatory subunit	PRKAR1B	0		0		0		0		0		0		0		0		0		0		0		0		0		sp|P31321|KAP1_HUMAN cAMP-dependent protein kinase type I-beta regulatory subunit OS=Homo sapiens OX=9606 GN=PRKAR1B PE=1 SV=4	1	2	1	1	0	1	1	1	1	1	0	0	0	0	0	1
P31350;P31350-2	P31350;P31350-2	4;4	4;4	4;4	Ribonucleoside-diphosphate reductase subunit M2	RRM2	0		0		0		0		0		0		0		0		0		0		0		0		0		sp|P31350|RIR2_HUMAN Ribonucleoside-diphosphate reductase subunit M2 OS=Homo sapiens OX=9606 GN=RRM2 PE=1 SV=1;sp|P31350-2|RIR2_HUMAN Isoform 2 of Ribonucleoside-diphosphate reductase subunit M2 OS=Homo sapiens OX=9606 GN=RRM2	2	4	4	4	2	2	2	2	3	2	2	0	2	0	0	0
P31689;P31689-2	P31689;P31689-2	10;8	10;8	10;8	DnaJ homolog subfamily A member 1	DNAJA1	0		0		0		0		0		0		0		0		0		0		0		0		0		sp|P31689|DNJA1_HUMAN DnaJ homolog subfamily A member 1 OS=Homo sapiens OX=9606 GN=DNAJA1 PE=1 SV=2;sp|P31689-2|DNJA1_HUMAN Isoform 2 of DnaJ homolog subfamily A member 1 OS=Homo sapiens OX=9606 GN=DNAJA1	2	10	10	10	7	4	7	8	8	5	4	4	2	3	3	4
P31751;P31751-2	P31751;P31751-2	2;1	2;1	2;1	RAC-beta serine/threonine-protein kinase	AKT2	0		0		0		0		0		0		0		0		0		0		0		0		0		sp|P31751|AKT2_HUMAN RAC-beta serine/threonine-protein kinase OS=Homo sapiens OX=9606 GN=AKT2 PE=1 SV=2;sp|P31751-2|AKT2_HUMAN Isoform 2 of RAC-beta serine/threonine-protein kinase OS=Homo sapiens OX=9606 GN=AKT2	2	2	2	2	1	0	0	1	1	0	1	0	1	1	1	0
P31930	P31930	12	12	12	Cytochrome b-c1 complex subunit 1, mitochondrial	UQCRC1	0		0		0		0		0		0		0		0		0		0		0		0		0		sp|P31930|QCR1_HUMAN Cytochrome b-c1 complex subunit 1, mitochondrial OS=Homo sapiens OX=9606 GN=UQCRC1 PE=1 SV=3	1	12	12	12	10	12	8	10	9	9	3	6	4	6	4	4
P31937	P31937	4	4	4	3-hydroxyisobutyrate dehydrogenase, mitochondrial	HIBADH	0		0		0		0		0		0		0		0		0		0		0		0		0		sp|P31937|3HIDH_HUMAN 3-hydroxyisobutyrate dehydrogenase, mitochondrial OS=Homo sapiens OX=9606 GN=HIBADH PE=1 SV=2	1	4	4	4	4	4	3	3	3	3	1	4	4	4	2	4
P31939;P31939-2	P31939;P31939-2	31;30	31;30	31;30	Bifunctional purine biosynthesis protein PURH;Phosphoribosylaminoimidazolecarboxamide formyltransferase;IMP cyclohydrolase	ATIC	0		0		0		0		0		0		0		0		0		0		0		0		0		sp|P31939|PUR9_HUMAN Bifunctional purine biosynthesis protein ATIC OS=Homo sapiens OX=9606 GN=ATIC PE=1 SV=3;sp|P31939-2|PUR9_HUMAN Isoform 2 of Bifunctional purine biosynthesis protein ATIC OS=Homo sapiens OX=9606 GN=ATIC	2	31	31	31	21	20	17	19	19	18	17	17	14	17	19	22
P31942;P31942-2;P31942-3;P31942-4;P31942-6;P31942-5	P31942;P31942-2;P31942-3;P31942-4	9;9;7;5;3;3	8;8;7;5;3;3	8;8;7;5;3;3	Heterogeneous nuclear ribonucleoprotein H3	HNRNPH3	0		0		0		0		0		0		0		0		0		0		0		0		0		sp|P31942|HNRH3_HUMAN Heterogeneous nuclear ribonucleoprotein H3 OS=Homo sapiens OX=9606 GN=HNRNPH3 PE=1 SV=2;sp|P31942-2|HNRH3_HUMAN Isoform 2 of Heterogeneous nuclear ribonucleoprotein H3 OS=Homo sapiens OX=9606 GN=HNRNPH3;sp|P31942-3|HNRH3_HUMAN Isoform	6	9	8	8	5	5	7	6	5	5	3	6	2	2	3	3
P31943	P31943	18	18	10	Heterogeneous nuclear ribonucleoprotein H;Heterogeneous nuclear ribonucleoprotein H, N-terminally processed	HNRNPH1	0		0		0		0		0		0		0		0		0		0		0		0		0		sp|P31943|HNRH1_HUMAN Heterogeneous nuclear ribonucleoprotein H OS=Homo sapiens OX=9606 GN=HNRNPH1 PE=1 SV=4	1	18	18	10	13	14	16	12	14	13	8	11	10	8	9	8
P31946;P31946-2	P31946;P31946-2	14;14	8;8	8;8	14-3-3 protein beta/alpha;14-3-3 protein beta/alpha, N-terminally processed	YWHAB	0		0		0		0		0		0		0		0		0		0		0		0		0		sp|P31946|1433B_HUMAN 14-3-3 protein beta/alpha OS=Homo sapiens OX=9606 GN=YWHAB PE=1 SV=3;sp|P31946-2|1433B_HUMAN Isoform Short of 14-3-3 protein beta/alpha OS=Homo sapiens OX=9606 GN=YWHAB	2	14	8	8	9	11	11	11	8	10	6	8	6	8	7	8
P31948;P31948-2;P31948-3	P31948;P31948-2;P31948-3	40;38;36	40;38;36	40;38;36	Stress-induced-phosphoprotein 1	STIP1	0		0		0		0		0		0		0		0		0		0		0		0		0		sp|P31948|STIP1_HUMAN Stress-induced-phosphoprotein 1 OS=Homo sapiens OX=9606 GN=STIP1 PE=1 SV=1;sp|P31948-2|STIP1_HUMAN Isoform 2 of Stress-induced-phosphoprotein 1 OS=Homo sapiens OX=9606 GN=STIP1;sp|P31948-3|STIP1_HUMAN Isoform 3 of Stress-induced-phosp	3	40	40	40	18	10	25	21	32	20	14	14	11	19	16	24
P31949	P31949	4	4	4	Protein S100-A11;Protein S100-A11, N-terminally processed	S100A11	0		0		0		0		0		0		0		0		0		0		0		0		0		sp|P31949|S10AB_HUMAN Protein S100-A11 OS=Homo sapiens OX=9606 GN=S100A11 PE=1 SV=2	1	4	4	4	3	2	4	4	4	2	2	2	2	3	2	2
P32119;P32119-2	P32119	12;2	11;2	11;2	Peroxiredoxin-2	PRDX2	0		0		0		0		0		0		0		0		0		0		0		0		0		sp|P32119|PRDX2_HUMAN Peroxiredoxin-2 OS=Homo sapiens OX=9606 GN=PRDX2 PE=1 SV=5	2	12	11	11	4	6	6	8	8	4	4	4	3	4	4	4
P32321;P32321-2	P32321;P32321-2	4;4	4;4	4;4	Deoxycytidylate deaminase	DCTD	0		0		0		0		0		0		0		0		0		0		0		0		0		sp|P32321|DCTD_HUMAN Deoxycytidylate deaminase OS=Homo sapiens OX=9606 GN=DCTD PE=1 SV=2;sp|P32321-2|DCTD_HUMAN Isoform 2 of Deoxycytidylate deaminase OS=Homo sapiens OX=9606 GN=DCTD	2	4	4	4	2	1	1	0	0	1	0	0	0	0	0	1
P32322;P32322-2;P32322-3	P32322;P32322-2;P32322-3	4;4;4	3;3;3	3;3;3	Pyrroline-5-carboxylate reductase 1, mitochondrial	PYCR1	0		0		0		0		0		0		0		0		0		0		0		0		0		sp|P32322|P5CR1_HUMAN Pyrroline-5-carboxylate reductase 1, mitochondrial OS=Homo sapiens OX=9606 GN=PYCR1 PE=1 SV=2;sp|P32322-2|P5CR1_HUMAN Isoform 2 of Pyrroline-5-carboxylate reductase 1, mitochondrial OS=Homo sapiens OX=9606 GN=PYCR1;sp|P32322-3|P5CR1_H	3	4	3	3	0	0	0	1	1	0	1	3	1	1	2	1
P32969	P32969	10	10	10	60S ribosomal protein L9	RPL9	0		0		0		0		0		0		0		0		0		0		0		0		0		sp|P32969|RL9_HUMAN 60S ribosomal protein L9 OS=Homo sapiens OX=9606 GN=RPL9 PE=1 SV=1	1	10	10	10	5	4	3	3	4	3	4	3	3	2	2	4
P33176;O60282;O60282-2	P33176	36;11;5	36;11;5	27;3;0	Kinesin-1 heavy chain	KIF5B	0		0		0		0		0		0		0		0		0		0		0		0		0		sp|P33176|KINH_HUMAN Kinesin-1 heavy chain OS=Homo sapiens OX=9606 GN=KIF5B PE=1 SV=1	3	36	36	27	14	17	17	12	16	13	10	8	11	7	6	12
P33240;P33240-2;Q9H0L4	P33240;P33240-2;Q9H0L4	7;7;4	7;7;4	7;7;4	Cleavage stimulation factor subunit 2;Cleavage stimulation factor subunit 2 tau variant	CSTF2;CSTF2T	0		0		0		0		0		0		0		0		0		0		0		0		0		sp|P33240|CSTF2_HUMAN Cleavage stimulation factor subunit 2 OS=Homo sapiens OX=9606 GN=CSTF2 PE=1 SV=1;sp|P33240-2|CSTF2_HUMAN Isoform 2 of Cleavage stimulation factor subunit 2 OS=Homo sapiens OX=9606 GN=CSTF2;sp|Q9H0L4|CSTFT_HUMAN Cleavage stimulation fa	3	7	7	7	3	2	3	3	2	4	3	2	1	3	3	2
P33316;P33316-2	P33316;P33316-2	8;8	8;8	8;8	Deoxyuridine 5-triphosphate nucleotidohydrolase, mitochondrial	DUT	0		0		0		0		0		0		0		0		0		0		0		0		0		sp|P33316|DUT_HUMAN Deoxyuridine 5-triphosphate nucleotidohydrolase, mitochondrial OS=Homo sapiens OX=9606 GN=DUT PE=1 SV=4;sp|P33316-2|DUT_HUMAN Isoform 2 of Deoxyuridine 5-triphosphate nucleotidohydrolase, mitochondrial OS=Homo sapiens OX=9606 GN=DUT	2	8	8	8	6	6	6	6	7	5	4	5	4	4	6	2
P33991	P33991	23	23	23	DNA replication licensing factor MCM4	MCM4	0		0		0		0		0		0		0		0		0		0		0		0		0		sp|P33991|MCM4_HUMAN DNA replication licensing factor MCM4 OS=Homo sapiens OX=9606 GN=MCM4 PE=1 SV=5	1	23	23	23	13	11	12	7	9	10	11	4	4	4	7	10
P33992	P33992	27	27	27	DNA replication licensing factor MCM5	MCM5	0		0		0		0		0		0		0		0		0		0		0		0		0		sp|P33992|MCM5_HUMAN DNA replication licensing factor MCM5 OS=Homo sapiens OX=9606 GN=MCM5 PE=1 SV=5	1	27	27	27	14	10	14	16	13	12	18	13	13	10	14	9
P33993;P33993-3;P33993-2	P33993;P33993-3;P33993-2	20;14;11	20;14;11	20;14;11	DNA replication licensing factor MCM7	MCM7	0		0		0		0		0		0		0		0		0		0		0		0		0		sp|P33993|MCM7_HUMAN DNA replication licensing factor MCM7 OS=Homo sapiens OX=9606 GN=MCM7 PE=1 SV=4;sp|P33993-3|MCM7_HUMAN Isoform 3 of DNA replication licensing factor MCM7 OS=Homo sapiens OX=9606 GN=MCM7;sp|P33993-2|MCM7_HUMAN Isoform 2 of DNA replicati	3	20	20	20	12	9	11	10	8	10	9	10	9	8	7	11
P34896;P34896-2;P34896-4;P34896-3	P34896;P34896-2;P34896-4;P34896-3	8;8;6;5	7;7;5;4	7;7;5;4	Serine hydroxymethyltransferase, cytosolic	SHMT1	0		0		0		0		0		0		0		0		0		0		0		0		0		sp|P34896|GLYC_HUMAN Serine hydroxymethyltransferase, cytosolic OS=Homo sapiens OX=9606 GN=SHMT1 PE=1 SV=1;sp|P34896-2|GLYC_HUMAN Isoform 2 of Serine hydroxymethyltransferase, cytosolic OS=Homo sapiens OX=9606 GN=SHMT1;sp|P34896-4|GLYC_HUMAN Isoform 4 of S	4	8	7	7	3	5	3	5	3	2	2	3	2	1	2	2
P34897;P34897-3;P34897-2	P34897;P34897-3;P34897-2	22;22;21	22;22;21	21;21;20	Serine hydroxymethyltransferase, mitochondrial	SHMT2	0		0		0		0		0		0		0		0		0		0		0		0		0		sp|P34897|GLYM_HUMAN Serine hydroxymethyltransferase, mitochondrial OS=Homo sapiens OX=9606 GN=SHMT2 PE=1 SV=3;sp|P34897-3|GLYM_HUMAN Isoform 3 of Serine hydroxymethyltransferase, mitochondrial OS=Homo sapiens OX=9606 GN=SHMT2;sp|P34897-2|GLYM_HUMAN Isofor	3	22	22	21	15	11	14	9	12	9	9	12	10	11	9	14
P34932;P34932-2	P34932	46;5	46;5	43;5	Heat shock 70 kDa protein 4	HSPA4	0		0		0		0		0		0		0		0		0		0		0		0		0		sp|P34932|HSP74_HUMAN Heat shock 70 kDa protein 4 OS=Homo sapiens OX=9606 GN=HSPA4 PE=1 SV=4	2	46	46	43	30	26	34	30	32	21	23	19	25	19	25	24
P35080	P35080	6	2	2	Profilin-2	PFN2	0		0		0		0		0		0		0		0		0		0		0		0		0		sp|P35080|PROF2_HUMAN Profilin-2 OS=Homo sapiens OX=9606 GN=PFN2 PE=1 SV=3	1	6	2	2	5	4	3	3	5	5	4	4	5	6	4	6
P35080-2	P35080-2	6	6	2	Profilin-2	PFN2	0		0		0		0		0		0		0		0		0		0		0		0		0		sp|P35080-2|PROF2_HUMAN Isoform IIb of Profilin-2 OS=Homo sapiens OX=9606 GN=PFN2	1	6	6	2	5	3	3	3	3	5	4	4	5	6	4	6
P35221;P35221-2;P35221-3	P35221;P35221-2;P35221-3	20;20;10	20;20;10	14;14;6	Catenin alpha-1	CTNNA1	0		0		0		0		0		0		0		0		0		0		0		0		0		sp|P35221|CTNA1_HUMAN Catenin alpha-1 OS=Homo sapiens OX=9606 GN=CTNNA1 PE=1 SV=1;sp|P35221-2|CTNA1_HUMAN Isoform 2 of Catenin alpha-1 OS=Homo sapiens OX=9606 GN=CTNNA1;sp|P35221-3|CTNA1_HUMAN Isoform 3 of Catenin alpha-1 OS=Homo sapiens OX=9606 GN=CTNNA1	3	20	20	14	12	9	9	9	13	7	2	1	3	4	6	5
P35222;P14923	P35222	7;1	7;1	7;1	Catenin beta-1	CTNNB1	0		0		0		0		0		0		0		0		0		0		0		0		0		sp|P35222|CTNB1_HUMAN Catenin beta-1 OS=Homo sapiens OX=9606 GN=CTNNB1 PE=1 SV=1	2	7	7	7	4	2	3	3	5	5	1	1	1	1	1	1
P35232;P35232-2	P35232	12;5	12;5	12;5	Prohibitin	PHB	0		0		0		0		0		0		0		0		0		0		0		0		0		sp|P35232|PHB_HUMAN Prohibitin OS=Homo sapiens OX=9606 GN=PHB PE=1 SV=1	2	12	12	12	5	8	7	7	7	9	3	4	3	4	1	5
P35237	P35237	8	8	8	Serpin B6	SERPINB6	0		0		0		0		0		0		0		0		0		0		0		0		0		sp|P35237|SPB6_HUMAN Serpin B6 OS=Homo sapiens OX=9606 GN=SERPINB6 PE=1 SV=3	1	8	8	8	5	4	3	2	3	2	2	4	2	3	1	4
P35241;P35241-5;P35241-4;P35241-2;P35241-3	P35241;P35241-5;P35241-4	27;27;21;7;6	11;11;9;7;2	11;11;9;7;2	Radixin	RDX	0		0		0		0		0		0		0		0		0		0		0		0		0		sp|P35241|RADI_HUMAN Radixin OS=Homo sapiens OX=9606 GN=RDX PE=1 SV=1;sp|P35241-5|RADI_HUMAN Isoform 5 of Radixin OS=Homo sapiens OX=9606 GN=RDX;sp|P35241-4|RADI_HUMAN Isoform 4 of Radixin OS=Homo sapiens OX=9606 GN=RDX	5	27	11	11	12	13	15	11	17	12	9	12	12	15	14	14
P35244	P35244	4	4	4	Replication protein A 14 kDa subunit	RPA3	0		0		0		0		0		0		0		0		0		0		0		0		0		sp|P35244|RFA3_HUMAN Replication protein A 14 kDa subunit OS=Homo sapiens OX=9606 GN=RPA3 PE=1 SV=1	1	4	4	4	3	4	3	3	3	3	2	2	2	0	2	2
P35249;P35249-2	P35249;P35249-2	8;7	8;7	8;7	Replication factor C subunit 4	RFC4	0		0		0		0		0		0		0		0		0		0		0		0		0		sp|P35249|RFC4_HUMAN Replication factor C subunit 4 OS=Homo sapiens OX=9606 GN=RFC4 PE=1 SV=2;sp|P35249-2|RFC4_HUMAN Isoform 2 of Replication factor C subunit 4 OS=Homo sapiens OX=9606 GN=RFC4	2	8	8	8	3	3	4	3	5	0	2	2	2	3	2	1
P35250;P35250-2	P35250;P35250-2	3;3	3;3	3;3	Replication factor C subunit 2	RFC2	0		0		0		0		0		0		0		0		0		0		0		0		0		sp|P35250|RFC2_HUMAN Replication factor C subunit 2 OS=Homo sapiens OX=9606 GN=RFC2 PE=1 SV=3;sp|P35250-2|RFC2_HUMAN Isoform 2 of Replication factor C subunit 2 OS=Homo sapiens OX=9606 GN=RFC2	2	3	3	3	2	1	0	1	0	0	0	0	1	0	0	0
P35251;P35251-2	P35251;P35251-2	2;2	2;2	2;2	Replication factor C subunit 1	RFC1	0		0		0		0		0		0		0		0		0		0		0		0		0		sp|P35251|RFC1_HUMAN Replication factor C subunit 1 OS=Homo sapiens OX=9606 GN=RFC1 PE=1 SV=4;sp|P35251-2|RFC1_HUMAN Isoform 2 of Replication factor C subunit 1 OS=Homo sapiens OX=9606 GN=RFC1	2	2	2	2	0	0	2	2	2	1	1	0	1	0	0	0
P35268	P35268	4	4	4	60S ribosomal protein L22	RPL22	0		0		0		0		0		0		0		0		0		0		0		0		0		sp|P35268|RL22_HUMAN 60S ribosomal protein L22 OS=Homo sapiens OX=9606 GN=RPL22 PE=1 SV=2	1	4	4	4	3	3	2	2	2	2	2	2	2	2	1	1
P35269	P35269	6	6	6	General transcription factor IIF subunit 1	GTF2F1	0		0		0		0		0		0		0		0		0		0		0		0		0		sp|P35269|T2FA_HUMAN General transcription factor IIF subunit 1 OS=Homo sapiens OX=9606 GN=GTF2F1 PE=1 SV=2	1	6	6	6	0	0	0	1	0	0	4	4	1	1	4	0
P35270	P35270	1	1	1	Sepiapterin reductase	SPR	0		0		0		0		0		0		0		0		0		0		0		0		0		sp|P35270|SPRE_HUMAN Sepiapterin reductase OS=Homo sapiens OX=9606 GN=SPR PE=1 SV=1	1	1	1	1	0	0	1	0	1	0	0	0	0	1	0	0
P35579;P35579-2;P12883;P12882;Q9UKX2;P13533;Q9Y623;A7E2Y1;REV__Q9UKV3-5;REV__Q9UKV3	P35579;P35579-2	141;88;1;1;1;1;1;1;1;1	141;88;1;1;1;1;1;1;1;1	120;70;0;0;0;0;0;0;1;1	Myosin-9	MYH9	0		0		0		0		0		0		0		0		0		0		0		0		0		sp|P35579|MYH9_HUMAN Myosin-9 OS=Homo sapiens OX=9606 GN=MYH9 PE=1 SV=4;sp|P35579-2|MYH9_HUMAN Isoform 2 of Myosin-9 OS=Homo sapiens OX=9606 GN=MYH9	10	141	141	120	64	65	74	65	72	60	93	90	88	93	97	98
P35580;P35580-2;P35580-5;P35580-3;P35580-4	P35580;P35580-2;P35580-5;P35580-3;P35580-4	62;62;62;62;62	46;46;46;46;46	42;42;42;42;42	Myosin-10	MYH10	0		0		0		0		0		0		0		0		0		0		0		0		0		sp|P35580|MYH10_HUMAN Myosin-10 OS=Homo sapiens OX=9606 GN=MYH10 PE=1 SV=3;sp|P35580-2|MYH10_HUMAN Isoform 2 of Myosin-10 OS=Homo sapiens OX=9606 GN=MYH10;sp|P35580-5|MYH10_HUMAN Isoform 5 of Myosin-10 OS=Homo sapiens OX=9606 GN=MYH10;sp|P35580-3|MYH10_HUM	5	62	46	42	30	35	39	36	35	37	13	14	12	15	13	14
P35606;P35606-2	P35606;P35606-2	19;19	19;19	19;19	Coatomer subunit beta	COPB2	0		0		0		0		0		0		0		0		0		0		0		0		0		sp|P35606|COPB2_HUMAN Coatomer subunit beta OS=Homo sapiens OX=9606 GN=COPB2 PE=1 SV=2;sp|P35606-2|COPB2_HUMAN Isoform 2 of Coatomer subunit beta OS=Homo sapiens OX=9606 GN=COPB2	2	19	19	19	13	11	8	6	12	6	4	6	5	9	5	8
P35609;P35609-2	P35609;P35609-2	16;16	2;2	1;1	Alpha-actinin-2	ACTN2	0		0		0		0		0		0		0		0		0		0		0		0		0		sp|P35609|ACTN2_HUMAN Alpha-actinin-2 OS=Homo sapiens OX=9606 GN=ACTN2 PE=1 SV=1;sp|P35609-2|ACTN2_HUMAN Isoform 2 of Alpha-actinin-2 OS=Homo sapiens OX=9606 GN=ACTN2	2	16	2	1	11	10	10	10	10	9	10	10	7	11	11	9
P35610;P35610-3;P35610-2	P35610;P35610-3;P35610-2	4;2;2	4;2;2	4;2;2	Sterol O-acyltransferase 1	SOAT1	0		0		0		0		0		0		0		0		0		0		0		0		0		sp|P35610|SOAT1_HUMAN Sterol O-acyltransferase 1 OS=Homo sapiens OX=9606 GN=SOAT1 PE=1 SV=3;sp|P35610-3|SOAT1_HUMAN Isoform 3 of Sterol O-acyltransferase 1 OS=Homo sapiens OX=9606 GN=SOAT1;sp|P35610-2|SOAT1_HUMAN Isoform 2 of Sterol O-acyltransferase 1 OS=	3	4	4	4	2	4	2	3	3	2	2	0	1	1	2	0
P35611;P35611-2;P35611-4;P35611-6;P35611-3;P35611-5	P35611;P35611-2;P35611-4;P35611-6;P35611-3;P35611-5	6;6;6;6;6;4	6;6;6;6;6;4	6;6;6;6;6;4	Alpha-adducin	ADD1	0		0		0		0		0		0		0		0		0		0		0		0		0		sp|P35611|ADDA_HUMAN Alpha-adducin OS=Homo sapiens OX=9606 GN=ADD1 PE=1 SV=2;sp|P35611-2|ADDA_HUMAN Isoform 2 of Alpha-adducin OS=Homo sapiens OX=9606 GN=ADD1;sp|P35611-4|ADDA_HUMAN Isoform 4 of Alpha-adducin OS=Homo sapiens OX=9606 GN=ADD1;sp|P35611-6|ADD	6	6	6	6	4	2	1	2	1	3	0	1	0	0	0	0
P35613;P35613-2;P35613-4;P35613-3	P35613;P35613-2;P35613-4;P35613-3	7;7;5;5	7;7;5;5	7;7;5;5	Basigin	BSG	0		0		0		0		0		0		0		0		0		0		0		0		0		sp|P35613|BASI_HUMAN Basigin OS=Homo sapiens OX=9606 GN=BSG PE=1 SV=2;sp|P35613-2|BASI_HUMAN Isoform 2 of Basigin OS=Homo sapiens OX=9606 GN=BSG;sp|P35613-4|BASI_HUMAN Isoform 4 of Basigin OS=Homo sapiens OX=9606 GN=BSG;sp|P35613-3|BASI_HUMAN Isoform 3 of	4	7	7	7	1	2	3	2	4	2	2	1	2	2	5	3
P35625	P35625	7	7	7	Metalloproteinase inhibitor 3	TIMP3	0		0		0		0		0		0		0		0		0		0		0		0		0		sp|P35625|TIMP3_HUMAN Metalloproteinase inhibitor 3 OS=Homo sapiens OX=9606 GN=TIMP3 PE=1 SV=2	1	7	7	7	4	5	3	3	4	3	0	0	0	0	0	0
P35637;P35637-2	P35637;P35637-2	9;9	9;9	7;7	RNA-binding protein FUS	FUS	0		0		0		0		0		0		0		0		0		0		0		0		0		sp|P35637|FUS_HUMAN RNA-binding protein FUS OS=Homo sapiens OX=9606 GN=FUS PE=1 SV=1;sp|P35637-2|FUS_HUMAN Isoform Short of RNA-binding protein FUS OS=Homo sapiens OX=9606 GN=FUS	2	9	9	7	4	3	8	6	6	7	6	4	6	4	3	5
P35658;P35658-3;P35658-4;P35658-2;P35658-5	P35658;P35658-3;P35658-4;P35658-2;P35658-5	13;13;13;13;13	13;13;13;13;13	13;13;13;13;13	Nuclear pore complex protein Nup214	NUP214	0		0		0		0		0		0		0		0		0		0		0		0		0		sp|P35658|NU214_HUMAN Nuclear pore complex protein Nup214 OS=Homo sapiens OX=9606 GN=NUP214 PE=1 SV=2;sp|P35658-3|NU214_HUMAN Isoform 3 of Nuclear pore complex protein Nup214 OS=Homo sapiens OX=9606 GN=NUP214;sp|P35658-4|NU214_HUMAN Isoform 4 of Nuclear po	5	13	13	13	6	6	5	3	5	3	4	0	5	1	2	0
P35659;P35659-2	P35659;P35659-2	7;5	7;5	7;5	Protein DEK	DEK	0		0		0		0		0		0		0		0		0		0		0		0		0		sp|P35659|DEK_HUMAN Protein DEK OS=Homo sapiens OX=9606 GN=DEK PE=1 SV=1;sp|P35659-2|DEK_HUMAN Isoform 2 of Protein DEK OS=Homo sapiens OX=9606 GN=DEK	2	7	7	7	1	0	0	1	0	1	3	4	4	5	3	5
P35711;P35711-4;P35711-2;P35711-5;P35712;P35712-4;P35712-2;P35712-3;P35711-3	P35711;P35711-4;P35711-2;P35711-5	5;5;5;5;2;2;2;2;1	5;5;5;5;2;2;2;2;1	5;5;5;5;2;2;2;2;1	Transcription factor SOX-5	SOX5	0		0		0		0		0		0		0		0		0		0		0		0		0		sp|P35711|SOX5_HUMAN Transcription factor SOX-5 OS=Homo sapiens OX=9606 GN=SOX5 PE=1 SV=3;sp|P35711-4|SOX5_HUMAN Isoform 4 of Transcription factor SOX-5 OS=Homo sapiens OX=9606 GN=SOX5;sp|P35711-2|SOX5_HUMAN Isoform 2 of Transcription factor SOX-5 OS=Homo	9	5	5	5	2	0	2	1	3	2	1	0	0	0	0	0
P35749;P35749-4;P35749-3;P35749-2	P35749;P35749-4;P35749-3;P35749-2	18;18;18;18	1;1;1;1	1;1;1;1	Myosin-11	MYH11	0		0		0		0		0		0		0		0		0		0		0		0		0		sp|P35749|MYH11_HUMAN Myosin-11 OS=Homo sapiens OX=9606 GN=MYH11 PE=1 SV=3;sp|P35749-4|MYH11_HUMAN Isoform 4 of Myosin-11 OS=Homo sapiens OX=9606 GN=MYH11;sp|P35749-3|MYH11_HUMAN Isoform 3 of Myosin-11 OS=Homo sapiens OX=9606 GN=MYH11;sp|P35749-2|MYH11_HUM	4	18	1	1	8	10	10	8	9	5	9	8	7	9	11	10
P35754	P35754	2	2	2	Glutaredoxin-1	GLRX	0		0		0		0		0		0		0		0		0		0		0		0		0		sp|P35754|GLRX1_HUMAN Glutaredoxin-1 OS=Homo sapiens OX=9606 GN=GLRX PE=1 SV=2	1	2	2	2	0	0	0	1	0	0	1	1	0	2	1	2
P35813;P35813-2;P35813-3	P35813;P35813-2;P35813-3	2;2;2	2;2;2	2;2;2	Protein phosphatase 1A	PPM1A	0		0		0		0		0		0		0		0		0		0		0		0		0		sp|P35813|PPM1A_HUMAN Protein phosphatase 1A OS=Homo sapiens OX=9606 GN=PPM1A PE=1 SV=1;sp|P35813-2|PPM1A_HUMAN Isoform Alpha-2 of Protein phosphatase 1A OS=Homo sapiens OX=9606 GN=PPM1A;sp|P35813-3|PPM1A_HUMAN Isoform 3 of Protein phosphatase 1A OS=Homo s	3	2	2	2	0	1	0	0	0	1	1	1	0	0	0	0
P35998;P35998-2	P35998;P35998-2	24;17	24;17	24;17	26S protease regulatory subunit 7	PSMC2	0		0		0		0		0		0		0		0		0		0		0		0		0		sp|P35998|PRS7_HUMAN 26S proteasome regulatory subunit 7 OS=Homo sapiens OX=9606 GN=PSMC2 PE=1 SV=3;sp|P35998-2|PRS7_HUMAN Isoform 2 of 26S proteasome regulatory subunit 7 OS=Homo sapiens OX=9606 GN=PSMC2	2	24	24	24	13	14	13	13	14	13	12	15	10	11	13	12
P36404;P36404-2	P36404;P36404-2	4;2	4;2	4;2	ADP-ribosylation factor-like protein 2	ARL2	0		0		0		0		0		0		0		0		0		0		0		0		0		sp|P36404|ARL2_HUMAN ADP-ribosylation factor-like protein 2 OS=Homo sapiens OX=9606 GN=ARL2 PE=1 SV=4;sp|P36404-2|ARL2_HUMAN Isoform 2 of ADP-ribosylation factor-like protein 2 OS=Homo sapiens OX=9606 GN=ARL2	2	4	4	4	0	2	1	2	2	1	1	1	1	2	1	0
P36405	P36405	8	8	8	ADP-ribosylation factor-like protein 3	ARL3	0		0		0		0		0		0		0		0		0		0		0		0		0		sp|P36405|ARL3_HUMAN ADP-ribosylation factor-like protein 3 OS=Homo sapiens OX=9606 GN=ARL3 PE=1 SV=2	1	8	8	8	7	4	5	6	5	6	3	1	2	1	1	2
P36406;P36406-3;P36406-2	P36406;P36406-3;P36406-2	1;1;1	1;1;1	1;1;1	E3 ubiquitin-protein ligase TRIM23	TRIM23	0		0		0		0		0		0		0		0		0		0		0		0		0		sp|P36406|TRI23_HUMAN E3 ubiquitin-protein ligase TRIM23 OS=Homo sapiens OX=9606 GN=TRIM23 PE=1 SV=1;sp|P36406-3|TRI23_HUMAN Isoform Gamma of E3 ubiquitin-protein ligase TRIM23 OS=Homo sapiens OX=9606 GN=TRIM23;sp|P36406-2|TRI23_HUMAN Isoform Beta of E3 ub	3	1	1	1	0	0	1	0	0	0	0	0	0	0	0	0
P36542;P36542-2	P36542;P36542-2	7;6	7;6	7;6	ATP synthase subunit gamma, mitochondrial	ATP5C1	0		0		0		0		0		0		0		0		0		0		0		0		0		sp|P36542|ATPG_HUMAN ATP synthase subunit gamma, mitochondrial OS=Homo sapiens OX=9606 GN=ATP5F1C PE=1 SV=1;sp|P36542-2|ATPG_HUMAN Isoform Heart of ATP synthase subunit gamma, mitochondrial OS=Homo sapiens OX=9606 GN=ATP5F1C	2	7	7	7	6	3	6	7	3	5	6	5	5	4	5	4
P36543;P36543-3;P36543-2;Q96A05	P36543;P36543-3;P36543-2	6;5;5;2	6;5;5;2	6;5;5;2	V-type proton ATPase subunit E 1	ATP6V1E1	0		0		0		0		0		0		0		0		0		0		0		0		0		sp|P36543|VATE1_HUMAN V-type proton ATPase subunit E 1 OS=Homo sapiens OX=9606 GN=ATP6V1E1 PE=1 SV=1;sp|P36543-3|VATE1_HUMAN Isoform 3 of V-type proton ATPase subunit E 1 OS=Homo sapiens OX=9606 GN=ATP6V1E1;sp|P36543-2|VATE1_HUMAN Isoform 2 of V-type proto	4	6	6	6	2	2	0	1	1	2	2	2	2	3	1	3
P36551;P36551-2	P36551	10;1	10;1	10;1	Oxygen-dependent coproporphyrinogen-III oxidase, mitochondrial	CPOX	0		0		0		0		0		0		0		0		0		0		0		0		0		sp|P36551|HEM6_HUMAN Oxygen-dependent coproporphyrinogen-III oxidase, mitochondrial OS=Homo sapiens OX=9606 GN=CPOX PE=1 SV=3	2	10	10	10	5	6	6	6	7	6	3	6	1	2	4	3
P36578	P36578	19	19	19	60S ribosomal protein L4	RPL4	0		0		0		0		0		0		0		0		0		0		0		0		0		sp|P36578|RL4_HUMAN 60S ribosomal protein L4 OS=Homo sapiens OX=9606 GN=RPL4 PE=1 SV=5	1	19	19	19	12	10	16	12	17	14	10	9	9	8	9	8
P36639;P36639-4;P36639-3;P36639-2	P36639;P36639-4;P36639-3;P36639-2	2;2;2;2	2;2;2;2	2;2;2;2	7,8-dihydro-8-oxoguanine triphosphatase	NUDT1	0		0		0		0		0		0		0		0		0		0		0		0		0		sp|P36639|8ODP_HUMAN 7,8-dihydro-8-oxoguanine triphosphatase OS=Homo sapiens OX=9606 GN=NUDT1 PE=1 SV=3;sp|P36639-4|8ODP_HUMAN Isoform p18 of 7,8-dihydro-8-oxoguanine triphosphatase OS=Homo sapiens OX=9606 GN=NUDT1;sp|P36639-3|8ODP_HUMAN Isoform p21 of 7,8	4	2	2	2	0	0	0	0	0	0	0	1	1	1	1	1
P36776;P36776-2;P36776-3	P36776;P36776-2;P36776-3	27;27;25	27;27;25	27;27;25	Lon protease homolog, mitochondrial	LONP1	0		0		0		0		0		0		0		0		0		0		0		0		0		sp|P36776|LONM_HUMAN Lon protease homolog, mitochondrial OS=Homo sapiens OX=9606 GN=LONP1 PE=1 SV=2;sp|P36776-2|LONM_HUMAN Isoform 2 of Lon protease homolog, mitochondrial OS=Homo sapiens OX=9606 GN=LONP1;sp|P36776-3|LONM_HUMAN Isoform 3 of Lon protease ho	3	27	27	27	12	15	12	13	11	13	4	6	4	5	3	5
P36871;P36871-2;P36871-3	P36871;P36871-2;P36871-3	12;10;8	12;10;8	12;10;8	Phosphoglucomutase-1	PGM1	0		0		0		0		0		0		0		0		0		0		0		0		0		sp|P36871|PGM1_HUMAN Phosphoglucomutase-1 OS=Homo sapiens OX=9606 GN=PGM1 PE=1 SV=3;sp|P36871-2|PGM1_HUMAN Isoform 2 of Phosphoglucomutase-1 OS=Homo sapiens OX=9606 GN=PGM1;sp|P36871-3|PGM1_HUMAN Isoform 3 of Phosphoglucomutase-1 OS=Homo sapiens OX=9606 GN	3	12	12	12	7	7	8	9	8	8	6	4	3	4	5	8
P36873;P36873-2	P36873;P36873-2	13;13	13;13	2;2	Serine/threonine-protein phosphatase PP1-gamma catalytic subunit	PPP1CC	0		0		0		0		0		0		0		0		0		0		0		0		0		sp|P36873|PP1G_HUMAN Serine/threonine-protein phosphatase PP1-gamma catalytic subunit OS=Homo sapiens OX=9606 GN=PPP1CC PE=1 SV=1;sp|P36873-2|PP1G_HUMAN Isoform 2 of Serine/threonine-protein phosphatase PP1-gamma catalytic subunit OS=Homo sapiens OX=9606 G	2	13	13	2	9	7	5	7	5	4	4	4	5	4	3	3
P36915;P36915-2	P36915	4;1	4;1	4;1	Guanine nucleotide-binding protein-like 1	GNL1	0		0		0		0		0		0		0		0		0		0		0		0		0		sp|P36915|GNL1_HUMAN Guanine nucleotide-binding protein-like 1 OS=Homo sapiens OX=9606 GN=GNL1 PE=1 SV=2	2	4	4	4	3	2	1	2	2	1	2	2	1	1	1	1
P36957;P36957-2	P36957;P36957-2	12;10	12;10	12;10	Dihydrolipoyllysine-residue succinyltransferase component of 2-oxoglutarate dehydrogenase complex, mitochondrial	DLST	0		0		0		0		0		0		0		0		0		0		0		0		0		sp|P36957|ODO2_HUMAN Dihydrolipoyllysine-residue succinyltransferase component of 2-oxoglutarate dehydrogenase complex, mitochondrial OS=Homo sapiens OX=9606 GN=DLST PE=1 SV=4;sp|P36957-2|ODO2_HUMAN Isoform 2 of Dihydrolipoyllysine-residue succinyltransfer	2	12	12	12	5	5	8	7	7	7	9	9	7	7	7	7
P37108	P37108	7	7	7	Signal recognition particle 14 kDa protein	SRP14	0		0		0		0		0		0		0		0		0		0		0		0		0		sp|P37108|SRP14_HUMAN Signal recognition particle 14 kDa protein OS=Homo sapiens OX=9606 GN=SRP14 PE=1 SV=2	1	7	7	7	4	3	3	2	3	4	4	4	3	6	4	5
P37198	P37198	5	5	5	Nuclear pore glycoprotein p62	NUP62	0		0		0		0		0		0		0		0		0		0		0		0		0		sp|P37198|NUP62_HUMAN Nuclear pore glycoprotein p62 OS=Homo sapiens OX=9606 GN=NUP62 PE=1 SV=3	1	5	5	5	2	2	5	2	1	1	2	0	1	0	1	0
P37235;P84074;P61601	P37235;P84074	12;6;4	12;6;4	12;6;4	Hippocalcin-like protein 1;Neuron-specific calcium-binding protein hippocalcin	HPCAL1;HPCA	0		0		0		0		0		0		0		0		0		0		0		0		0		sp|P37235|HPCL1_HUMAN Hippocalcin-like protein 1 OS=Homo sapiens OX=9606 GN=HPCAL1 PE=1 SV=3;sp|P84074|HPCA_HUMAN Neuron-specific calcium-binding protein hippocalcin OS=Homo sapiens OX=9606 GN=HPCA PE=1 SV=2	3	12	12	12	8	8	10	10	11	10	3	5	5	5	5	5
P37268;P37268-4;P37268-3;P37268-2;P37268-5	P37268;P37268-4;P37268-3;P37268-2;P37268-5	3;3;3;3;2	3;3;3;3;2	3;3;3;3;2	Squalene synthase	FDFT1	0		0		0		0		0		0		0		0		0		0		0		0		0		sp|P37268|FDFT_HUMAN Squalene synthase OS=Homo sapiens OX=9606 GN=FDFT1 PE=1 SV=1;sp|P37268-4|FDFT_HUMAN Isoform 4 of Squalene synthase OS=Homo sapiens OX=9606 GN=FDFT1;sp|P37268-3|FDFT_HUMAN Isoform 3 of Squalene synthase OS=Homo sapiens OX=9606 GN=FDFT1;	5	3	3	3	1	0	0	0	0	0	0	2	1	0	1	1
P37802;P37802-2	P37802;P37802-2	14;14	14;14	13;13	Transgelin-2	TAGLN2	0		0		0		0		0		0		0		0		0		0		0		0		0		sp|P37802|TAGL2_HUMAN Transgelin-2 OS=Homo sapiens OX=9606 GN=TAGLN2 PE=1 SV=3;sp|P37802-2|TAGL2_HUMAN Isoform 2 of Transgelin-2 OS=Homo sapiens OX=9606 GN=TAGLN2	2	14	14	13	10	11	10	7	10	8	6	8	5	9	8	8
P37837	P37837	13	13	13	Transaldolase	TALDO1	0		0		0		0		0		0		0		0		0		0		0		0		0		sp|P37837|TALDO_HUMAN Transaldolase OS=Homo sapiens OX=9606 GN=TALDO1 PE=1 SV=2	1	13	13	13	6	5	7	6	5	9	6	7	7	7	7	10
P38117;P38117-2	P38117;P38117-2	11;11	11;11	11;11	Electron transfer flavoprotein subunit beta	ETFB	0		0		0		0		0		0		0		0		0		0		0		0		0		sp|P38117|ETFB_HUMAN Electron transfer flavoprotein subunit beta OS=Homo sapiens OX=9606 GN=ETFB PE=1 SV=3;sp|P38117-2|ETFB_HUMAN Isoform 2 of Electron transfer flavoprotein subunit beta OS=Homo sapiens OX=9606 GN=ETFB	2	11	11	11	7	6	6	7	5	5	5	5	4	5	6	6
P38159;P38159-2;Q96E39;P38159-3;O75526;Q8N7X1	P38159;P38159-2;Q96E39	13;12;8;4;2;1	13;12;8;4;2;1	13;12;8;4;2;1	RNA-binding motif protein, X chromosome;RNA-binding motif protein, X chromosome, N-terminally processed;RNA binding motif protein, X-linked-like-1	RBMX;RBMXL1	0		0		0		0		0		0		0		0		0		0		0		0		0		sp|P38159|RBMX_HUMAN RNA-binding motif protein, X chromosome OS=Homo sapiens OX=9606 GN=RBMX PE=1 SV=3;sp|P38159-2|RBMX_HUMAN Isoform 2 of RNA-binding motif protein, X chromosome OS=Homo sapiens OX=9606 GN=RBMX;sp|Q96E39|RMXL1_HUMAN RNA binding motif prote	6	13	13	13	6	7	11	7	8	8	8	7	5	8	7	5
P38606;P38606-2	P38606;P38606-2	21;21	21;21	21;21	V-type proton ATPase catalytic subunit A	ATP6V1A	0		0		0		0		0		0		0		0		0		0		0		0		0		sp|P38606|VATA_HUMAN V-type proton ATPase catalytic subunit A OS=Homo sapiens OX=9606 GN=ATP6V1A PE=1 SV=2;sp|P38606-2|VATA_HUMAN Isoform 2 of V-type proton ATPase catalytic subunit A OS=Homo sapiens OX=9606 GN=ATP6V1A	2	21	21	21	11	9	12	11	13	12	5	5	3	8	6	5
P38646	P38646	38	38	38	Stress-70 protein, mitochondrial	HSPA9	0		0		0		0		0		0		0		0		0		0		0		0		0		sp|P38646|GRP75_HUMAN Stress-70 protein, mitochondrial OS=Homo sapiens OX=9606 GN=HSPA9 PE=1 SV=2	1	38	38	38	22	24	31	30	30	25	26	25	26	24	27	27
P38919	P38919	20	17	17	Eukaryotic initiation factor 4A-III;Eukaryotic initiation factor 4A-III, N-terminally processed	EIF4A3	0		0		0		0		0		0		0		0		0		0		0		0		0		sp|P38919|IF4A3_HUMAN Eukaryotic initiation factor 4A-III OS=Homo sapiens OX=9606 GN=EIF4A3 PE=1 SV=4	1	20	17	17	11	9	11	11	12	11	8	11	9	9	11	11
P39019	P39019	13	13	13	40S ribosomal protein S19	RPS19	0		0		0		0		0		0		0		0		0		0		0		0		0		sp|P39019|RS19_HUMAN 40S ribosomal protein S19 OS=Homo sapiens OX=9606 GN=RPS19 PE=1 SV=2	1	13	13	13	8	7	10	8	10	7	6	6	6	9	8	9
P39023;Q92901	P39023	24;2	24;2	24;2	60S ribosomal protein L3	RPL3	0		0		0		0		0		0		0		0		0		0		0		0		0		sp|P39023|RL3_HUMAN 60S ribosomal protein L3 OS=Homo sapiens OX=9606 GN=RPL3 PE=1 SV=2	2	24	24	24	14	7	12	14	15	9	12	13	7	11	12	9
P39656;P39656-3;P39656-2	P39656;P39656-3;P39656-2	11;10;9	11;10;9	11;10;9	Dolichyl-diphosphooligosaccharide--protein glycosyltransferase 48 kDa subunit	DDOST	0		0		0		0		0		0		0		0		0		0		0		0		0		sp|P39656|OST48_HUMAN Dolichyl-diphosphooligosaccharide--protein glycosyltransferase 48 kDa subunit OS=Homo sapiens OX=9606 GN=DDOST PE=1 SV=4;sp|P39656-3|OST48_HUMAN Isoform 3 of Dolichyl-diphosphooligosaccharide--protein glycosyltransferase 48 kDa subuni	3	11	11	11	10	6	6	6	5	8	7	6	5	7	6	7
P39687;O95626;O43423	P39687	11;2;2	11;2;2	9;2;2	Acidic leucine-rich nuclear phosphoprotein 32 family member A	ANP32A	0		0		0		0		0		0		0		0		0		0		0		0		0		sp|P39687|AN32A_HUMAN Acidic leucine-rich nuclear phosphoprotein 32 family member A OS=Homo sapiens OX=9606 GN=ANP32A PE=1 SV=1	3	11	11	9	4	7	4	4	4	4	4	6	6	6	7	6
P39748;P39748-2	P39748;P39748-2	14;11	14;11	14;11	Flap endonuclease 1	FEN1	0		0		0		0		0		0		0		0		0		0		0		0		0		sp|P39748|FEN1_HUMAN Flap endonuclease 1 OS=Homo sapiens OX=9606 GN=FEN1 PE=1 SV=1;sp|P39748-2|FEN1_HUMAN Isoform FENMIT of Flap endonuclease 1 OS=Homo sapiens OX=9606 GN=FEN1	2	14	14	14	7	7	8	6	9	9	5	8	5	8	5	7
P40121;P40121-2	P40121;P40121-2	12;10	12;10	12;10	Macrophage-capping protein	CAPG	0		0		0		0		0		0		0		0		0		0		0		0		0		sp|P40121|CAPG_HUMAN Macrophage-capping protein OS=Homo sapiens OX=9606 GN=CAPG PE=1 SV=2;sp|P40121-2|CAPG_HUMAN Isoform 2 of Macrophage-capping protein OS=Homo sapiens OX=9606 GN=CAPG	2	12	12	12	9	6	9	10	9	9	5	4	5	6	6	7
P40222	P40222	8	8	7	Alpha-taxilin	TXLNA	0		0		0		0		0		0		0		0		0		0		0		0		0		sp|P40222|TXLNA_HUMAN Alpha-taxilin OS=Homo sapiens OX=9606 GN=TXLNA PE=1 SV=3	1	8	8	7	4	5	2	3	4	3	1	3	1	3	2	2
P40227;P40227-2;Q92526;Q92526-2;Q92526-3	P40227;P40227-2	22;19;5;4;4	22;19;5;4;4	22;19;5;4;4	T-complex protein 1 subunit zeta	CCT6A	0		0		0		0		0		0		0		0		0		0		0		0		0		sp|P40227|TCPZ_HUMAN T-complex protein 1 subunit zeta OS=Homo sapiens OX=9606 GN=CCT6A PE=1 SV=3;sp|P40227-2|TCPZ_HUMAN Isoform 2 of T-complex protein 1 subunit zeta OS=Homo sapiens OX=9606 GN=CCT6A	5	22	22	22	13	10	13	15	14	13	11	12	12	10	15	11
P40261	P40261	5	5	5	Nicotinamide N-methyltransferase	NNMT	0		0		0		0		0		0		0		0		0		0		0		0		0		sp|P40261|NNMT_HUMAN Nicotinamide N-methyltransferase OS=Homo sapiens OX=9606 GN=NNMT PE=1 SV=1	1	5	5	5	0	0	0	0	0	0	3	2	3	5	2	3
P40429	P40429	12	12	7	60S ribosomal protein L13a	RPL13A	0		0		0		0		0		0		0		0		0		0		0		0		0		sp|P40429|RL13A_HUMAN 60S ribosomal protein L13a OS=Homo sapiens OX=9606 GN=RPL13A PE=1 SV=2	1	12	12	7	4	4	5	5	4	3	5	5	3	4	5	6
P40616;P40616-2	P40616;P40616-2	2;2	2;2	2;2	ADP-ribosylation factor-like protein 1	ARL1	0		0		0		0		0		0		0		0		0		0		0		0		0		sp|P40616|ARL1_HUMAN ADP-ribosylation factor-like protein 1 OS=Homo sapiens OX=9606 GN=ARL1 PE=1 SV=1;sp|P40616-2|ARL1_HUMAN Isoform 2 of ADP-ribosylation factor-like protein 1 OS=Homo sapiens OX=9606 GN=ARL1	2	2	2	2	1	2	0	1	0	1	1	1	1	1	1	1
P40692;P40692-2;P40692-3	P40692;P40692-2;P40692-3	2;2;2	2;2;2	2;2;2	DNA mismatch repair protein Mlh1	MLH1	0		0		0		0		0		0		0		0		0		0		0		0		0		sp|P40692|MLH1_HUMAN DNA mismatch repair protein Mlh1 OS=Homo sapiens OX=9606 GN=MLH1 PE=1 SV=1;sp|P40692-2|MLH1_HUMAN Isoform 2 of DNA mismatch repair protein Mlh1 OS=Homo sapiens OX=9606 GN=MLH1;sp|P40692-3|MLH1_HUMAN Isoform 3 of DNA mismatch repair pro	3	2	2	2	1	0	1	0	0	0	0	0	0	0	0	1
P40763;P40763-2;P40763-3	P40763;P40763-2;P40763-3	3;3;3	3;3;3	3;3;3	Signal transducer and activator of transcription 3	STAT3	0		0		0		0		0		0		0		0		0		0		0		0		0		sp|P40763|STAT3_HUMAN Signal transducer and activator of transcription 3 OS=Homo sapiens OX=9606 GN=STAT3 PE=1 SV=2;sp|P40763-2|STAT3_HUMAN Isoform Del-701 of Signal transducer and activator of transcription 3 OS=Homo sapiens OX=9606 GN=STAT3;sp|P40763-3|S	3	3	3	3	0	0	0	0	0	1	0	2	1	0	1	0
P40818;P40818-2	P40818;P40818-2	3;3	3;3	3;3	Ubiquitin carboxyl-terminal hydrolase 8	USP8	0		0		0		0		0		0		0		0		0		0		0		0		0		sp|P40818|UBP8_HUMAN Ubiquitin carboxyl-terminal hydrolase 8 OS=Homo sapiens OX=9606 GN=USP8 PE=1 SV=1;sp|P40818-2|UBP8_HUMAN Isoform 2 of Ubiquitin carboxyl-terminal hydrolase 8 OS=Homo sapiens OX=9606 GN=USP8	2	3	3	3	1	0	0	2	1	0	0	0	0	0	0	1
P40855;P40855-5	P40855;P40855-5	5;4	5;4	5;4	Peroxisomal biogenesis factor 19	PEX19	0		0		0		0		0		0		0		0		0		0		0		0		0		sp|P40855|PEX19_HUMAN Peroxisomal biogenesis factor 19 OS=Homo sapiens OX=9606 GN=PEX19 PE=1 SV=1;sp|P40855-5|PEX19_HUMAN Isoform 5 of Peroxisomal biogenesis factor 19 OS=Homo sapiens OX=9606 GN=PEX19	2	5	5	5	0	3	1	1	3	1	1	0	0	2	0	2
P40925;P40925-3;P40925-2	P40925;P40925-3;P40925-2	15;15;13	15;15;13	15;15;13	Malate dehydrogenase, cytoplasmic	MDH1	0		0		0		0		0		0		0		0		0		0		0		0		0		sp|P40925|MDHC_HUMAN Malate dehydrogenase, cytoplasmic OS=Homo sapiens OX=9606 GN=MDH1 PE=1 SV=4;sp|P40925-3|MDHC_HUMAN Isoform 3 of Malate dehydrogenase, cytoplasmic OS=Homo sapiens OX=9606 GN=MDH1;sp|P40925-2|MDHC_HUMAN Isoform 2 of Malate dehydrogenase,	3	15	15	15	9	7	13	10	10	8	7	6	7	7	7	7
P40926;P40926-2	P40926;P40926-2	18;14	18;14	18;14	Malate dehydrogenase, mitochondrial	MDH2	0		0		0		0		0		0		0		0		0		0		0		0		0		sp|P40926|MDHM_HUMAN Malate dehydrogenase, mitochondrial OS=Homo sapiens OX=9606 GN=MDH2 PE=1 SV=3;sp|P40926-2|MDHM_HUMAN Isoform 2 of Malate dehydrogenase, mitochondrial OS=Homo sapiens OX=9606 GN=MDH2	2	18	18	18	14	10	16	12	12	11	14	9	8	11	11	10
P40937;P40937-2	P40937;P40937-2	3;2	3;2	3;2	Replication factor C subunit 5	RFC5	0		0		0		0		0		0		0		0		0		0		0		0		0		sp|P40937|RFC5_HUMAN Replication factor C subunit 5 OS=Homo sapiens OX=9606 GN=RFC5 PE=1 SV=1;sp|P40937-2|RFC5_HUMAN Isoform 2 of Replication factor C subunit 5 OS=Homo sapiens OX=9606 GN=RFC5	2	3	3	3	2	2	3	1	2	1	0	0	0	0	0	0
P40938;P40938-2	P40938;P40938-2	5;5	5;5	5;5	Replication factor C subunit 3	RFC3	0		0		0		0		0		0		0		0		0		0		0		0		0		sp|P40938|RFC3_HUMAN Replication factor C subunit 3 OS=Homo sapiens OX=9606 GN=RFC3 PE=1 SV=2;sp|P40938-2|RFC3_HUMAN Isoform 2 of Replication factor C subunit 3 OS=Homo sapiens OX=9606 GN=RFC3	2	5	5	5	0	1	3	2	2	2	0	1	1	0	1	1
P40939;P40939-2	P40939	27;1	27;1	27;1	Trifunctional enzyme subunit alpha, mitochondrial;Long-chain enoyl-CoA hydratase;Long chain 3-hydroxyacyl-CoA dehydrogenase	HADHA	0		0		0		0		0		0		0		0		0		0		0		0		0		sp|P40939|ECHA_HUMAN Trifunctional enzyme subunit alpha, mitochondrial OS=Homo sapiens OX=9606 GN=HADHA PE=1 SV=2	2	27	27	27	14	18	15	16	15	13	15	11	10	12	15	11
P41091;Q2VIR3;Q2VIR3-2	P41091;Q2VIR3;Q2VIR3-2	15;12;9	15;12;9	15;12;9	Eukaryotic translation initiation factor 2 subunit 3;Putative eukaryotic translation initiation factor 2 subunit 3-like protein	EIF2S3;EIF2S3L	0		0		0		0		0		0		0		0		0		0		0		0		0		sp|P41091|IF2G_HUMAN Eukaryotic translation initiation factor 2 subunit 3 OS=Homo sapiens OX=9606 GN=EIF2S3 PE=1 SV=3;sp|Q2VIR3|IF2GL_HUMAN Eukaryotic translation initiation factor 2 subunit 3B OS=Homo sapiens OX=9606 GN=EIF2S3B PE=2 SV=2;sp|Q2VIR3-2|IF2GL	3	15	15	15	11	6	7	8	8	5	6	9	9	7	6	8
P41208;Q12798	P41208;Q12798	2;1	2;1	2;1	Centrin-2;Centrin-1	CETN2;CETN1	0		0		0		0		0		0		0		0		0		0		0		0		0		sp|P41208|CETN2_HUMAN Centrin-2 OS=Homo sapiens OX=9606 GN=CETN2 PE=1 SV=1;sp|Q12798|CETN1_HUMAN Centrin-1 OS=Homo sapiens OX=9606 GN=CETN1 PE=1 SV=1	2	2	2	2	0	1	1	0	2	1	1	1	0	0	1	1
P41214;P41214-2	P41214;P41214-2	3;2	3;2	3;2	Eukaryotic translation initiation factor 2D	EIF2D	0		0		0		0		0		0		0		0		0		0		0		0		0		sp|P41214|EIF2D_HUMAN Eukaryotic translation initiation factor 2D OS=Homo sapiens OX=9606 GN=EIF2D PE=1 SV=3;sp|P41214-2|EIF2D_HUMAN Isoform 2 of Eukaryotic translation initiation factor 2D OS=Homo sapiens OX=9606 GN=EIF2D	2	3	3	3	2	2	1	1	1	1	0	0	0	0	0	0
P41223;P41223-2	P41223;P41223-2	4;4	4;4	4;4	Protein BUD31 homolog	BUD31	0		0		0		0		0		0		0		0		0		0		0		0		0		sp|P41223|BUD31_HUMAN Protein BUD31 homolog OS=Homo sapiens OX=9606 GN=BUD31 PE=1 SV=2;sp|P41223-2|BUD31_HUMAN Isoform 2 of Protein BUD31 homolog OS=Homo sapiens OX=9606 GN=BUD31	2	4	4	4	3	1	2	2	2	2	1	1	1	1	1	1
P41227;P41227-2;Q9BSU3	P41227;P41227-2	9;9;3	9;9;3	9;9;3	N-alpha-acetyltransferase 10	NAA10	0		0		0		0		0		0		0		0		0		0		0		0		0		sp|P41227|NAA10_HUMAN N-alpha-acetyltransferase 10 OS=Homo sapiens OX=9606 GN=NAA10 PE=1 SV=1;sp|P41227-2|NAA10_HUMAN Isoform 2 of N-alpha-acetyltransferase 10 OS=Homo sapiens OX=9606 GN=NAA10	3	9	9	9	7	6	8	7	5	5	4	2	1	2	2	4
P41236;Q6NXS1	P41236;Q6NXS1	1;1	1;1	1;1	Protein phosphatase inhibitor 2;Protein phosphatase inhibitor 2-like protein 3	PPP1R2;PPP1R2P3	0		0		0		0		0		0		0		0		0		0		0		0		0		sp|P41236|IPP2_HUMAN Protein phosphatase inhibitor 2 OS=Homo sapiens OX=9606 GN=PPP1R2 PE=1 SV=2;sp|Q6NXS1|IPP2B_HUMAN Protein phosphatase inhibitor 2 family member B OS=Homo sapiens OX=9606 GN=PPP1R2B PE=1 SV=2	2	1	1	1	0	0	0	0	0	0	0	0	0	0	0	1
P41240;P42679;P42679-2;P42679-3	P41240	6;1;1;1	6;1;1;1	6;1;1;1	Tyrosine-protein kinase CSK	CSK	0		0		0		0		0		0		0		0		0		0		0		0		0		sp|P41240|CSK_HUMAN Tyrosine-protein kinase CSK OS=Homo sapiens OX=9606 GN=CSK PE=1 SV=1	4	6	6	6	5	3	6	4	5	4	0	0	1	1	0	0
P41250	P41250	24	1	1	Glycine--tRNA ligase	GARS	0		0		0		0		0		0		0		0		0		0		0		0		0		sp|P41250|GARS_HUMAN Glycine--tRNA ligase OS=Homo sapiens OX=9606 GN=GARS1 PE=1 SV=3	1	24	1	1	10	6	12	11	11	13	9	10	8	10	13	12
P41250-2	P41250-2	24	24	1	Glycine--tRNA ligase	GARS	0		0		0		0		0		0		0		0		0		0		0		0		0		sp|P41250-2|GARS_HUMAN Isoform 2 of Glycine--tRNA ligase OS=Homo sapiens OX=9606 GN=GARS1	1	24	24	1	11	7	13	12	12	14	10	11	8	11	14	12
P41252	P41252	33	33	33	Isoleucine--tRNA ligase, cytoplasmic	IARS	0		0		0		0		0		0		0		0		0		0		0		0		0		sp|P41252|SYIC_HUMAN Isoleucine--tRNA ligase, cytoplasmic OS=Homo sapiens OX=9606 GN=IARS1 PE=1 SV=2	1	33	33	33	20	19	18	19	16	17	17	9	17	9	10	11
P41567;O60739	P41567;O60739	6;4	6;4	6;4	Eukaryotic translation initiation factor 1;Eukaryotic translation initiation factor 1b	EIF1;EIF1B	0		0		0		0		0		0		0		0		0		0		0		0		0		sp|P41567|EIF1_HUMAN Eukaryotic translation initiation factor 1 OS=Homo sapiens OX=9606 GN=EIF1 PE=1 SV=1;sp|O60739|EIF1B_HUMAN Eukaryotic translation initiation factor 1b OS=Homo sapiens OX=9606 GN=EIF1B PE=1 SV=2	2	6	6	6	5	4	5	4	5	5	3	2	3	2	2	3
P42025	P42025	4	1	1	Beta-centractin	ACTR1B	0		0		0		0		0		0		0		0		0		0		0		0		0		sp|P42025|ACTY_HUMAN Beta-centractin OS=Homo sapiens OX=9606 GN=ACTR1B PE=1 SV=1	1	4	1	1	2	2	2	2	3	1	2	1	1	1	2	2
P42126;P42126-2	P42126;P42126-2	5;5	5;5	5;5	Enoyl-CoA delta isomerase 1, mitochondrial	ECI1	0		0		0		0		0		0		0		0		0		0		0		0		0		sp|P42126|ECI1_HUMAN Enoyl-CoA delta isomerase 1, mitochondrial OS=Homo sapiens OX=9606 GN=ECI1 PE=1 SV=1;sp|P42126-2|ECI1_HUMAN Isoform 2 of Enoyl-CoA delta isomerase 1, mitochondrial OS=Homo sapiens OX=9606 GN=ECI1	2	5	5	5	2	2	3	4	2	2	2	1	1	1	1	1
P42166;P42167-3	P42166	23;7	23;7	16;0	Lamina-associated polypeptide 2, isoform alpha;Thymopoietin;Thymopentin	TMPO	0		0		0		0		0		0		0		0		0		0		0		0		0		sp|P42166|LAP2A_HUMAN Lamina-associated polypeptide 2, isoform alpha OS=Homo sapiens OX=9606 GN=TMPO PE=1 SV=2	2	23	23	16	14	15	14	14	15	13	8	3	6	3	6	5
P42167	P42167	11	4	1	Lamina-associated polypeptide 2, isoforms beta/gamma;Thymopoietin;Thymopentin	TMPO	0		0		0		0		0		0		0		0		0		0		0		0		0		sp|P42167|LAP2B_HUMAN Lamina-associated polypeptide 2, isoforms beta/gamma OS=Homo sapiens OX=9606 GN=TMPO PE=1 SV=2	1	11	4	1	11	9	7	9	8	6	3	3	4	2	5	4
P42224;P42224-2	P42224;P42224-2	12;11	12;11	12;11	Signal transducer and activator of transcription 1-alpha/beta	STAT1	0		0		0		0		0		0		0		0		0		0		0		0		0		sp|P42224|STAT1_HUMAN Signal transducer and activator of transcription 1-alpha/beta OS=Homo sapiens OX=9606 GN=STAT1 PE=1 SV=2;sp|P42224-2|STAT1_HUMAN Isoform Beta of Signal transducer and activator of transcription 1-alpha/beta OS=Homo sapiens OX=9606 GN=	2	12	12	12	4	4	5	5	6	5	6	5	5	7	4	7
P42285	P42285	15	15	15	Superkiller viralicidic activity 2-like 2	SKIV2L2	0		0		0		0		0		0		0		0		0		0		0		0		0		sp|P42285|MTREX_HUMAN Exosome RNA helicase MTR4 OS=Homo sapiens OX=9606 GN=MTREX PE=1 SV=3	1	15	15	15	8	5	9	8	8	7	6	3	4	3	3	2
P42566;P42566-2	P42566	4;1	4;1	4;1	Epidermal growth factor receptor substrate 15	EPS15	0		0		0		0		0		0		0		0		0		0		0		0		0		sp|P42566|EPS15_HUMAN Epidermal growth factor receptor substrate 15 OS=Homo sapiens OX=9606 GN=EPS15 PE=1 SV=2	2	4	4	4	1	0	1	0	0	1	1	1	1	0	0	0
P42574	P42574	5	5	5	Caspase-3;Caspase-3 subunit p17;Caspase-3 subunit p12	CASP3	0		0		0		0		0		0		0		0		0		0		0		0		0		sp|P42574|CASP3_HUMAN Caspase-3 OS=Homo sapiens OX=9606 GN=CASP3 PE=1 SV=2	1	5	5	5	3	2	2	2	4	3	0	1	1	1	1	0
P42677	P42677	3	3	1	40S ribosomal protein S27	RPS27	0		0		0		0		0		0		0		0		0		0		0		0		0		sp|P42677|RS27_HUMAN 40S ribosomal protein S27 OS=Homo sapiens OX=9606 GN=RPS27 PE=1 SV=3	1	3	3	1	2	1	3	1	2	2	2	2	2	2	2	2
P42704;Q9NP80;Q9NP80-3;Q9NP80-2	P42704	49;1;1;1	49;1;1;1	49;1;1;1	Leucine-rich PPR motif-containing protein, mitochondrial	LRPPRC	0		0		0		0		0		0		0		0		0		0		0		0		0		sp|P42704|LPPRC_HUMAN Leucine-rich PPR motif-containing protein, mitochondrial OS=Homo sapiens OX=9606 GN=LRPPRC PE=1 SV=3	4	49	49	49	27	23	30	28	28	25	25	20	21	24	28	20
P42765	P42765	5	5	5	3-ketoacyl-CoA thiolase, mitochondrial	ACAA2	0		0		0		0		0		0		0		0		0		0		0		0		0		sp|P42765|THIM_HUMAN 3-ketoacyl-CoA thiolase, mitochondrial OS=Homo sapiens OX=9606 GN=ACAA2 PE=1 SV=2	1	5	5	5	3	1	2	3	4	1	0	1	0	0	0	1
P42766	P42766	4	4	4	60S ribosomal protein L35	RPL35	0		0		0		0		0		0		0		0		0		0		0		0		0		sp|P42766|RL35_HUMAN 60S ribosomal protein L35 OS=Homo sapiens OX=9606 GN=RPL35 PE=1 SV=2	1	4	4	4	1	2	1	2	4	1	2	0	0	3	2	3
P42858	P42858	3	3	3	Huntingtin	HTT	0		0		0		0		0		0		0		0		0		0		0		0		0		sp|P42858|HD_HUMAN Huntingtin OS=Homo sapiens OX=9606 GN=HTT PE=1 SV=2	1	3	3	3	1	1	0	1	0	0	1	1	0	0	1	1
P43007;P43007-2	P43007;P43007-2	2;1	2;1	2;1	Neutral amino acid transporter A	SLC1A4	0		0		0		0		0		0		0		0		0		0		0		0		0		sp|P43007|SATT_HUMAN Neutral amino acid transporter A OS=Homo sapiens OX=9606 GN=SLC1A4 PE=1 SV=1;sp|P43007-2|SATT_HUMAN Isoform 2 of Neutral amino acid transporter A OS=Homo sapiens OX=9606 GN=SLC1A4	2	2	2	2	0	2	0	0	0	1	0	0	0	0	0	0
P43034;P43034-2	P43034	13;4	13;4	13;4	Platelet-activating factor acetylhydrolase IB subunit alpha	PAFAH1B1	0		0		0		0		0		0		0		0		0		0		0		0		0		sp|P43034|LIS1_HUMAN Platelet-activating factor acetylhydrolase IB subunit beta OS=Homo sapiens OX=9606 GN=PAFAH1B1 PE=1 SV=2	2	13	13	13	3	5	8	7	10	5	4	4	2	5	2	3
P43121;P43121-2	P43121	11;5	11;5	11;5	Cell surface glycoprotein MUC18	MCAM	0		0		0		0		0		0		0		0		0		0		0		0		0		sp|P43121|MUC18_HUMAN Cell surface glycoprotein MUC18 OS=Homo sapiens OX=9606 GN=MCAM PE=1 SV=2	2	11	11	11	3	4	6	3	3	3	3	5	3	5	3	3
P43243;P43243-2	P43243	18;8	18;8	18;8	Matrin-3	MATR3	0		0		0		0		0		0		0		0		0		0		0		0		0		sp|P43243|MATR3_HUMAN Matrin-3 OS=Homo sapiens OX=9606 GN=MATR3 PE=1 SV=2	2	18	18	18	11	10	12	13	12	11	7	6	7	7	4	7
P43246;P43246-2	P43246;P43246-2	16;14	16;14	16;14	DNA mismatch repair protein Msh2	MSH2	0		0		0		0		0		0		0		0		0		0		0		0		0		sp|P43246|MSH2_HUMAN DNA mismatch repair protein Msh2 OS=Homo sapiens OX=9606 GN=MSH2 PE=1 SV=1;sp|P43246-2|MSH2_HUMAN Isoform 2 of DNA mismatch repair protein Msh2 OS=Homo sapiens OX=9606 GN=MSH2	2	16	16	16	8	7	5	4	6	7	3	2	2	1	4	2
P43304;P43304-2	P43304;P43304-2	15;14	15;14	15;14	Glycerol-3-phosphate dehydrogenase, mitochondrial	GPD2	0		0		0		0		0		0		0		0		0		0		0		0		0		sp|P43304|GPDM_HUMAN Glycerol-3-phosphate dehydrogenase, mitochondrial OS=Homo sapiens OX=9606 GN=GPD2 PE=1 SV=3;sp|P43304-2|GPDM_HUMAN Isoform 2 of Glycerol-3-phosphate dehydrogenase, mitochondrial OS=Homo sapiens OX=9606 GN=GPD2	2	15	15	15	5	6	5	8	7	6	3	5	5	4	6	7
P43307;P43307-2	P43307;P43307-2	3;2	3;2	3;2	Translocon-associated protein subunit alpha	SSR1	0		0		0		0		0		0		0		0		0		0		0		0		0		sp|P43307|SSRA_HUMAN Translocon-associated protein subunit alpha OS=Homo sapiens OX=9606 GN=SSR1 PE=1 SV=3;sp|P43307-2|SSRA_HUMAN Isoform 2 of Translocon-associated protein subunit alpha OS=Homo sapiens OX=9606 GN=SSR1	2	3	3	3	3	1	3	2	3	2	3	2	2	2	3	1
P43358;P43355;P43362;O15480;A2A368;Q96M61;A8MXT2;Q8TD91-2	P43358	12;2;2;1;1;1;1;1	12;2;2;1;1;1;1;1	8;0;0;0;0;0;0;0	Melanoma-associated antigen 4	MAGEA4	0		0		0		0		0		0		0		0		0		0		0		0		0		sp|P43358|MAGA4_HUMAN Melanoma-associated antigen 4 OS=Homo sapiens OX=9606 GN=MAGEA4 PE=1 SV=2	8	12	12	8	8	7	10	7	11	8	1	2	3	3	4	3
P43361	P43361	3	1	1	Melanoma-associated antigen 8	MAGEA8	0		0		0		0		0		0		0		0		0		0		0		0		0		sp|P43361|MAGA8_HUMAN Melanoma-associated antigen 8 OS=Homo sapiens OX=9606 GN=MAGEA8 PE=1 SV=2	1	3	1	1	1	1	2	1	3	1	0	0	1	1	1	1
P43363	P43363	6	3	3	Melanoma-associated antigen 10	MAGEA10	0		0		0		0		0		0		0		0		0		0		0		0		0		sp|P43363|MAGAA_HUMAN Melanoma-associated antigen 10 OS=Homo sapiens OX=9606 GN=MAGEA10 PE=2 SV=2	1	6	3	3	3	4	5	3	3	3	2	2	3	3	4	4
P43487;P43487-2	P43487;P43487-2	7;7	7;7	7;7	Ran-specific GTPase-activating protein	RANBP1	0		0		0		0		0		0		0		0		0		0		0		0		0		sp|P43487|RANG_HUMAN Ran-specific GTPase-activating protein OS=Homo sapiens OX=9606 GN=RANBP1 PE=1 SV=1;sp|P43487-2|RANG_HUMAN Isoform 2 of Ran-specific GTPase-activating protein OS=Homo sapiens OX=9606 GN=RANBP1	2	7	7	7	4	3	4	5	4	3	3	3	5	2	3	4
P43490	P43490	15	15	15	Nicotinamide phosphoribosyltransferase	NAMPT	0		0		0		0		0		0		0		0		0		0		0		0		0		sp|P43490|NAMPT_HUMAN Nicotinamide phosphoribosyltransferase OS=Homo sapiens OX=9606 GN=NAMPT PE=1 SV=1	1	15	15	15	7	7	11	8	12	7	5	4	5	6	5	4
P43686;P43686-2	P43686;P43686-2	15;14	15;14	15;14	26S protease regulatory subunit 6B	PSMC4	0		0		0		0		0		0		0		0		0		0		0		0		0		sp|P43686|PRS6B_HUMAN 26S proteasome regulatory subunit 6B OS=Homo sapiens OX=9606 GN=PSMC4 PE=1 SV=2;sp|P43686-2|PRS6B_HUMAN Isoform 2 of 26S proteasome regulatory subunit 6B OS=Homo sapiens OX=9606 GN=PSMC4	2	15	15	15	5	6	6	8	7	5	6	5	5	5	6	5
P43897;P43897-2;P43897-4;P43897-3	P43897;P43897-2	7;6;3;2	7;6;3;2	7;6;3;2	Elongation factor Ts, mitochondrial	TSFM	0		0		0		0		0		0		0		0		0		0		0		0		0		sp|P43897|EFTS_HUMAN Elongation factor Ts, mitochondrial OS=Homo sapiens OX=9606 GN=TSFM PE=1 SV=2;sp|P43897-2|EFTS_HUMAN Isoform 2 of Elongation factor Ts, mitochondrial OS=Homo sapiens OX=9606 GN=TSFM	4	7	7	7	3	1	3	3	4	4	0	3	2	2	0	3
P45880;P45880-2;P45880-1	P45880;P45880-2;P45880-1	9;8;8	9;8;8	9;8;8	Voltage-dependent anion-selective channel protein 2	VDAC2	0		0		0		0		0		0		0		0		0		0		0		0		0		sp|P45880|VDAC2_HUMAN Voltage-dependent anion-selective channel protein 2 OS=Homo sapiens OX=9606 GN=VDAC2 PE=1 SV=2;sp|P45880-2|VDAC2_HUMAN Isoform 2 of Voltage-dependent anion-selective channel protein 2 OS=Homo sapiens OX=9606 GN=VDAC2;sp|P45880-1|VDAC2	3	9	9	9	3	2	5	5	6	5	2	4	1	2	2	2
P45973	P45973	7	6	6	Chromobox protein homolog 5	CBX5	0		0		0		0		0		0		0		0		0		0		0		0		0		sp|P45973|CBX5_HUMAN Chromobox protein homolog 5 OS=Homo sapiens OX=9606 GN=CBX5 PE=1 SV=1	1	7	6	6	4	3	4	4	3	6	1	1	0	1	3	2
P45974;P45974-2	P45974;P45974-2	22;22	22;22	20;20	Ubiquitin carboxyl-terminal hydrolase 5	USP5	0		0		0		0		0		0		0		0		0		0		0		0		0		sp|P45974|UBP5_HUMAN Ubiquitin carboxyl-terminal hydrolase 5 OS=Homo sapiens OX=9606 GN=USP5 PE=1 SV=2;sp|P45974-2|UBP5_HUMAN Isoform Short of Ubiquitin carboxyl-terminal hydrolase 5 OS=Homo sapiens OX=9606 GN=USP5	2	22	22	20	14	16	14	11	12	15	9	10	8	9	10	9
P46013;P46013-2	P46013;P46013-2	4;3	4;3	4;3	Antigen KI-67	MKI67	0		0		0		0		0		0		0		0		0		0		0		0		0		sp|P46013|KI67_HUMAN Proliferation marker protein Ki-67 OS=Homo sapiens OX=9606 GN=MKI67 PE=1 SV=2;sp|P46013-2|KI67_HUMAN Isoform Short of Proliferation marker protein Ki-67 OS=Homo sapiens OX=9606 GN=MKI67	2	4	4	4	0	0	0	0	0	0	2	0	1	0	0	2
P46060	P46060	12	12	12	Ran GTPase-activating protein 1	RANGAP1	0		0		0		0		0		0		0		0		0		0		0		0		0		sp|P46060|RAGP1_HUMAN Ran GTPase-activating protein 1 OS=Homo sapiens OX=9606 GN=RANGAP1 PE=1 SV=1	1	12	12	12	6	6	7	5	8	4	8	5	6	4	4	5
P46063	P46063	18	18	18	ATP-dependent DNA helicase Q1	RECQL	0		0		0		0		0		0		0		0		0		0		0		0		0		sp|P46063|RECQ1_HUMAN ATP-dependent DNA helicase Q1 OS=Homo sapiens OX=9606 GN=RECQL PE=1 SV=3	1	18	18	18	9	8	9	7	7	7	6	11	3	8	7	5
P46087;P46087-3;P46087-2;P46087-4	P46087;P46087-3;P46087-2;P46087-4	3;3;3;3	3;3;3;3	3;3;3;3	Probable 28S rRNA (cytosine(4447)-C(5))-methyltransferase	NOP2	0		0		0		0		0		0		0		0		0		0		0		0		0		sp|P46087|NOP2_HUMAN Probable 28S rRNA (cytosine(4447)-C(5))-methyltransferase OS=Homo sapiens OX=9606 GN=NOP2 PE=1 SV=2;sp|P46087-3|NOP2_HUMAN Isoform 3 of Probable 28S rRNA (cytosine(4447)-C(5))-methyltransferase OS=Homo sapiens OX=9606 GN=NOP2;sp|P46087	4	3	3	3	0	2	0	0	0	0	0	0	1	0	0	0
P46108	P46108	7	7	1	Adapter molecule crk	CRK	0		0		0		0		0		0		0		0		0		0		0		0		0		sp|P46108|CRK_HUMAN Adapter molecule crk OS=Homo sapiens OX=9606 GN=CRK PE=1 SV=2	1	7	7	1	5	5	5	5	6	4	2	3	2	4	3	3
P46109	P46109	7	7	7	Crk-like protein	CRKL	0		0		0		0		0		0		0		0		0		0		0		0		0		sp|P46109|CRKL_HUMAN Crk-like protein OS=Homo sapiens OX=9606 GN=CRKL PE=1 SV=1	1	7	7	7	4	4	5	4	6	6	1	1	1	2	2	4
P46379;P46379-2;P46379-3;P46379-5;P46379-4	P46379;P46379-2;P46379-3;P46379-5;P46379-4	7;7;7;6;5	7;7;7;6;5	7;7;7;6;5	Large proline-rich protein BAG6	BAG6	0		0		0		0		0		0		0		0		0		0		0		0		0		sp|P46379|BAG6_HUMAN Large proline-rich protein BAG6 OS=Homo sapiens OX=9606 GN=BAG6 PE=1 SV=2;sp|P46379-2|BAG6_HUMAN Isoform 2 of Large proline-rich protein BAG6 OS=Homo sapiens OX=9606 GN=BAG6;sp|P46379-3|BAG6_HUMAN Isoform 3 of Large proline-rich protei	5	7	7	7	2	2	2	1	2	1	1	2	3	0	5	2
P46459;P46459-2	P46459;P46459-2	14;14	14;14	14;14	Vesicle-fusing ATPase	NSF	0		0		0		0		0		0		0		0		0		0		0		0		0		sp|P46459|NSF_HUMAN Vesicle-fusing ATPase OS=Homo sapiens OX=9606 GN=NSF PE=1 SV=3;sp|P46459-2|NSF_HUMAN Isoform 2 of Vesicle-fusing ATPase OS=Homo sapiens OX=9606 GN=NSF	2	14	14	14	5	4	6	6	3	5	5	1	1	2	4	1
P46734;P46734-2;P46734-3;P52564;P52564-2	P46734;P46734-2;P46734-3	8;7;7;2;2	8;7;7;2;2	8;7;7;2;2	Dual specificity mitogen-activated protein kinase kinase 3	MAP2K3	0		0		0		0		0		0		0		0		0		0		0		0		0		sp|P46734|MP2K3_HUMAN Dual specificity mitogen-activated protein kinase kinase 3 OS=Homo sapiens OX=9606 GN=MAP2K3 PE=1 SV=2;sp|P46734-2|MP2K3_HUMAN Isoform 1 of Dual specificity mitogen-activated protein kinase kinase 3 OS=Homo sapiens OX=9606 GN=MAP2K3;s	5	8	8	8	2	5	3	4	4	4	2	2	1	1	1	2
P46736;P46736-2;P46736-3;P46736-5	P46736;P46736-2;P46736-3;P46736-5	2;2;2;2	2;2;2;2	2;2;2;2	Lys-63-specific deubiquitinase BRCC36	BRCC3	0		0		0		0		0		0		0		0		0		0		0		0		0		sp|P46736|BRCC3_HUMAN Lys-63-specific deubiquitinase BRCC36 OS=Homo sapiens OX=9606 GN=BRCC3 PE=1 SV=2;sp|P46736-2|BRCC3_HUMAN Isoform 1 of Lys-63-specific deubiquitinase BRCC36 OS=Homo sapiens OX=9606 GN=BRCC3;sp|P46736-3|BRCC3_HUMAN Isoform 3 of Lys-63-s	4	2	2	2	0	0	1	0	2	0	0	0	0	0	0	0
P46776	P46776	5	5	5	60S ribosomal protein L27a	RPL27A	0		0		0		0		0		0		0		0		0		0		0		0		0		sp|P46776|RL27A_HUMAN 60S ribosomal protein L27a OS=Homo sapiens OX=9606 GN=RPL27A PE=1 SV=2	1	5	5	5	2	1	3	3	3	2	4	2	1	0	2	2
P46777	P46777	14	14	14	60S ribosomal protein L5	RPL5	0		0		0		0		0		0		0		0		0		0		0		0		0		sp|P46777|RL5_HUMAN 60S ribosomal protein L5 OS=Homo sapiens OX=9606 GN=RPL5 PE=1 SV=3	1	14	14	14	8	8	11	9	10	11	11	8	6	7	9	9
P46778	P46778	8	8	8	60S ribosomal protein L21	RPL21	0		0		0		0		0		0		0		0		0		0		0		0		0		sp|P46778|RL21_HUMAN 60S ribosomal protein L21 OS=Homo sapiens OX=9606 GN=RPL21 PE=1 SV=2	1	8	8	8	3	3	6	4	7	5	5	2	2	4	2	4
P46779;P46779-4;P46779-5;P46779-2;P46779-3	P46779;P46779-4;P46779-5;P46779-2;P46779-3	8;7;7;7;7	8;7;7;7;7	8;7;7;7;7	60S ribosomal protein L28	RPL28	0		0		0		0		0		0		0		0		0		0		0		0		0		sp|P46779|RL28_HUMAN 60S ribosomal protein L28 OS=Homo sapiens OX=9606 GN=RPL28 PE=1 SV=3;sp|P46779-4|RL28_HUMAN Isoform 4 of 60S ribosomal protein L28 OS=Homo sapiens OX=9606 GN=RPL28;sp|P46779-5|RL28_HUMAN Isoform 5 of 60S ribosomal protein L28 OS=Homo s	5	8	8	8	2	1	5	4	4	5	5	2	5	3	3	2
P46781	P46781	17	17	17	40S ribosomal protein S9	RPS9	0		0		0		0		0		0		0		0		0		0		0		0		0		sp|P46781|RS9_HUMAN 40S ribosomal protein S9 OS=Homo sapiens OX=9606 GN=RPS9 PE=1 SV=3	1	17	17	17	12	7	10	8	11	9	10	10	8	8	9	10
P46782	P46782	12	12	12	40S ribosomal protein S5;40S ribosomal protein S5, N-terminally processed	RPS5	0		0		0		0		0		0		0		0		0		0		0		0		0		sp|P46782|RS5_HUMAN 40S ribosomal protein S5 OS=Homo sapiens OX=9606 GN=RPS5 PE=1 SV=4	1	12	12	12	8	7	9	8	9	8	8	6	7	7	6	8
P46783;Q9NQ39	P46783;Q9NQ39	14;7	13;6	13;6	40S ribosomal protein S10;Putative 40S ribosomal protein S10-like	RPS10;RPS10P5	0		0		0		0		0		0		0		0		0		0		0		0		0		sp|P46783|RS10_HUMAN 40S ribosomal protein S10 OS=Homo sapiens OX=9606 GN=RPS10 PE=1 SV=1;sp|Q9NQ39|RS10L_HUMAN Putative 40S ribosomal protein S10-like OS=Homo sapiens OX=9606 GN=RPS10P5 PE=5 SV=1	2	14	13	13	7	7	11	8	10	9	7	9	8	6	8	11
P46821;P78559;P78559-2	P46821	57;1;1	57;1;1	57;1;1	Microtubule-associated protein 1B;MAP1B heavy chain;MAP1 light chain LC1	MAP1B	0		0		0		0		0		0		0		0		0		0		0		0		0		sp|P46821|MAP1B_HUMAN Microtubule-associated protein 1B OS=Homo sapiens OX=9606 GN=MAP1B PE=1 SV=2	3	57	57	57	0	1	0	0	1	1	40	24	37	20	28	21
P46926;P46926-2	P46926;P46926-2	10;8	10;8	7;6	Glucosamine-6-phosphate isomerase 1	GNPDA1	0		0		0		0		0		0		0		0		0		0		0		0		0		sp|P46926|GNPI1_HUMAN Glucosamine-6-phosphate isomerase 1 OS=Homo sapiens OX=9606 GN=GNPDA1 PE=1 SV=1;sp|P46926-2|GNPI1_HUMAN Isoform 2 of Glucosamine-6-phosphate isomerase 1 OS=Homo sapiens OX=9606 GN=GNPDA1	2	10	10	7	7	5	6	7	8	6	1	2	1	3	5	3
P46937;P46937-2;P46937-3;P46937-5;P46937-6;P46937-7;P46937-8;P46937-9;P46937-4	P46937;P46937-2;P46937-3;P46937-5;P46937-6;P46937-7;P46937-8;P46937-9	3;3;3;3;3;3;3;3;1	3;3;3;3;3;3;3;3;1	3;3;3;3;3;3;3;3;1	Transcriptional coactivator YAP1	YAP1	0		0		0		0		0		0		0		0		0		0		0		0		0		sp|P46937|YAP1_HUMAN Transcriptional coactivator YAP1 OS=Homo sapiens OX=9606 GN=YAP1 PE=1 SV=2;sp|P46937-2|YAP1_HUMAN Isoform 2 of Transcriptional coactivator YAP1 OS=Homo sapiens OX=9606 GN=YAP1;sp|P46937-3|YAP1_HUMAN Isoform 3 of Transcriptional coactiv	9	3	3	3	0	0	0	0	0	0	1	2	1	0	1	1
P46939;P46939-2	P46939;P46939-2	8;8	8;8	8;8	Utrophin	UTRN	0		0		0		0		0		0		0		0		0		0		0		0		0		sp|P46939|UTRO_HUMAN Utrophin OS=Homo sapiens OX=9606 GN=UTRN PE=1 SV=2;sp|P46939-2|UTRO_HUMAN Isoform 2 of Utrophin OS=Homo sapiens OX=9606 GN=UTRN	2	8	8	8	0	0	0	0	0	0	3	0	5	0	1	0
P46940;Q13576;Q13576-3;Q13576-2	P46940	54;1;1;1	54;1;1;1	52;0;0;0	Ras GTPase-activating-like protein IQGAP1	IQGAP1	0		0		0		0		0		0		0		0		0		0		0		0		0		sp|P46940|IQGA1_HUMAN Ras GTPase-activating-like protein IQGAP1 OS=Homo sapiens OX=9606 GN=IQGAP1 PE=1 SV=1	4	54	54	52	27	27	24	29	26	22	23	21	25	23	25	24
P46976;P46976-2;P46976-3	P46976;P46976-2;P46976-3	3;3;2	3;3;2	3;3;2	Glycogenin-1	GYG1	0		0		0		0		0		0		0		0		0		0		0		0		0		sp|P46976|GLYG_HUMAN Glycogenin-1 OS=Homo sapiens OX=9606 GN=GYG1 PE=1 SV=4;sp|P46976-2|GLYG_HUMAN Isoform GN-1 of Glycogenin-1 OS=Homo sapiens OX=9606 GN=GYG1;sp|P46976-3|GLYG_HUMAN Isoform GN-1S of Glycogenin-1 OS=Homo sapiens OX=9606 GN=GYG1	3	3	3	3	1	0	0	0	0	0	2	0	0	0	1	0
P46977;P46977-2	P46977;P46977-2	6;5	6;5	6;5	Dolichyl-diphosphooligosaccharide--protein glycosyltransferase subunit STT3A	STT3A	0		0		0		0		0		0		0		0		0		0		0		0		0		sp|P46977|STT3A_HUMAN Dolichyl-diphosphooligosaccharide--protein glycosyltransferase subunit STT3A OS=Homo sapiens OX=9606 GN=STT3A PE=1 SV=2;sp|P46977-2|STT3A_HUMAN Isoform 2 of Dolichyl-diphosphooligosaccharide--protein glycosyltransferase subunit STT3A	2	6	6	6	3	2	5	3	3	4	4	3	3	3	3	4
P47755;P47755-2	P47755;P47755-2	10;6	8;5	8;5	F-actin-capping protein subunit alpha-2	CAPZA2	0		0		0		0		0		0		0		0		0		0		0		0		0		sp|P47755|CAZA2_HUMAN F-actin-capping protein subunit alpha-2 OS=Homo sapiens OX=9606 GN=CAPZA2 PE=1 SV=3;sp|P47755-2|CAZA2_HUMAN Isoform 2 of F-actin-capping protein subunit alpha-2 OS=Homo sapiens OX=9606 GN=CAPZA2	2	10	8	8	6	6	5	9	5	7	1	2	1	3	2	1
P47756-2;P47756	P47756-2;P47756	15;11	15;11	15;11	F-actin-capping protein subunit beta	CAPZB	0		0		0		0		0		0		0		0		0		0		0		0		0		sp|P47756-2|CAPZB_HUMAN Isoform 2 of F-actin-capping protein subunit beta OS=Homo sapiens OX=9606 GN=CAPZB;sp|P47756|CAPZB_HUMAN F-actin-capping protein subunit beta OS=Homo sapiens OX=9606 GN=CAPZB PE=1 SV=4	2	15	15	15	12	7	8	10	10	8	4	7	8	9	6	9
P47813;O14602	P47813;O14602	5;4	5;4	5;4	Eukaryotic translation initiation factor 1A, X-chromosomal;Eukaryotic translation initiation factor 1A, Y-chromosomal	EIF1AX;EIF1AY	0		0		0		0		0		0		0		0		0		0		0		0		0		sp|P47813|IF1AX_HUMAN Eukaryotic translation initiation factor 1A, X-chromosomal OS=Homo sapiens OX=9606 GN=EIF1AX PE=1 SV=2;sp|O14602|IF1AY_HUMAN Eukaryotic translation initiation factor 1A, Y-chromosomal OS=Homo sapiens OX=9606 GN=EIF1AY PE=1 SV=4	2	5	5	5	2	3	4	2	4	1	1	2	2	1	3	3
P47895;P00352	P47895	24;1	24;1	22;0	Aldehyde dehydrogenase family 1 member A3	ALDH1A3	0		0		0		0		0		0		0		0		0		0		0		0		0		sp|P47895|AL1A3_HUMAN Aldehyde dehydrogenase family 1 member A3 OS=Homo sapiens OX=9606 GN=ALDH1A3 PE=1 SV=2	2	24	24	22	16	15	18	19	21	16	0	0	0	0	0	0
P47897;P47897-2	P47897;P47897-2	27;26	26;25	26;25	Glutamine--tRNA ligase	QARS	0		0		0		0		0		0		0		0		0		0		0		0		0		sp|P47897|SYQ_HUMAN Glutamine--tRNA ligase OS=Homo sapiens OX=9606 GN=QARS1 PE=1 SV=1;sp|P47897-2|SYQ_HUMAN Isoform 2 of Glutamine--tRNA ligase OS=Homo sapiens OX=9606 GN=QARS1	2	27	26	26	20	14	15	13	15	15	14	9	10	8	9	9
P47914	P47914	3	3	3	60S ribosomal protein L29	RPL29	0		0		0		0		0		0		0		0		0		0		0		0		0		sp|P47914|RL29_HUMAN 60S ribosomal protein L29 OS=Homo sapiens OX=9606 GN=RPL29 PE=1 SV=2	1	3	3	3	2	0	2	2	3	0	1	2	2	1	2	1
P47985;P0C7P4	P47985;P0C7P4	3;2	3;2	3;2	Cytochrome b-c1 complex subunit Rieske, mitochondrial;Cytochrome b-c1 complex subunit 11;Putative cytochrome b-c1 complex subunit Rieske-like protein 1	UQCRFS1;UQCRFS1P1	0		0		0		0		0		0		0		0		0		0		0		0		0		sp|P47985|UCRI_HUMAN Cytochrome b-c1 complex subunit Rieske, mitochondrial OS=Homo sapiens OX=9606 GN=UQCRFS1 PE=1 SV=2;sp|P0C7P4|UCRIL_HUMAN Putative cytochrome b-c1 complex subunit Rieske-like protein 1 OS=Homo sapiens OX=9606 GN=UQCRFS1P1 PE=5 SV=1	2	3	3	3	2	1	2	1	1	1	0	1	1	1	1	1
P48047	P48047	8	8	8	ATP synthase subunit O, mitochondrial	ATP5O	0		0		0		0		0		0		0		0		0		0		0		0		0		sp|P48047|ATPO_HUMAN ATP synthase subunit O, mitochondrial OS=Homo sapiens OX=9606 GN=ATP5PO PE=1 SV=1	1	8	8	8	4	4	5	5	6	6	3	6	4	5	4	4
P48147	P48147	19	19	19	Prolyl endopeptidase	PREP	0		0		0		0		0		0		0		0		0		0		0		0		0		sp|P48147|PPCE_HUMAN Prolyl endopeptidase OS=Homo sapiens OX=9606 GN=PREP PE=1 SV=2	1	19	19	19	9	5	4	9	6	6	5	6	2	5	3	5
P48163;P48163-2	P48163;P48163-2	4;2	4;2	4;2	NADP-dependent malic enzyme	ME1	0		0		0		0		0		0		0		0		0		0		0		0		0		sp|P48163|MAOX_HUMAN NADP-dependent malic enzyme OS=Homo sapiens OX=9606 GN=ME1 PE=1 SV=1;sp|P48163-2|MAOX_HUMAN Isoform 2 of NADP-dependent malic enzyme OS=Homo sapiens OX=9606 GN=ME1	2	4	4	4	2	0	1	0	0	1	1	1	0	1	2	1
P48200	P48200	3	3	3	Iron-responsive element-binding protein 2	IREB2	0		0		0		0		0		0		0		0		0		0		0		0		0		sp|P48200|IREB2_HUMAN Iron-responsive element-binding protein 2 OS=Homo sapiens OX=9606 GN=IREB2 PE=1 SV=4	1	3	3	3	2	3	1	1	1	1	0	0	0	0	0	0
P48444;P48444-2	P48444;P48444-2	18;11	18;11	18;11	Coatomer subunit delta	ARCN1	0		0		0		0		0		0		0		0		0		0		0		0		0		sp|P48444|COPD_HUMAN Coatomer subunit delta OS=Homo sapiens OX=9606 GN=ARCN1 PE=1 SV=1;sp|P48444-2|COPD_HUMAN Isoform 2 of Coatomer subunit delta OS=Homo sapiens OX=9606 GN=ARCN1	2	18	18	18	10	5	11	9	9	10	8	8	5	6	4	7
P48449;P48449-3;P48449-2	P48449;P48449-3;P48449-2	4;4;2	4;4;2	4;4;2	Lanosterol synthase	LSS	0		0		0		0		0		0		0		0		0		0		0		0		0		sp|P48449|LSS_HUMAN Lanosterol synthase OS=Homo sapiens OX=9606 GN=LSS PE=1 SV=1;sp|P48449-3|LSS_HUMAN Isoform 3 of Lanosterol synthase OS=Homo sapiens OX=9606 GN=LSS;sp|P48449-2|LSS_HUMAN Isoform 2 of Lanosterol synthase OS=Homo sapiens OX=9606 GN=LSS	3	4	4	4	0	1	1	0	0	1	0	2	0	1	0	1
P48507;P48507-2	P48507;P48507-2	2;1	2;1	2;1	Glutamate--cysteine ligase regulatory subunit	GCLM	0		0		0		0		0		0		0		0		0		0		0		0		0		sp|P48507|GSH0_HUMAN Glutamate--cysteine ligase regulatory subunit OS=Homo sapiens OX=9606 GN=GCLM PE=1 SV=1;sp|P48507-2|GSH0_HUMAN Isoform 2 of Glutamate--cysteine ligase regulatory subunit OS=Homo sapiens OX=9606 GN=GCLM	2	2	2	2	1	1	0	0	1	0	0	0	0	0	0	1
P48509	P48509	1	1	1	CD151 antigen	CD151	0		0		0		0		0		0		0		0		0		0		0		0		0		sp|P48509|CD151_HUMAN CD151 antigen OS=Homo sapiens OX=9606 GN=CD151 PE=1 SV=3	1	1	1	1	0	0	1	0	1	0	1	0	1	0	1	1
P48556	P48556	4	4	4	26S proteasome non-ATPase regulatory subunit 8	PSMD8	0		0		0		0		0		0		0		0		0		0		0		0		0		sp|P48556|PSMD8_HUMAN 26S proteasome non-ATPase regulatory subunit 8 OS=Homo sapiens OX=9606 GN=PSMD8 PE=1 SV=2	1	4	4	4	2	2	3	4	3	3	1	2	1	2	1	2
P48634;P48634-2;P48634-3;P48634-4	P48634;P48634-2;P48634-3;P48634-4	10;9;9;5	10;9;9;5	10;9;9;5	Protein PRRC2A	PRRC2A	0		0		0		0		0		0		0		0		0		0		0		0		0		sp|P48634|PRC2A_HUMAN Protein PRRC2A OS=Homo sapiens OX=9606 GN=PRRC2A PE=1 SV=3;sp|P48634-2|PRC2A_HUMAN Isoform 2 of Protein PRRC2A OS=Homo sapiens OX=9606 GN=PRRC2A;sp|P48634-3|PRC2A_HUMAN Isoform 3 of Protein PRRC2A OS=Homo sapiens OX=9606 GN=PRRC2A;sp|	4	10	10	10	2	2	0	0	1	2	2	1	5	1	0	2
P48637;P48637-2	P48637;P48637-2	19;13	19;13	19;13	Glutathione synthetase	GSS	0		0		0		0		0		0		0		0		0		0		0		0		0		sp|P48637|GSHB_HUMAN Glutathione synthetase OS=Homo sapiens OX=9606 GN=GSS PE=1 SV=1;sp|P48637-2|GSHB_HUMAN Isoform 2 of Glutathione synthetase OS=Homo sapiens OX=9606 GN=GSS	2	19	19	19	13	14	12	13	10	10	2	1	2	3	2	3
P48643;P48643-2	P48643;P48643-2	38;32	38;32	38;32	T-complex protein 1 subunit epsilon	CCT5	0		0		0		0		0		0		0		0		0		0		0		0		0		sp|P48643|TCPE_HUMAN T-complex protein 1 subunit epsilon OS=Homo sapiens OX=9606 GN=CCT5 PE=1 SV=1;sp|P48643-2|TCPE_HUMAN Isoform 2 of T-complex protein 1 subunit epsilon OS=Homo sapiens OX=9606 GN=CCT5	2	38	38	38	21	16	23	20	28	18	19	20	19	17	24	18
P48681	P48681	35	35	35	Nestin	NES	0		0		0		0		0		0		0		0		0		0		0		0		0		sp|P48681|NEST_HUMAN Nestin OS=Homo sapiens OX=9606 GN=NES PE=1 SV=2	1	35	35	35	22	14	20	18	23	14	0	0	0	0	0	0
P48729;P48729-2;P48729-3;Q8N752	P48729;P48729-2;P48729-3;Q8N752	2;2;2;1	2;2;2;1	2;2;2;1	Casein kinase I isoform alpha;Casein kinase I isoform alpha-like	CSNK1A1;CSNK1A1L	0		0		0		0		0		0		0		0		0		0		0		0		0		sp|P48729|KC1A_HUMAN Casein kinase I isoform alpha OS=Homo sapiens OX=9606 GN=CSNK1A1 PE=1 SV=2;sp|P48729-2|KC1A_HUMAN Isoform 2 of Casein kinase I isoform alpha OS=Homo sapiens OX=9606 GN=CSNK1A1;sp|P48729-3|KC1A_HUMAN Isoform 3 of Casein kinase I isoform	4	2	2	2	0	2	2	1	1	2	0	0	0	0	1	0
P48735;P48735-2	P48735;P48735-2	7;7	6;6	6;6	Isocitrate dehydrogenase [NADP], mitochondrial	IDH2	0		0		0		0		0		0		0		0		0		0		0		0		0		sp|P48735|IDHP_HUMAN Isocitrate dehydrogenase [NADP], mitochondrial OS=Homo sapiens OX=9606 GN=IDH2 PE=1 SV=2;sp|P48735-2|IDHP_HUMAN Isoform 2 of Isocitrate dehydrogenase [NADP], mitochondrial OS=Homo sapiens OX=9606 GN=IDH2	2	7	6	6	1	2	2	4	0	3	1	3	2	3	2	2
P48739;P48739-3;P48739-2	P48739;P48739-3;P48739-2	12;12;11	12;12;11	12;12;11	Phosphatidylinositol transfer protein beta isoform	PITPNB	0		0		0		0		0		0		0		0		0		0		0		0		0		sp|P48739|PIPNB_HUMAN Phosphatidylinositol transfer protein beta isoform OS=Homo sapiens OX=9606 GN=PITPNB PE=1 SV=2;sp|P48739-3|PIPNB_HUMAN Isoform 3 of Phosphatidylinositol transfer protein beta isoform OS=Homo sapiens OX=9606 GN=PITPNB;sp|P48739-2|PIPNB	3	12	12	12	9	5	7	6	7	5	2	3	2	3	4	3
P48960;P48960-2;P48960-3;Q9UHX3;Q9UHX3-4;Q9UHX3-6;Q9UHX3-3;Q9UHX3-2	P48960;P48960-2;P48960-3	3;3;3;1;1;1;1;1	3;3;3;1;1;1;1;1	3;3;3;1;1;1;1;1	CD97 antigen;CD97 antigen subunit alpha;CD97 antigen subunit beta	CD97	0		0		0		0		0		0		0		0		0		0		0		0		0		sp|P48960|AGRE5_HUMAN Adhesion G protein-coupled receptor E5 OS=Homo sapiens OX=9606 GN=ADGRE5 PE=1 SV=4;sp|P48960-2|AGRE5_HUMAN Isoform 2 of Adhesion G protein-coupled receptor E5 OS=Homo sapiens OX=9606 GN=ADGRE5;sp|P48960-3|AGRE5_HUMAN Isoform 3 of Adhe	8	3	3	3	1	1	2	1	1	1	1	1	1	1	2	2
P49006	P49006	5	5	5	MARCKS-related protein	MARCKSL1	0		0		0		0		0		0		0		0		0		0		0		0		0		sp|P49006|MRP_HUMAN MARCKS-related protein OS=Homo sapiens OX=9606 GN=MARCKSL1 PE=1 SV=2	1	5	5	5	3	3	5	5	5	5	1	2	1	2	2	2
P49023-2;P49023;P49023-3;P49023-4	P49023-2;P49023;P49023-3;P49023-4	10;10;10;6	10;10;10;6	10;10;10;6	Paxillin	PXN	0		0		0		0		0		0		0		0		0		0		0		0		0		sp|P49023-2|PAXI_HUMAN Isoform Alpha of Paxillin OS=Homo sapiens OX=9606 GN=PXN;sp|P49023|PAXI_HUMAN Paxillin OS=Homo sapiens OX=9606 GN=PXN PE=1 SV=3;sp|P49023-3|PAXI_HUMAN Isoform Gamma of Paxillin OS=Homo sapiens OX=9606 GN=PXN;sp|P49023-4|PAXI_HUMAN Is	4	10	10	10	4	8	7	7	7	5	1	1	1	0	0	1
P49189;P49189-3;P49189-2	P49189;P49189-3;P49189-2	9;8;6	9;8;6	9;8;6	4-trimethylaminobutyraldehyde dehydrogenase	ALDH9A1	0		0		0		0		0		0		0		0		0		0		0		0		0		sp|P49189|AL9A1_HUMAN 4-trimethylaminobutyraldehyde dehydrogenase OS=Homo sapiens OX=9606 GN=ALDH9A1 PE=1 SV=3;sp|P49189-3|AL9A1_HUMAN Isoform 3 of 4-trimethylaminobutyraldehyde dehydrogenase OS=Homo sapiens OX=9606 GN=ALDH9A1;sp|P49189-2|AL9A1_HUMAN Isofo	3	9	9	9	3	3	2	2	2	4	1	2	3	2	1	2
P49207	P49207	6	6	6	60S ribosomal protein L34	RPL34	0		0		0		0		0		0		0		0		0		0		0		0		0		sp|P49207|RL34_HUMAN 60S ribosomal protein L34 OS=Homo sapiens OX=9606 GN=RPL34 PE=1 SV=3	1	6	6	6	4	1	6	5	5	4	3	3	2	2	1	2
P49247	P49247	4	4	4	Ribose-5-phosphate isomerase	RPIA	0		0		0		0		0		0		0		0		0		0		0		0		0		sp|P49247|RPIA_HUMAN Ribose-5-phosphate isomerase OS=Homo sapiens OX=9606 GN=RPIA PE=1 SV=3	1	4	4	4	0	1	1	1	1	0	1	1	1	0	1	0
P49257	P49257	14	14	14	Protein ERGIC-53	LMAN1	0		0		0		0		0		0		0		0		0		0		0		0		0		sp|P49257|LMAN1_HUMAN Protein ERGIC-53 OS=Homo sapiens OX=9606 GN=LMAN1 PE=1 SV=2	1	14	14	14	8	9	6	8	7	7	1	3	2	2	2	5
P49321;P49321-3;P49321-4;P49321-2	P49321;P49321-3;P49321-4;P49321-2	33;29;28;17	33;29;28;17	33;29;28;17	Nuclear autoantigenic sperm protein	NASP	0		0		0		0		0		0		0		0		0		0		0		0		0		sp|P49321|NASP_HUMAN Nuclear autoantigenic sperm protein OS=Homo sapiens OX=9606 GN=NASP PE=1 SV=2;sp|P49321-3|NASP_HUMAN Isoform 3 of Nuclear autoantigenic sperm protein OS=Homo sapiens OX=9606 GN=NASP;sp|P49321-4|NASP_HUMAN Isoform 4 of Nuclear autoantig	4	33	33	33	16	19	26	22	23	22	13	12	5	14	11	12
P49327	P49327	90	90	90	Fatty acid synthase;[Acyl-carrier-protein] S-acetyltransferase;[Acyl-carrier-protein] S-malonyltransferase;3-oxoacyl-[acyl-carrier-protein] synthase;3-oxoacyl-[acyl-carrier-protein] reductase;3-hydroxyacyl-[acyl-carrier-protein] dehydratase;Enoyl-[acyl-carrier-protein] reductase;Oleoyl-[acyl-carrier-protein] hydrolase	FASN	0		0		0		0		0		0		0		0		0		0		0		0		0		sp|P49327|FAS_HUMAN Fatty acid synthase OS=Homo sapiens OX=9606 GN=FASN PE=1 SV=3	1	90	90	90	55	50	58	59	55	55	53	63	54	56	58	61
P49366;P49366-2;P49366-3	P49366;P49366-2;P49366-3	6;6;4	6;6;4	6;6;4	Deoxyhypusine synthase	DHPS	0		0		0		0		0		0		0		0		0		0		0		0		0		sp|P49366|DHYS_HUMAN Deoxyhypusine synthase OS=Homo sapiens OX=9606 GN=DHPS PE=1 SV=1;sp|P49366-2|DHYS_HUMAN Isoform Short of Deoxyhypusine synthase OS=Homo sapiens OX=9606 GN=DHPS;sp|P49366-3|DHYS_HUMAN Isoform 3 of Deoxyhypusine synthase OS=Homo sapiens	3	6	6	6	1	2	0	1	2	2	0	1	0	0	0	1
P49368;P49368-2	P49368;P49368-2	33;31	33;31	33;31	T-complex protein 1 subunit gamma	CCT3	0		0		0		0		0		0		0		0		0		0		0		0		0		sp|P49368|TCPG_HUMAN T-complex protein 1 subunit gamma OS=Homo sapiens OX=9606 GN=CCT3 PE=1 SV=4;sp|P49368-2|TCPG_HUMAN Isoform 2 of T-complex protein 1 subunit gamma OS=Homo sapiens OX=9606 GN=CCT3	2	33	33	33	19	16	18	22	22	19	16	16	18	13	16	17
P49406	P49406	2	2	2	39S ribosomal protein L19, mitochondrial	MRPL19	0		0		0		0		0		0		0		0		0		0		0		0		0		sp|P49406|RM19_HUMAN 39S ribosomal protein L19, mitochondrial OS=Homo sapiens OX=9606 GN=MRPL19 PE=1 SV=2	1	2	2	2	1	1	1	1	1	1	0	0	0	0	0	0
P49411	P49411	24	24	24	Elongation factor Tu, mitochondrial	TUFM	0		0		0		0		0		0		0		0		0		0		0		0		0		sp|P49411|EFTU_HUMAN Elongation factor Tu, mitochondrial OS=Homo sapiens OX=9606 GN=TUFM PE=1 SV=2	1	24	24	24	13	14	17	14	16	15	12	12	15	9	10	11
P49419;P49419-2;P49419-4	P49419;P49419-2;P49419-4	17;17;11	17;17;11	17;17;11	Alpha-aminoadipic semialdehyde dehydrogenase	ALDH7A1	0		0		0		0		0		0		0		0		0		0		0		0		0		sp|P49419|AL7A1_HUMAN Alpha-aminoadipic semialdehyde dehydrogenase OS=Homo sapiens OX=9606 GN=ALDH7A1 PE=1 SV=5;sp|P49419-2|AL7A1_HUMAN Isoform 2 of Alpha-aminoadipic semialdehyde dehydrogenase OS=Homo sapiens OX=9606 GN=ALDH7A1;sp|P49419-4|AL7A1_HUMAN Iso	3	17	17	17	11	9	8	9	5	7	5	8	2	7	6	6
P49458;P49458-2	P49458	7;2	7;2	7;2	Signal recognition particle 9 kDa protein	SRP9	0		0		0		0		0		0		0		0		0		0		0		0		0		sp|P49458|SRP09_HUMAN Signal recognition particle 9 kDa protein OS=Homo sapiens OX=9606 GN=SRP9 PE=1 SV=2	2	7	7	7	2	2	5	4	4	4	1	3	0	2	3	3
P49585;Q9Y5K3;Q9Y5K3-3;Q9Y5K3-2;Q9Y5K3-4	P49585;Q9Y5K3;Q9Y5K3-3;Q9Y5K3-2;Q9Y5K3-4	2;1;1;1;1	2;1;1;1;1	2;1;1;1;1	Choline-phosphate cytidylyltransferase A;Choline-phosphate cytidylyltransferase B	PCYT1A;PCYT1B	0		0		0		0		0		0		0		0		0		0		0		0		0		sp|P49585|PCY1A_HUMAN Choline-phosphate cytidylyltransferase A OS=Homo sapiens OX=9606 GN=PCYT1A PE=1 SV=2;sp|Q9Y5K3|PCY1B_HUMAN Choline-phosphate cytidylyltransferase B OS=Homo sapiens OX=9606 GN=PCYT1B PE=1 SV=1;sp|Q9Y5K3-3|PCY1B_HUMAN Isoform 3 of Choli	5	2	2	2	0	0	0	0	0	0	1	0	1	1	1	0
P49588;P49588-2	P49588;P49588-2	26;26	26;26	26;26	Alanine--tRNA ligase, cytoplasmic	AARS	0		0		0		0		0		0		0		0		0		0		0		0		0		sp|P49588|SYAC_HUMAN Alanine--tRNA ligase, cytoplasmic OS=Homo sapiens OX=9606 GN=AARS1 PE=1 SV=2;sp|P49588-2|SYAC_HUMAN Isoform 2 of Alanine--tRNA ligase, cytoplasmic OS=Homo sapiens OX=9606 GN=AARS1	2	26	26	26	14	12	10	12	17	17	8	9	5	6	8	9
P49589;P49589-3;P49589-2	P49589;P49589-3;P49589-2	15;15;14	15;15;14	15;15;14	Cysteine--tRNA ligase, cytoplasmic	CARS	0		0		0		0		0		0		0		0		0		0		0		0		0		sp|P49589|SYCC_HUMAN Cysteine--tRNA ligase, cytoplasmic OS=Homo sapiens OX=9606 GN=CARS1 PE=1 SV=3;sp|P49589-3|SYCC_HUMAN Isoform 3 of Cysteine--tRNA ligase, cytoplasmic OS=Homo sapiens OX=9606 GN=CARS1;sp|P49589-2|SYCC_HUMAN Isoform 2 of Cysteine--tRNA li	3	15	15	15	4	3	7	7	4	6	4	7	5	5	7	8
P49590;P49590-2	P49590;P49590-2	8;8	2;2	2;2	Probable histidine--tRNA ligase, mitochondrial	HARS2	0		0		0		0		0		0		0		0		0		0		0		0		0		sp|P49590|SYHM_HUMAN Histidine--tRNA ligase, mitochondrial OS=Homo sapiens OX=9606 GN=HARS2 PE=1 SV=1;sp|P49590-2|SYHM_HUMAN Isoform 2 of Histidine--tRNA ligase, mitochondrial OS=Homo sapiens OX=9606 GN=HARS2	2	8	2	2	4	5	5	2	4	2	2	1	2	4	4	3
P49591	P49591	12	12	12	Serine--tRNA ligase, cytoplasmic	SARS	0		0		0		0		0		0		0		0		0		0		0		0		0		sp|P49591|SYSC_HUMAN Serine--tRNA ligase, cytoplasmic OS=Homo sapiens OX=9606 GN=SARS1 PE=1 SV=3	1	12	12	12	9	7	7	8	7	6	5	5	5	4	7	6
P49593;P49593-2	P49593;P49593-2	4;4	4;4	4;4	Protein phosphatase 1F	PPM1F	0		0		0		0		0		0		0		0		0		0		0		0		0		sp|P49593|PPM1F_HUMAN Protein phosphatase 1F OS=Homo sapiens OX=9606 GN=PPM1F PE=1 SV=3;sp|P49593-2|PPM1F_HUMAN Isoform 2 of Protein phosphatase 1F OS=Homo sapiens OX=9606 GN=PPM1F	2	4	4	4	1	2	3	3	2	2	0	1	1	0	0	1
P49720	P49720	6	6	6	Proteasome subunit beta type-3	PSMB3	0		0		0		0		0		0		0		0		0		0		0		0		0		sp|P49720|PSB3_HUMAN Proteasome subunit beta type-3 OS=Homo sapiens OX=9606 GN=PSMB3 PE=1 SV=2	1	6	6	6	4	3	5	4	5	4	5	5	4	4	5	4
P49721	P49721	6	6	6	Proteasome subunit beta type-2	PSMB2	0		0		0		0		0		0		0		0		0		0		0		0		0		sp|P49721|PSB2_HUMAN Proteasome subunit beta type-2 OS=Homo sapiens OX=9606 GN=PSMB2 PE=1 SV=1	1	6	6	6	3	5	3	3	6	3	1	1	1	1	1	2
P49736	P49736	27	27	27	DNA replication licensing factor MCM2	MCM2	0		0		0		0		0		0		0		0		0		0		0		0		0		sp|P49736|MCM2_HUMAN DNA replication licensing factor MCM2 OS=Homo sapiens OX=9606 GN=MCM2 PE=1 SV=4	1	27	27	27	19	16	15	14	12	19	10	10	13	11	13	13
P49748;P49748-3;P49748-2	P49748;P49748-3;P49748-2	24;24;23	24;24;23	24;24;23	Very long-chain specific acyl-CoA dehydrogenase, mitochondrial	ACADVL	0		0		0		0		0		0		0		0		0		0		0		0		0		sp|P49748|ACADV_HUMAN Very long-chain specific acyl-CoA dehydrogenase, mitochondrial OS=Homo sapiens OX=9606 GN=ACADVL PE=1 SV=1;sp|P49748-3|ACADV_HUMAN Isoform 3 of Very long-chain specific acyl-CoA dehydrogenase, mitochondrial OS=Homo sapiens OX=9606 GN=	3	24	24	24	15	15	15	14	15	13	9	7	4	11	9	10
P49750;P49750-1;P49750-3	P49750;P49750-1	3;3;1	3;3;1	3;3;1	YLP motif-containing protein 1	YLPM1	0		0		0		0		0		0		0		0		0		0		0		0		0		sp|P49750|YLPM1_HUMAN YLP motif-containing protein 1 OS=Homo sapiens OX=9606 GN=YLPM1 PE=1 SV=4;sp|P49750-1|YLPM1_HUMAN Isoform 1 of YLP motif-containing protein 1 OS=Homo sapiens OX=9606 GN=YLPM1	3	3	3	3	1	0	0	0	0	1	2	0	0	0	0	0
P49755	P49755	6	6	6	Transmembrane emp24 domain-containing protein 10	TMED10	0		0		0		0		0		0		0		0		0		0		0		0		0		sp|P49755|TMEDA_HUMAN Transmembrane emp24 domain-containing protein 10 OS=Homo sapiens OX=9606 GN=TMED10 PE=1 SV=2	1	6	6	6	1	0	4	3	3	4	0	2	2	0	2	3
P49756;P49756-2;P49756-3	P49756	8;3;3	8;3;3	8;3;3	RNA-binding protein 25	RBM25	0		0		0		0		0		0		0		0		0		0		0		0		0		sp|P49756|RBM25_HUMAN RNA-binding protein 25 OS=Homo sapiens OX=9606 GN=RBM25 PE=1 SV=3	3	8	8	8	0	1	1	1	1	0	5	1	3	1	4	3
P49770	P49770	2	2	2	Translation initiation factor eIF-2B subunit beta	EIF2B2	0		0		0		0		0		0		0		0		0		0		0		0		0		sp|P49770|EI2BB_HUMAN Translation initiation factor eIF-2B subunit beta OS=Homo sapiens OX=9606 GN=EIF2B2 PE=1 SV=3	1	2	2	2	0	2	1	1	1	1	0	0	0	0	0	0
P49773	P49773	6	6	6	Histidine triad nucleotide-binding protein 1	HINT1	0		0		0		0		0		0		0		0		0		0		0		0		0		sp|P49773|HINT1_HUMAN Histidine triad nucleotide-binding protein 1 OS=Homo sapiens OX=9606 GN=HINT1 PE=1 SV=2	1	6	6	6	4	4	3	5	4	4	3	3	2	3	5	3
P49790;P49790-2;P49790-3	P49790;P49790-2;P49790-3	8;7;7	8;7;7	8;7;7	Nuclear pore complex protein Nup153	NUP153	0		0		0		0		0		0		0		0		0		0		0		0		0		sp|P49790|NU153_HUMAN Nuclear pore complex protein Nup153 OS=Homo sapiens OX=9606 GN=NUP153 PE=1 SV=2;sp|P49790-2|NU153_HUMAN Isoform 2 of Nuclear pore complex protein Nup153 OS=Homo sapiens OX=9606 GN=NUP153;sp|P49790-3|NU153_HUMAN Isoform 3 of Nuclear po	3	8	8	8	0	0	2	0	1	1	4	2	2	2	1	5
P49792;Q99666;O14715;P0DJD0;P0DJD1;Q7Z3J3-2;Q99666-2	P49792	21;6;6;6;6;2;2	21;6;6;6;6;2;2	14;0;0;0;0;0;0	E3 SUMO-protein ligase RanBP2	RANBP2	0		0		0		0		0		0		0		0		0		0		0		0		0		sp|P49792|RBP2_HUMAN E3 SUMO-protein ligase RanBP2 OS=Homo sapiens OX=9606 GN=RANBP2 PE=1 SV=2	7	21	21	14	3	7	10	3	10	5	7	6	11	5	5	5
P49840	P49840	1	1	1	Glycogen synthase kinase-3 alpha	GSK3A	0		0		0		0		0		0		0		0		0		0		0		0		0		sp|P49840|GSK3A_HUMAN Glycogen synthase kinase-3 alpha OS=Homo sapiens OX=9606 GN=GSK3A PE=1 SV=2	1	1	1	1	0	0	0	0	1	0	0	0	0	0	0	0
P49841;P49841-2	P49841;P49841-2	3;3	3;3	3;3	Glycogen synthase kinase-3 beta	GSK3B	0		0		0		0		0		0		0		0		0		0		0		0		0		sp|P49841|GSK3B_HUMAN Glycogen synthase kinase-3 beta OS=Homo sapiens OX=9606 GN=GSK3B PE=1 SV=2;sp|P49841-2|GSK3B_HUMAN Isoform 2 of Glycogen synthase kinase-3 beta OS=Homo sapiens OX=9606 GN=GSK3B	2	3	3	3	1	2	1	1	1	2	0	1	1	0	0	1
P49902;P49902-2	P49902;P49902-2	2;2	2;2	2;2	Cytosolic purine 5-nucleotidase	NT5C2	0		0		0		0		0		0		0		0		0		0		0		0		0		sp|P49902|5NTC_HUMAN Cytosolic purine 5-nucleotidase OS=Homo sapiens OX=9606 GN=NT5C2 PE=1 SV=1;sp|P49902-2|5NTC_HUMAN Isoform 2 of Cytosolic purine 5-nucleotidase OS=Homo sapiens OX=9606 GN=NT5C2	2	2	2	2	2	2	2	2	2	1	1	0	0	0	0	0
P49903;P49903-2;P49903-4;P49903-3	P49903;P49903-2;P49903-4;P49903-3	5;5;4;3	5;5;4;3	5;5;4;3	Selenide, water dikinase 1	SEPHS1	0		0		0		0		0		0		0		0		0		0		0		0		0		sp|P49903|SPS1_HUMAN Selenide, water dikinase 1 OS=Homo sapiens OX=9606 GN=SEPHS1 PE=1 SV=2;sp|P49903-2|SPS1_HUMAN Isoform 2 of Selenide, water dikinase 1 OS=Homo sapiens OX=9606 GN=SEPHS1;sp|P49903-4|SPS1_HUMAN Isoform 4 of Selenide, water dikinase 1 OS=H	4	5	5	5	2	2	2	2	3	3	1	0	0	0	2	0
P49915;P49915-2	P49915;P49915-2	27;26	27;26	27;26	GMP synthase [glutamine-hydrolyzing]	GMPS	0		0		0		0		0		0		0		0		0		0		0		0		0		sp|P49915|GUAA_HUMAN GMP synthase [glutamine-hydrolyzing] OS=Homo sapiens OX=9606 GN=GMPS PE=1 SV=1;sp|P49915-2|GUAA_HUMAN Isoform 2 of GMP synthase [glutamine-hydrolyzing] OS=Homo sapiens OX=9606 GN=GMPS	2	27	27	27	15	14	14	13	13	16	14	12	7	10	17	12
P49916;P49916-3;P49916-4;P49916-2	P49916;P49916-3;P49916-4;P49916-2	4;4;3;3	4;4;3;3	4;4;3;3	DNA ligase 3	LIG3	0		0		0		0		0		0		0		0		0		0		0		0		0		sp|P49916|DNLI3_HUMAN DNA ligase 3 OS=Homo sapiens OX=9606 GN=LIG3 PE=1 SV=2;sp|P49916-3|DNLI3_HUMAN Isoform 3 of DNA ligase 3 OS=Homo sapiens OX=9606 GN=LIG3;sp|P49916-4|DNLI3_HUMAN Isoform 4 of DNA ligase 3 OS=Homo sapiens OX=9606 GN=LIG3;sp|P49916-2|DNL	4	4	4	4	1	1	0	1	1	0	0	0	0	0	0	0
P49959;P49959-3;P49959-2	P49959;P49959-3;P49959-2	9;9;8	9;9;8	9;9;8	Double-strand break repair protein MRE11A	MRE11A	0		0		0		0		0		0		0		0		0		0		0		0		0		sp|P49959|MRE11_HUMAN Double-strand break repair protein MRE11 OS=Homo sapiens OX=9606 GN=MRE11 PE=1 SV=3;sp|P49959-3|MRE11_HUMAN Isoform 3 of Double-strand break repair protein MRE11 OS=Homo sapiens OX=9606 GN=MRE11;sp|P49959-2|MRE11_HUMAN Isoform 2 of Do	3	9	9	9	5	4	3	6	3	1	3	2	2	2	2	3
P50148	P50148	6	6	3	Guanine nucleotide-binding protein G(q) subunit alpha	GNAQ	0		0		0		0		0		0		0		0		0		0		0		0		0		sp|P50148|GNAQ_HUMAN Guanine nucleotide-binding protein G(q) subunit alpha OS=Homo sapiens OX=9606 GN=GNAQ PE=1 SV=4	1	6	6	3	0	1	4	2	1	1	0	0	0	0	0	0
P50213;P50213-2	P50213;P50213-2	10;8	10;8	10;8	Isocitrate dehydrogenase [NAD] subunit alpha, mitochondrial	IDH3A	0		0		0		0		0		0		0		0		0		0		0		0		0		sp|P50213|IDH3A_HUMAN Isocitrate dehydrogenase [NAD] subunit alpha, mitochondrial OS=Homo sapiens OX=9606 GN=IDH3A PE=1 SV=1;sp|P50213-2|IDH3A_HUMAN Isoform 2 of Isocitrate dehydrogenase [NAD] subunit alpha, mitochondrial OS=Homo sapiens OX=9606 GN=IDH3A	2	10	10	10	3	4	7	4	4	3	2	2	2	2	2	3
P50238	P50238	1	1	1	Cysteine-rich protein 1	CRIP1	0		0		0		0		0		0		0		0		0		0		0		0		0		sp|P50238|CRIP1_HUMAN Cysteine-rich protein 1 OS=Homo sapiens OX=9606 GN=CRIP1 PE=1 SV=3	1	1	1	1	0	0	0	0	0	0	0	0	0	1	1	1
P50395;P50395-2	P50395;P50395-2	25;21	25;21	18;16	Rab GDP dissociation inhibitor beta	GDI2	0		0		0		0		0		0		0		0		0		0		0		0		0		sp|P50395|GDIB_HUMAN Rab GDP dissociation inhibitor beta OS=Homo sapiens OX=9606 GN=GDI2 PE=1 SV=2;sp|P50395-2|GDIB_HUMAN Isoform 2 of Rab GDP dissociation inhibitor beta OS=Homo sapiens OX=9606 GN=GDI2	2	25	25	18	18	14	14	20	17	17	14	13	13	14	15	16
P50402	P50402	8	8	8	Emerin	EMD	0		0		0		0		0		0		0		0		0		0		0		0		0		sp|P50402|EMD_HUMAN Emerin OS=Homo sapiens OX=9606 GN=EMD PE=1 SV=1	1	8	8	8	3	3	3	3	4	3	3	4	3	3	2	3
P50443	P50443	4	4	4	Sulfate transporter	SLC26A2	0		0		0		0		0		0		0		0		0		0		0		0		0		sp|P50443|S26A2_HUMAN Sulfate transporter OS=Homo sapiens OX=9606 GN=SLC26A2 PE=1 SV=2	1	4	4	4	4	2	2	1	4	4	0	0	0	0	0	0
P50452;P50452-3;P50452-2	P50452;P50452-3;P50452-2	6;3;3	6;3;3	6;3;3	Serpin B8	SERPINB8	0		0		0		0		0		0		0		0		0		0		0		0		0		sp|P50452|SPB8_HUMAN Serpin B8 OS=Homo sapiens OX=9606 GN=SERPINB8 PE=1 SV=2;sp|P50452-3|SPB8_HUMAN Isoform 3 of Serpin B8 OS=Homo sapiens OX=9606 GN=SERPINB8;sp|P50452-2|SPB8_HUMAN Isoform 2 of Serpin B8 OS=Homo sapiens OX=9606 GN=SERPINB8	3	6	6	6	0	0	0	0	0	0	1	2	1	1	4	2
P50454	P50454	17	17	17	Serpin H1	SERPINH1	0		0		0		0		0		0		0		0		0		0		0		0		0		sp|P50454|SERPH_HUMAN Serpin H1 OS=Homo sapiens OX=9606 GN=SERPINH1 PE=1 SV=2	1	17	17	17	11	11	14	11	13	14	8	8	7	7	9	7
P50479;P50479-2	P50479;P50479-2	3;2	3;2	3;2	PDZ and LIM domain protein 4	PDLIM4	0		0		0		0		0		0		0		0		0		0		0		0		0		sp|P50479|PDLI4_HUMAN PDZ and LIM domain protein 4 OS=Homo sapiens OX=9606 GN=PDLIM4 PE=1 SV=2;sp|P50479-2|PDLI4_HUMAN Isoform 2 of PDZ and LIM domain protein 4 OS=Homo sapiens OX=9606 GN=PDLIM4	2	3	3	3	3	1	1	2	2	1	0	0	0	0	0	0
P50502;Q8NFI4;Q8IZP2	P50502;Q8NFI4;Q8IZP2	10;8;6	10;8;6	10;8;6	Hsc70-interacting protein;Putative protein FAM10A5;Putative protein FAM10A4	ST13;ST13P5;ST13P4	0		0		0		0		0		0		0		0		0		0		0		0		0		sp|P50502|F10A1_HUMAN Hsc70-interacting protein OS=Homo sapiens OX=9606 GN=ST13 PE=1 SV=2;sp|Q8NFI4|F10A5_HUMAN Putative protein FAM10A5 OS=Homo sapiens OX=9606 GN=ST13P5 PE=5 SV=1;sp|Q8IZP2|ST134_HUMAN Putative protein FAM10A4 OS=Homo sapiens OX=9606 GN=S	3	10	10	10	5	5	7	7	8	6	3	7	6	5	5	6
P50552	P50552	7	7	7	Vasodilator-stimulated phosphoprotein	VASP	0		0		0		0		0		0		0		0		0		0		0		0		0		sp|P50552|VASP_HUMAN Vasodilator-stimulated phosphoprotein OS=Homo sapiens OX=9606 GN=VASP PE=1 SV=3	1	7	7	7	3	3	5	5	4	4	3	2	1	2	3	1
P50570;P50570-3;P50570-2;P50570-5;P50570-4;Q9UQ16;Q9UQ16-3;Q9UQ16-4;Q9UQ16-2;Q9UQ16-5	P50570;P50570-3;P50570-2;P50570-5;P50570-4;Q9UQ16;Q9UQ16-3;Q9UQ16-4;Q9UQ16-2	16;16;16;16;16;8;8;8;8;7	16;16;16;16;16;8;8;8;8;7	12;12;12;12;12;5;5;5;5;4	Dynamin-2;Dynamin-3	DNM2;DNM3	0		0		0		0		0		0		0		0		0		0		0		0		0		sp|P50570|DYN2_HUMAN Dynamin-2 OS=Homo sapiens OX=9606 GN=DNM2 PE=1 SV=2;sp|P50570-3|DYN2_HUMAN Isoform 3 of Dynamin-2 OS=Homo sapiens OX=9606 GN=DNM2;sp|P50570-2|DYN2_HUMAN Isoform 2 of Dynamin-2 OS=Homo sapiens OX=9606 GN=DNM2;sp|P50570-5|DYN2_HUMAN Isof	10	16	16	12	13	7	10	9	10	9	4	3	3	2	3	3
P50579;P50579-3;P50579-2	P50579;P50579-3;P50579-2	11;11;6	11;11;6	11;11;6	Methionine aminopeptidase 2	METAP2	0		0		0		0		0		0		0		0		0		0		0		0		0		sp|P50579|MAP2_HUMAN Methionine aminopeptidase 2 OS=Homo sapiens OX=9606 GN=METAP2 PE=1 SV=1;sp|P50579-3|MAP2_HUMAN Isoform 3 of Methionine aminopeptidase 2 OS=Homo sapiens OX=9606 GN=METAP2;sp|P50579-2|MAP2_HUMAN Isoform 2 of Methionine aminopeptidase 2 O	3	11	11	11	11	4	8	8	8	6	6	8	8	8	6	8
P50613	P50613	2	2	2	Cyclin-dependent kinase 7	CDK7	0		0		0		0		0		0		0		0		0		0		0		0		0		sp|P50613|CDK7_HUMAN Cyclin-dependent kinase 7 OS=Homo sapiens OX=9606 GN=CDK7 PE=1 SV=1	1	2	2	2	0	0	0	0	0	0	1	0	1	0	1	0
P50897;P50897-2	P50897;P50897-2	3;2	3;2	3;2	Palmitoyl-protein thioesterase 1	PPT1	0		0		0		0		0		0		0		0		0		0		0		0		0		sp|P50897|PPT1_HUMAN Palmitoyl-protein thioesterase 1 OS=Homo sapiens OX=9606 GN=PPT1 PE=1 SV=1;sp|P50897-2|PPT1_HUMAN Isoform 2 of Palmitoyl-protein thioesterase 1 OS=Homo sapiens OX=9606 GN=PPT1	2	3	3	3	3	1	1	2	1	1	1	1	0	1	1	1
P50914	P50914	7	7	7	60S ribosomal protein L14	RPL14	0		0		0		0		0		0		0		0		0		0		0		0		0		sp|P50914|RL14_HUMAN 60S ribosomal protein L14 OS=Homo sapiens OX=9606 GN=RPL14 PE=1 SV=4	1	7	7	7	4	3	4	5	5	5	3	4	5	3	5	3
P50990;P50990-2;P50990-3	P50990;P50990-2;P50990-3	35;34;29	35;34;29	35;34;29	T-complex protein 1 subunit theta	CCT8	0		0		0		0		0		0		0		0		0		0		0		0		0		sp|P50990|TCPQ_HUMAN T-complex protein 1 subunit theta OS=Homo sapiens OX=9606 GN=CCT8 PE=1 SV=4;sp|P50990-2|TCPQ_HUMAN Isoform 2 of T-complex protein 1 subunit theta OS=Homo sapiens OX=9606 GN=CCT8;sp|P50990-3|TCPQ_HUMAN Isoform 3 of T-complex protein 1 s	3	35	35	35	17	19	24	20	18	22	21	20	15	15	22	16
P50991;P50991-2	P50991;P50991-2	27;24	27;24	27;24	T-complex protein 1 subunit delta	CCT4	0		0		0		0		0		0		0		0		0		0		0		0		0		sp|P50991|TCPD_HUMAN T-complex protein 1 subunit delta OS=Homo sapiens OX=9606 GN=CCT4 PE=1 SV=4;sp|P50991-2|TCPD_HUMAN Isoform 2 of T-complex protein 1 subunit delta OS=Homo sapiens OX=9606 GN=CCT4	2	27	27	27	18	12	19	18	22	15	14	13	12	10	10	12
P50995;P50995-2	P50995;P50995-2	17;17	17;17	17;17	Annexin A11	ANXA11	0		0		0		0		0		0		0		0		0		0		0		0		0		sp|P50995|ANX11_HUMAN Annexin A11 OS=Homo sapiens OX=9606 GN=ANXA11 PE=1 SV=1;sp|P50995-2|ANX11_HUMAN Isoform 2 of Annexin A11 OS=Homo sapiens OX=9606 GN=ANXA11	2	17	17	17	14	13	10	14	12	13	6	9	5	7	4	7
P51003	P51003	1	1	1	Poly(A) polymerase alpha	PAPOLA	0		0		0		0		0		0		0		0		0		0		0		0		0		sp|P51003|PAPOA_HUMAN Poly(A) polymerase alpha OS=Homo sapiens OX=9606 GN=PAPOLA PE=1 SV=4	1	1	1	1	1	1	1	0	1	1	0	0	0	0	0	0
P51114;P51114-2;P51114-3	P51114;P51114-2;P51114-3	12;10;10	12;10;10	10;8;8	Fragile X mental retardation syndrome-related protein 1	FXR1	0		0		0		0		0		0		0		0		0		0		0		0		0		sp|P51114|FXR1_HUMAN Fragile X mental retardation syndrome-related protein 1 OS=Homo sapiens OX=9606 GN=FXR1 PE=1 SV=3;sp|P51114-2|FXR1_HUMAN Isoform 2 of Fragile X mental retardation syndrome-related protein 1 OS=Homo sapiens OX=9606 GN=FXR1;sp|P51114-3|F	3	12	12	10	5	3	4	4	4	4	7	10	8	6	9	8
P51116	P51116	12	10	9	Fragile X mental retardation syndrome-related protein 2	FXR2	0		0		0		0		0		0		0		0		0		0		0		0		0		sp|P51116|FXR2_HUMAN Fragile X mental retardation syndrome-related protein 2 OS=Homo sapiens OX=9606 GN=FXR2 PE=1 SV=2	1	12	10	9	8	5	5	8	6	7	3	1	5	3	2	2
P51148;P51148-2	P51148;P51148-2	9;9	6;6	6;6	Ras-related protein Rab-5C	RAB5C	0		0		0		0		0		0		0		0		0		0		0		0		0		sp|P51148|RAB5C_HUMAN Ras-related protein Rab-5C OS=Homo sapiens OX=9606 GN=RAB5C PE=1 SV=2;sp|P51148-2|RAB5C_HUMAN Isoform 2 of Ras-related protein Rab-5C OS=Homo sapiens OX=9606 GN=RAB5C	2	9	6	6	6	7	7	6	7	5	3	6	6	5	3	6
P51149	P51149	14	14	14	Ras-related protein Rab-7a	RAB7A	0		0		0		0		0		0		0		0		0		0		0		0		0		sp|P51149|RAB7A_HUMAN Ras-related protein Rab-7a OS=Homo sapiens OX=9606 GN=RAB7A PE=1 SV=1	1	14	14	14	8	9	9	8	11	8	3	9	7	6	5	6
P51153	P51153	6	5	4	Ras-related protein Rab-13	RAB13	0		0		0		0		0		0		0		0		0		0		0		0		0		sp|P51153|RAB13_HUMAN Ras-related protein Rab-13 OS=Homo sapiens OX=9606 GN=RAB13 PE=1 SV=1	1	6	5	4	4	3	3	3	5	3	2	1	4	1	1	0
P51397	P51397	3	3	3	Death-associated protein 1	DAP	0		0		0		0		0		0		0		0		0		0		0		0		0		sp|P51397|DAP1_HUMAN Death-associated protein 1 OS=Homo sapiens OX=9606 GN=DAP PE=1 SV=3	1	3	3	3	1	1	3	3	2	3	1	2	1	2	2	2
P51398;P51398-2;P51398-3	P51398;P51398-2;P51398-3	3;3;3	3;3;3	3;3;3	28S ribosomal protein S29, mitochondrial	DAP3	0		0		0		0		0		0		0		0		0		0		0		0		0		sp|P51398|RT29_HUMAN 28S ribosomal protein S29, mitochondrial OS=Homo sapiens OX=9606 GN=DAP3 PE=1 SV=1;sp|P51398-2|RT29_HUMAN Isoform 2 of 28S ribosomal protein S29, mitochondrial OS=Homo sapiens OX=9606 GN=DAP3;sp|P51398-3|RT29_HUMAN Isoform 3 of 28S rib	3	3	3	3	1	1	1	1	1	1	1	1	2	2	1	3
P51531;P51531-2;Q6ZRS2;Q6ZRS2-3;Q6ZRS2-2	P51531;P51531-2	7;7;1;1;1	2;2;0;0;0	2;2;0;0;0	Probable global transcription activator SNF2L2	SMARCA2	0		0		0		0		0		0		0		0		0		0		0		0		0		sp|P51531|SMCA2_HUMAN Probable global transcription activator SNF2L2 OS=Homo sapiens OX=9606 GN=SMARCA2 PE=1 SV=2;sp|P51531-2|SMCA2_HUMAN Isoform Short of Probable global transcription activator SNF2L2 OS=Homo sapiens OX=9606 GN=SMARCA2	5	7	2	2	2	3	3	3	2	2	1	1	0	1	1	0
P51532;P51532-5;P51532-2;P51532-3;P51532-4	P51532;P51532-5;P51532-2;P51532-3;P51532-4	13;13;13;13;13	13;13;13;13;13	8;8;8;8;8	Transcription activator BRG1	SMARCA4	0		0		0		0		0		0		0		0		0		0		0		0		0		sp|P51532|SMCA4_HUMAN Transcription activator BRG1 OS=Homo sapiens OX=9606 GN=SMARCA4 PE=1 SV=2;sp|P51532-5|SMCA4_HUMAN Isoform 5 of Transcription activator BRG1 OS=Homo sapiens OX=9606 GN=SMARCA4;sp|P51532-2|SMCA4_HUMAN Isoform 2 of Transcription activato	5	13	13	8	6	7	6	7	4	3	2	1	2	1	1	0
P51553;P51553-2	P51553;P51553-2	3;3	3;3	3;3	Isocitrate dehydrogenase [NAD] subunit gamma, mitochondrial	IDH3G	0		0		0		0		0		0		0		0		0		0		0		0		0		sp|P51553|IDH3G_HUMAN Isocitrate dehydrogenase [NAD] subunit gamma, mitochondrial OS=Homo sapiens OX=9606 GN=IDH3G PE=1 SV=1;sp|P51553-2|IDH3G_HUMAN Isoform 2 of Isocitrate dehydrogenase [NAD] subunit gamma, mitochondrial OS=Homo sapiens OX=9606 GN=IDH3G	2	3	3	3	0	1	1	2	1	1	0	0	0	0	0	0
P51570	P51570	3	3	3	Galactokinase	GALK1	0		0		0		0		0		0		0		0		0		0		0		0		0		sp|P51570|GALK1_HUMAN Galactokinase OS=Homo sapiens OX=9606 GN=GALK1 PE=1 SV=1	1	3	3	3	1	2	1	1	1	1	1	1	1	2	1	2
P51571	P51571	4	4	4	Translocon-associated protein subunit delta	SSR4	0		0		0		0		0		0		0		0		0		0		0		0		0		sp|P51571|SSRD_HUMAN Translocon-associated protein subunit delta OS=Homo sapiens OX=9606 GN=SSR4 PE=1 SV=1	1	4	4	4	2	3	3	2	3	3	2	2	2	3	2	2
P51572-2;P51572	P51572-2;P51572	13;13	13;13	13;13	B-cell receptor-associated protein 31	BCAP31	0		0		0		0		0		0		0		0		0		0		0		0		0		sp|P51572-2|BAP31_HUMAN Isoform 2 of B-cell receptor-associated protein 31 OS=Homo sapiens OX=9606 GN=BCAP31;sp|P51572|BAP31_HUMAN B-cell receptor-associated protein 31 OS=Homo sapiens OX=9606 GN=BCAP31 PE=1 SV=3	2	13	13	13	4	2	8	6	5	4	6	7	3	5	4	6
P51610;P51610-2;P51610-4;P51610-3	P51610;P51610-2;P51610-4	20;20;19;6	20;20;19;6	20;20;19;6	Host cell factor 1;HCF N-terminal chain 1;HCF N-terminal chain 2;HCF N-terminal chain 3;HCF N-terminal chain 4;HCF N-terminal chain 5;HCF N-terminal chain 6;HCF C-terminal chain 1;HCF C-terminal chain 2;HCF C-terminal chain 3;HCF C-terminal chain 4;HCF C-terminal chain 5;HCF C-terminal chain 6	HCFC1	0		0		0		0		0		0		0		0		0		0		0		0		0		sp|P51610|HCFC1_HUMAN Host cell factor 1 OS=Homo sapiens OX=9606 GN=HCFC1 PE=1 SV=2;sp|P51610-2|HCFC1_HUMAN Isoform 2 of Host cell factor 1 OS=Homo sapiens OX=9606 GN=HCFC1;sp|P51610-4|HCFC1_HUMAN Isoform 4 of Host cell factor 1 OS=Homo sapiens OX=9606 GN=	4	20	20	20	9	10	10	9	9	9	3	2	6	3	4	3
P51659;P51659-3;P51659-2	P51659;P51659-3;P51659-2	15;12;12	15;12;12	15;12;12	Peroxisomal multifunctional enzyme type 2;(3R)-hydroxyacyl-CoA dehydrogenase;Enoyl-CoA hydratase 2	HSD17B4	0		0		0		0		0		0		0		0		0		0		0		0		0		sp|P51659|DHB4_HUMAN Peroxisomal multifunctional enzyme type 2 OS=Homo sapiens OX=9606 GN=HSD17B4 PE=1 SV=3;sp|P51659-3|DHB4_HUMAN Isoform 3 of Peroxisomal multifunctional enzyme type 2 OS=Homo sapiens OX=9606 GN=HSD17B4;sp|P51659-2|DHB4_HUMAN Isoform 2 of	3	15	15	15	7	12	7	7	9	9	1	4	1	4	2	3
P51665	P51665	9	9	9	26S proteasome non-ATPase regulatory subunit 7	PSMD7	0		0		0		0		0		0		0		0		0		0		0		0		0		sp|P51665|PSMD7_HUMAN 26S proteasome non-ATPase regulatory subunit 7 OS=Homo sapiens OX=9606 GN=PSMD7 PE=1 SV=2	1	9	9	9	6	4	6	5	5	5	3	3	6	4	2	4
P51784	P51784	15	15	13	Ubiquitin carboxyl-terminal hydrolase 11	USP11	0		0		0		0		0		0		0		0		0		0		0		0		0		sp|P51784|UBP11_HUMAN Ubiquitin carboxyl-terminal hydrolase 11 OS=Homo sapiens OX=9606 GN=USP11 PE=1 SV=3	1	15	15	13	7	6	5	7	8	6	1	1	2	2	0	2
P51809;P51809-3;P51809-2	P51809;P51809-3;P51809-2	2;2;2	2;2;2	2;2;2	Vesicle-associated membrane protein 7	VAMP7	0		0		0		0		0		0		0		0		0		0		0		0		0		sp|P51809|VAMP7_HUMAN Vesicle-associated membrane protein 7 OS=Homo sapiens OX=9606 GN=VAMP7 PE=1 SV=3;sp|P51809-3|VAMP7_HUMAN Isoform 3 of Vesicle-associated membrane protein 7 OS=Homo sapiens OX=9606 GN=VAMP7;sp|P51809-2|VAMP7_HUMAN Isoform 2 of Vesicle-	3	2	2	2	1	2	1	2	2	2	0	0	0	0	0	0
P51812;Q15418;Q15418-2;Q15418-4;Q15349;Q15418-3;Q9UK32;Q9UK32-2;Q6P0Q8;O60307;Q9Y2H9;Q6P0Q8-2	P51812	13;4;4;4;3;3;2;2;1;1;1;1	13;4;4;4;3;3;2;2;1;1;1;1	9;1;1;1;0;0;1;1;0;0;0;0	Ribosomal protein S6 kinase alpha-3	RPS6KA3	0		0		0		0		0		0		0		0		0		0		0		0		0		sp|P51812|KS6A3_HUMAN Ribosomal protein S6 kinase alpha-3 OS=Homo sapiens OX=9606 GN=RPS6KA3 PE=1 SV=1	12	13	13	9	4	5	9	5	7	8	0	1	0	0	1	1
P51858;P51858-3;P51858-2	P51858;P51858-3;P51858-2	19;16;16	19;16;16	18;16;16	Hepatoma-derived growth factor	HDGF	0		0		0		0		0		0		0		0		0		0		0		0		0		sp|P51858|HDGF_HUMAN Hepatoma-derived growth factor OS=Homo sapiens OX=9606 GN=HDGF PE=1 SV=1;sp|P51858-3|HDGF_HUMAN Isoform 3 of Hepatoma-derived growth factor OS=Homo sapiens OX=9606 GN=HDGF;sp|P51858-2|HDGF_HUMAN Isoform 2 of Hepatoma-derived growth fac	3	19	19	18	13	9	14	13	13	12	4	12	7	5	9	9
P51965;P51965-3	P51965;P51965-3	1;1	1;1	1;1	Ubiquitin-conjugating enzyme E2 E1	UBE2E1	0		0		0		0		0		0		0		0		0		0		0		0		0		sp|P51965|UB2E1_HUMAN Ubiquitin-conjugating enzyme E2 E1 OS=Homo sapiens OX=9606 GN=UBE2E1 PE=1 SV=1;sp|P51965-3|UB2E1_HUMAN Isoform 3 of Ubiquitin-conjugating enzyme E2 E1 OS=Homo sapiens OX=9606 GN=UBE2E1	2	1	1	1	1	0	0	0	0	0	0	0	0	0	0	0
P51991;P51991-2	P51991;P51991-2	15;12	14;11	14;11	Heterogeneous nuclear ribonucleoprotein A3	HNRNPA3	0		0		0		0		0		0		0		0		0		0		0		0		0		sp|P51991|ROA3_HUMAN Heterogeneous nuclear ribonucleoprotein A3 OS=Homo sapiens OX=9606 GN=HNRNPA3 PE=1 SV=2;sp|P51991-2|ROA3_HUMAN Isoform 2 of Heterogeneous nuclear ribonucleoprotein A3 OS=Homo sapiens OX=9606 GN=HNRNPA3	2	15	14	14	7	8	8	10	10	7	7	9	8	9	9	10
P52209;P52209-2	P52209;P52209-2	16;16	16;16	16;16	6-phosphogluconate dehydrogenase, decarboxylating	PGD	0		0		0		0		0		0		0		0		0		0		0		0		0		sp|P52209|6PGD_HUMAN 6-phosphogluconate dehydrogenase, decarboxylating OS=Homo sapiens OX=9606 GN=PGD PE=1 SV=3;sp|P52209-2|6PGD_HUMAN Isoform 2 of 6-phosphogluconate dehydrogenase, decarboxylating OS=Homo sapiens OX=9606 GN=PGD	2	16	16	16	8	9	10	9	11	8	5	7	6	6	10	9
P52272;P52272-2	P52272;P52272-2	28;28	28;28	28;28	Heterogeneous nuclear ribonucleoprotein M	HNRNPM	0		0		0		0		0		0		0		0		0		0		0		0		0		sp|P52272|HNRPM_HUMAN Heterogeneous nuclear ribonucleoprotein M OS=Homo sapiens OX=9606 GN=HNRNPM PE=1 SV=3;sp|P52272-2|HNRPM_HUMAN Isoform 2 of Heterogeneous nuclear ribonucleoprotein M OS=Homo sapiens OX=9606 GN=HNRNPM	2	28	28	28	17	15	21	16	21	20	17	14	14	11	13	14
P52292	P52292	3	3	3	Importin subunit alpha-1	KPNA2	0		0		0		0		0		0		0		0		0		0		0		0		0		sp|P52292|IMA1_HUMAN Importin subunit alpha-1 OS=Homo sapiens OX=9606 GN=KPNA2 PE=1 SV=1	1	3	3	3	2	1	1	1	1	1	1	2	2	2	1	1
P52294	P52294	4	4	2	Importin subunit alpha-5;Importin subunit alpha-5, N-terminally processed	KPNA1	0		0		0		0		0		0		0		0		0		0		0		0		0		sp|P52294|IMA5_HUMAN Importin subunit alpha-5 OS=Homo sapiens OX=9606 GN=KPNA1 PE=1 SV=3	1	4	4	2	1	1	2	0	0	0	0	1	2	1	0	2
P52298;P52298-3;P52298-2	P52298;P52298-3;P52298-2	2;2;1	2;2;1	2;2;1	Nuclear cap-binding protein subunit 2	NCBP2	0		0		0		0		0		0		0		0		0		0		0		0		0		sp|P52298|NCBP2_HUMAN Nuclear cap-binding protein subunit 2 OS=Homo sapiens OX=9606 GN=NCBP2 PE=1 SV=1;sp|P52298-3|NCBP2_HUMAN Isoform 3 of Nuclear cap-binding protein subunit 2 OS=Homo sapiens OX=9606 GN=NCBP2;sp|P52298-2|NCBP2_HUMAN Isoform 2 of Nuclear	3	2	2	2	2	1	1	2	1	1	1	0	0	0	1	1
P52306;P52306-4;P52306-5;P52306-6;P52306-2;P52306-3	P52306;P52306-4;P52306-5;P52306-6;P52306-2;P52306-3	3;3;3;2;2;2	3;3;3;2;2;2	3;3;3;2;2;2	Rap1 GTPase-GDP dissociation stimulator 1	RAP1GDS1	0		0		0		0		0		0		0		0		0		0		0		0		0		sp|P52306|GDS1_HUMAN Rap1 GTPase-GDP dissociation stimulator 1 OS=Homo sapiens OX=9606 GN=RAP1GDS1 PE=1 SV=3;sp|P52306-4|GDS1_HUMAN Isoform 4 of Rap1 GTPase-GDP dissociation stimulator 1 OS=Homo sapiens OX=9606 GN=RAP1GDS1;sp|P52306-5|GDS1_HUMAN Isoform 5	6	3	3	3	2	1	0	2	1	1	0	0	0	0	0	0
P52434;P52434-4;P52434-3;P52434-2	P52434;P52434-4;P52434-3	4;4;3;1	4;4;3;1	4;4;3;1	DNA-directed RNA polymerases I, II, and III subunit RPABC3	POLR2H	0		0		0		0		0		0		0		0		0		0		0		0		0		sp|P52434|RPAB3_HUMAN DNA-directed RNA polymerases I, II, and III subunit RPABC3 OS=Homo sapiens OX=9606 GN=POLR2H PE=1 SV=4;sp|P52434-4|RPAB3_HUMAN Isoform 4 of DNA-directed RNA polymerases I, II, and III subunit RPABC3 OS=Homo sapiens OX=9606 GN=POLR2H;s	4	4	4	4	3	3	2	2	3	2	2	2	2	3	3	2
P52565;P52565-2	P52565;P52565-2	8;4	8;4	8;4	Rho GDP-dissociation inhibitor 1	ARHGDIA	0		0		0		0		0		0		0		0		0		0		0		0		0		sp|P52565|GDIR1_HUMAN Rho GDP-dissociation inhibitor 1 OS=Homo sapiens OX=9606 GN=ARHGDIA PE=1 SV=3;sp|P52565-2|GDIR1_HUMAN Isoform 2 of Rho GDP-dissociation inhibitor 1 OS=Homo sapiens OX=9606 GN=ARHGDIA	2	8	8	8	6	6	7	7	6	8	6	7	5	6	6	7
P52566	P52566	7	7	7	Rho GDP-dissociation inhibitor 2	ARHGDIB	0		0		0		0		0		0		0		0		0		0		0		0		0		sp|P52566|GDIR2_HUMAN Rho GDP-dissociation inhibitor 2 OS=Homo sapiens OX=9606 GN=ARHGDIB PE=1 SV=3	1	7	7	7	0	0	0	0	0	0	3	6	4	5	7	6
P52594;P52594-2;P52594-3;P52594-4	P52594;P52594-2;P52594-3;P52594-4	2;2;2;2	2;2;2;2	2;2;2;2	Arf-GAP domain and FG repeat-containing protein 1	AGFG1	0		0		0		0		0		0		0		0		0		0		0		0		0		sp|P52594|AGFG1_HUMAN Arf-GAP domain and FG repeat-containing protein 1 OS=Homo sapiens OX=9606 GN=AGFG1 PE=1 SV=2;sp|P52594-2|AGFG1_HUMAN Isoform 2 of Arf-GAP domain and FG repeat-containing protein 1 OS=Homo sapiens OX=9606 GN=AGFG1;sp|P52594-3|AGFG1_HUM	4	2	2	2	1	2	0	0	0	0	0	0	0	0	0	0
P52597	P52597	16	14	14	Heterogeneous nuclear ribonucleoprotein F;Heterogeneous nuclear ribonucleoprotein F, N-terminally processed	HNRNPF	0		0		0		0		0		0		0		0		0		0		0		0		0		sp|P52597|HNRPF_HUMAN Heterogeneous nuclear ribonucleoprotein F OS=Homo sapiens OX=9606 GN=HNRNPF PE=1 SV=3	1	16	14	14	10	11	11	14	12	14	11	9	10	9	13	10
P52655	P52655	1	1	1	Transcription initiation factor IIA subunit 1;Transcription initiation factor IIA alpha chain;Transcription initiation factor IIA beta chain	GTF2A1	0		0		0		0		0		0		0		0		0		0		0		0		0		sp|P52655|TF2AA_HUMAN Transcription initiation factor IIA subunit 1 OS=Homo sapiens OX=9606 GN=GTF2A1 PE=1 SV=1	1	1	1	1	0	1	0	0	0	0	0	0	1	0	0	1
P52701;P52701-4;P52701-3;P52701-2	P52701;P52701-4;P52701-3;P52701-2	12;12;12;11	12;12;12;11	12;12;12;11	DNA mismatch repair protein Msh6	MSH6	0		0		0		0		0		0		0		0		0		0		0		0		0		sp|P52701|MSH6_HUMAN DNA mismatch repair protein Msh6 OS=Homo sapiens OX=9606 GN=MSH6 PE=1 SV=2;sp|P52701-4|MSH6_HUMAN Isoform 4 of DNA mismatch repair protein Msh6 OS=Homo sapiens OX=9606 GN=MSH6;sp|P52701-3|MSH6_HUMAN Isoform 3 of DNA mismatch repair pro	4	12	12	12	4	4	5	5	6	1	5	3	3	2	1	2
P52732	P52732	3	3	3	Kinesin-like protein KIF11	KIF11	0		0		0		0		0		0		0		0		0		0		0		0		0		sp|P52732|KIF11_HUMAN Kinesin-like protein KIF11 OS=Homo sapiens OX=9606 GN=KIF11 PE=1 SV=2	1	3	3	3	1	2	1	1	1	1	0	0	0	0	1	0
P52788;P52788-2	P52788;P52788-2	11;9	11;9	11;9	Spermine synthase	SMS	0		0		0		0		0		0		0		0		0		0		0		0		0		sp|P52788|SPSY_HUMAN Spermine synthase OS=Homo sapiens OX=9606 GN=SMS PE=1 SV=2;sp|P52788-2|SPSY_HUMAN Isoform 2 of Spermine synthase OS=Homo sapiens OX=9606 GN=SMS	2	11	11	11	5	7	7	5	7	4	5	3	3	4	5	4
P52789;P52790	P52789	21;3	17;1	17;1	Hexokinase-2	HK2	0		0		0		0		0		0		0		0		0		0		0		0		0		sp|P52789|HXK2_HUMAN Hexokinase-2 OS=Homo sapiens OX=9606 GN=HK2 PE=1 SV=2	2	21	17	17	7	8	10	6	11	5	8	4	4	3	7	5
P52815	P52815	6	6	6	39S ribosomal protein L12, mitochondrial	MRPL12	0		0		0		0		0		0		0		0		0		0		0		0		0		sp|P52815|RM12_HUMAN 39S ribosomal protein L12, mitochondrial OS=Homo sapiens OX=9606 GN=MRPL12 PE=1 SV=2	1	6	6	6	3	0	2	2	2	3	1	4	1	1	2	4
P52888;P52888-2	P52888	8;2	8;2	8;2	Thimet oligopeptidase	THOP1	0		0		0		0		0		0		0		0		0		0		0		0		0		sp|P52888|THOP1_HUMAN Thimet oligopeptidase OS=Homo sapiens OX=9606 GN=THOP1 PE=1 SV=2	2	8	8	8	3	4	6	4	6	5	1	0	0	1	2	5
P52895;Q04828;P52895-2	P52895;Q04828;P52895-2	2;1;1	2;1;1	2;1;1	Aldo-keto reductase family 1 member C2;Aldo-keto reductase family 1 member C1	AKR1C2;AKR1C1	0		0		0		0		0		0		0		0		0		0		0		0		0		sp|P52895|AK1C2_HUMAN Aldo-keto reductase family 1 member C2 OS=Homo sapiens OX=9606 GN=AKR1C2 PE=1 SV=3;sp|Q04828|AK1C1_HUMAN Aldo-keto reductase family 1 member C1 OS=Homo sapiens OX=9606 GN=AKR1C1 PE=1 SV=1;sp|P52895-2|AK1C2_HUMAN Isoform 2 of Aldo-keto	3	2	2	2	2	2	2	1	1	1	0	0	0	0	0	0
P52907	P52907	12	12	10	F-actin-capping protein subunit alpha-1	CAPZA1	0		0		0		0		0		0		0		0		0		0		0		0		0		sp|P52907|CAZA1_HUMAN F-actin-capping protein subunit alpha-1 OS=Homo sapiens OX=9606 GN=CAPZA1 PE=1 SV=3	1	12	12	10	10	10	10	10	9	10	9	10	9	10	10	10
P52926;P52926-3;P52926-6;P52926-4;P52926-5;P52926-2	P52926;P52926-3;P52926-6;P52926-4;P52926-5;P52926-2	3;2;2;2;2;2	3;2;2;2;2;2	3;2;2;2;2;2	High mobility group protein HMGI-C	HMGA2	0		0		0		0		0		0		0		0		0		0		0		0		0		sp|P52926|HMGA2_HUMAN High mobility group protein HMGI-C OS=Homo sapiens OX=9606 GN=HMGA2 PE=1 SV=1;sp|P52926-3|HMGA2_HUMAN Isoform 3 of High mobility group protein HMGI-C OS=Homo sapiens OX=9606 GN=HMGA2;sp|P52926-6|HMGA2_HUMAN Isoform 6 of High mobility	6	3	3	3	2	2	1	1	2	3	0	0	0	0	0	0
P52943;P52943-2	P52943;P52943-2	5;4	5;4	5;4	Cysteine-rich protein 2	CRIP2	0		0		0		0		0		0		0		0		0		0		0		0		0		sp|P52943|CRIP2_HUMAN Cysteine-rich protein 2 OS=Homo sapiens OX=9606 GN=CRIP2 PE=1 SV=1;sp|P52943-2|CRIP2_HUMAN Isoform 2 of Cysteine-rich protein 2 OS=Homo sapiens OX=9606 GN=CRIP2	2	5	5	5	2	3	3	3	3	4	0	0	0	0	0	0
P52948;P52948-2;P52948-6;P52948-5;P52948-4;P52948-3	P52948;P52948-2;P52948-6;P52948-5	6;6;6;6;1;1	6;6;6;6;1;1	6;6;6;6;1;1	Nuclear pore complex protein Nup98-Nup96;Nuclear pore complex protein Nup98;Nuclear pore complex protein Nup96	NUP98	0		0		0		0		0		0		0		0		0		0		0		0		0		sp|P52948|NUP98_HUMAN Nuclear pore complex protein Nup98-Nup96 OS=Homo sapiens OX=9606 GN=NUP98 PE=1 SV=4;sp|P52948-2|NUP98_HUMAN Isoform 2 of Nuclear pore complex protein Nup98-Nup96 OS=Homo sapiens OX=9606 GN=NUP98;sp|P52948-6|NUP98_HUMAN Isoform 6 of Nu	6	6	6	6	3	1	2	0	1	2	0	2	2	2	2	2
P53004	P53004	4	4	4	Biliverdin reductase A	BLVRA	0		0		0		0		0		0		0		0		0		0		0		0		0		sp|P53004|BIEA_HUMAN Biliverdin reductase A OS=Homo sapiens OX=9606 GN=BLVRA PE=1 SV=2	1	4	4	4	3	2	2	2	3	3	0	0	0	1	2	1
P53007	P53007	4	4	4	Tricarboxylate transport protein, mitochondrial	SLC25A1	0		0		0		0		0		0		0		0		0		0		0		0		0		sp|P53007|TXTP_HUMAN Tricarboxylate transport protein, mitochondrial OS=Homo sapiens OX=9606 GN=SLC25A1 PE=1 SV=2	1	4	4	4	0	1	1	1	1	1	2	3	2	2	1	1
P53041;E7EU14	P53041	8;1	8;1	8;1	Serine/threonine-protein phosphatase 5	PPP5C	0		0		0		0		0		0		0		0		0		0		0		0		0		sp|P53041|PPP5_HUMAN Serine/threonine-protein phosphatase 5 OS=Homo sapiens OX=9606 GN=PPP5C PE=1 SV=1	2	8	8	8	4	5	5	5	5	3	1	2	1	1	2	1
P53365;P53365-3;P53365-2	P53365;P53365-3;P53365-2	2;2;1	2;2;1	2;2;1	Arfaptin-2	ARFIP2	0		0		0		0		0		0		0		0		0		0		0		0		0		sp|P53365|ARFP2_HUMAN Arfaptin-2 OS=Homo sapiens OX=9606 GN=ARFIP2 PE=1 SV=1;sp|P53365-3|ARFP2_HUMAN Isoform 3 of Arfaptin-2 OS=Homo sapiens OX=9606 GN=ARFIP2;sp|P53365-2|ARFP2_HUMAN Isoform 2 of Arfaptin-2 OS=Homo sapiens OX=9606 GN=ARFIP2	3	2	2	2	1	1	1	1	1	0	0	1	0	0	0	1
P53367-2;P53367	P53367-2;P53367	3;2	3;2	3;2	Arfaptin-1	ARFIP1	0		0		0		0		0		0		0		0		0		0		0		0		0		sp|P53367-2|ARFP1_HUMAN Isoform A of Arfaptin-1 OS=Homo sapiens OX=9606 GN=ARFIP1;sp|P53367|ARFP1_HUMAN Arfaptin-1 OS=Homo sapiens OX=9606 GN=ARFIP1 PE=1 SV=2	2	3	3	3	0	1	2	2	1	0	0	0	0	1	0	1
P53384;P53384-2	P53384;P53384-2	2;2	2;2	2;2	Cytosolic Fe-S cluster assembly factor NUBP1	NUBP1	0		0		0		0		0		0		0		0		0		0		0		0		0		sp|P53384|NUBP1_HUMAN Cytosolic Fe-S cluster assembly factor NUBP1 OS=Homo sapiens OX=9606 GN=NUBP1 PE=1 SV=2;sp|P53384-2|NUBP1_HUMAN Isoform 2 of Cytosolic Fe-S cluster assembly factor NUBP1 OS=Homo sapiens OX=9606 GN=NUBP1	2	2	2	2	0	0	1	2	0	0	0	0	0	0	0	0
P53396;P53396-2;P53396-3	P53396;P53396-2;P53396-3	46;45;36	46;45;36	46;45;36	ATP-citrate synthase	ACLY	0		0		0		0		0		0		0		0		0		0		0		0		0		sp|P53396|ACLY_HUMAN ATP-citrate synthase OS=Homo sapiens OX=9606 GN=ACLY PE=1 SV=3;sp|P53396-2|ACLY_HUMAN Isoform 2 of ATP-citrate synthase OS=Homo sapiens OX=9606 GN=ACLY;sp|P53396-3|ACLY_HUMAN Isoform 3 of ATP-citrate synthase OS=Homo sapiens OX=9606 GN	3	46	46	46	29	24	31	25	30	26	25	27	20	32	22	27
P53597	P53597	4	4	4	Succinyl-CoA ligase [ADP/GDP-forming] subunit alpha, mitochondrial	SUCLG1	0		0		0		0		0		0		0		0		0		0		0		0		0		sp|P53597|SUCA_HUMAN Succinate--CoA ligase [ADP/GDP-forming] subunit alpha, mitochondrial OS=Homo sapiens OX=9606 GN=SUCLG1 PE=1 SV=4	1	4	4	4	2	2	2	0	1	0	1	3	0	1	2	1
P53602	P53602	2	2	2	Diphosphomevalonate decarboxylase	MVD	0		0		0		0		0		0		0		0		0		0		0		0		0		sp|P53602|MVD1_HUMAN Diphosphomevalonate decarboxylase OS=Homo sapiens OX=9606 GN=MVD PE=1 SV=1	1	2	2	2	0	0	0	0	0	0	0	2	0	2	1	2
P53611	P53611	2	2	2	Geranylgeranyl transferase type-2 subunit beta	RABGGTB	0		0		0		0		0		0		0		0		0		0		0		0		0		sp|P53611|PGTB2_HUMAN Geranylgeranyl transferase type-2 subunit beta OS=Homo sapiens OX=9606 GN=RABGGTB PE=1 SV=2	1	2	2	2	0	1	0	1	0	0	0	0	1	0	1	0
P53618	P53618	27	27	27	Coatomer subunit beta	COPB1	0		0		0		0		0		0		0		0		0		0		0		0		0		sp|P53618|COPB_HUMAN Coatomer subunit beta OS=Homo sapiens OX=9606 GN=COPB1 PE=1 SV=3	1	27	27	27	16	10	15	14	17	16	12	9	13	11	15	11
P53621;P53621-2	P53621;P53621-2	32;32	32;32	32;32	Coatomer subunit alpha;Xenin;Proxenin	COPA	0		0		0		0		0		0		0		0		0		0		0		0		0		sp|P53621|COPA_HUMAN Coatomer subunit alpha OS=Homo sapiens OX=9606 GN=COPA PE=1 SV=2;sp|P53621-2|COPA_HUMAN Isoform 2 of Coatomer subunit alpha OS=Homo sapiens OX=9606 GN=COPA	2	32	32	32	15	20	18	17	15	14	13	10	16	13	17	12
P53634	P53634	6	6	6	Dipeptidyl peptidase 1;Dipeptidyl peptidase 1 exclusion domain chain;Dipeptidyl peptidase 1 heavy chain;Dipeptidyl peptidase 1 light chain	CTSC	0		0		0		0		0		0		0		0		0		0		0		0		0		sp|P53634|CATC_HUMAN Dipeptidyl peptidase 1 OS=Homo sapiens OX=9606 GN=CTSC PE=1 SV=2	1	6	6	6	5	5	4	4	5	4	2	1	0	0	0	0
P53814;P53814-5;P53814-6;P53814-2	P53814;P53814-5;P53814-6;P53814-2	6;6;6;3	6;6;6;3	6;6;6;3	Smoothelin	SMTN	0		0		0		0		0		0		0		0		0		0		0		0		0		sp|P53814|SMTN_HUMAN Smoothelin OS=Homo sapiens OX=9606 GN=SMTN PE=1 SV=7;sp|P53814-5|SMTN_HUMAN Isoform B2 of Smoothelin OS=Homo sapiens OX=9606 GN=SMTN;sp|P53814-6|SMTN_HUMAN Isoform B3 of Smoothelin OS=Homo sapiens OX=9606 GN=SMTN;sp|P53814-2|SMTN_HUMAN	4	6	6	6	0	0	0	0	0	0	4	0	4	0	1	1
P53985;P53985-2	P53985	4;1	4;1	4;1	Monocarboxylate transporter 1	SLC16A1	0		0		0		0		0		0		0		0		0		0		0		0		0		sp|P53985|MOT1_HUMAN Monocarboxylate transporter 1 OS=Homo sapiens OX=9606 GN=SLC16A1 PE=1 SV=3	2	4	4	4	2	3	1	2	2	1	1	1	1	1	2	1
P53992;P53992-2	P53992	14;4	14;4	14;4	Protein transport protein Sec24C	SEC24C	0		0		0		0		0		0		0		0		0		0		0		0		0		sp|P53992|SC24C_HUMAN Protein transport protein Sec24C OS=Homo sapiens OX=9606 GN=SEC24C PE=1 SV=3	2	14	14	14	4	7	6	5	8	5	10	5	5	2	7	4
P53999	P53999	5	5	5	Activated RNA polymerase II transcriptional coactivator p15	SUB1	0		0		0		0		0		0		0		0		0		0		0		0		0		sp|P53999|TCP4_HUMAN Activated RNA polymerase II transcriptional coactivator p15 OS=Homo sapiens OX=9606 GN=SUB1 PE=1 SV=3	1	5	5	5	0	0	0	0	0	0	1	3	2	4	2	5
P54105	P54105	3	3	3	Methylosome subunit pICln	CLNS1A	0		0		0		0		0		0		0		0		0		0		0		0		0		sp|P54105|ICLN_HUMAN Methylosome subunit pICln OS=Homo sapiens OX=9606 GN=CLNS1A PE=1 SV=1	1	3	3	3	2	3	3	3	3	3	2	1	2	2	3	3
P54136;P54136-2	P54136;P54136-2	29;26	29;26	29;26	Arginine--tRNA ligase, cytoplasmic	RARS	0		0		0		0		0		0		0		0		0		0		0		0		0		sp|P54136|SYRC_HUMAN Arginine--tRNA ligase, cytoplasmic OS=Homo sapiens OX=9606 GN=RARS1 PE=1 SV=2;sp|P54136-2|SYRC_HUMAN Isoform Monomeric of Arginine--tRNA ligase, cytoplasmic OS=Homo sapiens OX=9606 GN=RARS1	2	29	29	29	17	16	16	14	17	18	14	9	17	14	14	11
P54577	P54577	29	29	29	Tyrosine--tRNA ligase, cytoplasmic;Tyrosine--tRNA ligase, cytoplasmic, N-terminally processed	YARS	0		0		0		0		0		0		0		0		0		0		0		0		0		sp|P54577|SYYC_HUMAN Tyrosine--tRNA ligase, cytoplasmic OS=Homo sapiens OX=9606 GN=YARS1 PE=1 SV=4	1	29	29	29	14	11	19	16	17	14	12	12	10	13	11	12
P54578;P54578-2;P54578-3	P54578;P54578-2;P54578-3	16;16;16	16;16;16	16;16;16	Ubiquitin carboxyl-terminal hydrolase 14	USP14	0		0		0		0		0		0		0		0		0		0		0		0		0		sp|P54578|UBP14_HUMAN Ubiquitin carboxyl-terminal hydrolase 14 OS=Homo sapiens OX=9606 GN=USP14 PE=1 SV=3;sp|P54578-2|UBP14_HUMAN Isoform 2 of Ubiquitin carboxyl-terminal hydrolase 14 OS=Homo sapiens OX=9606 GN=USP14;sp|P54578-3|UBP14_HUMAN Isoform 3 of Ub	3	16	16	16	8	9	10	10	11	9	9	9	8	8	9	9
P54652	P54652	13	3	2	Heat shock-related 70 kDa protein 2	HSPA2	0		0		0		0		0		0		0		0		0		0		0		0		0		sp|P54652|HSP72_HUMAN Heat shock-related 70 kDa protein 2 OS=Homo sapiens OX=9606 GN=HSPA2 PE=1 SV=1	1	13	3	2	10	6	9	9	9	7	8	7	8	7	10	10
P54709;P54709-2	P54709;P54709-2	6;3	6;3	6;3	Sodium/potassium-transporting ATPase subunit beta-3	ATP1B3	0		0		0		0		0		0		0		0		0		0		0		0		0		sp|P54709|AT1B3_HUMAN Sodium/potassium-transporting ATPase subunit beta-3 OS=Homo sapiens OX=9606 GN=ATP1B3 PE=1 SV=1;sp|P54709-2|AT1B3_HUMAN Isoform 2 of Sodium/potassium-transporting ATPase subunit beta-3 OS=Homo sapiens OX=9606 GN=ATP1B3	2	6	6	6	3	3	3	4	4	5	3	4	3	2	4	0
P54725;P54725-2;P54725-3	P54725;P54725-2;P54725-3	9;9;8	8;8;7	8;8;7	UV excision repair protein RAD23 homolog A	RAD23A	0		0		0		0		0		0		0		0		0		0		0		0		0		sp|P54725|RD23A_HUMAN UV excision repair protein RAD23 homolog A OS=Homo sapiens OX=9606 GN=RAD23A PE=1 SV=1;sp|P54725-2|RD23A_HUMAN Isoform 2 of UV excision repair protein RAD23 homolog A OS=Homo sapiens OX=9606 GN=RAD23A;sp|P54725-3|RD23A_HUMAN Isoform 3	3	9	8	8	4	4	4	5	6	3	1	1	2	1	1	2
P54727;P54727-2	P54727;P54727-2	11;6	11;6	10;6	UV excision repair protein RAD23 homolog B	RAD23B	0		0		0		0		0		0		0		0		0		0		0		0		0		sp|P54727|RD23B_HUMAN UV excision repair protein RAD23 homolog B OS=Homo sapiens OX=9606 GN=RAD23B PE=1 SV=1;sp|P54727-2|RD23B_HUMAN Isoform 2 of UV excision repair protein RAD23 homolog B OS=Homo sapiens OX=9606 GN=RAD23B	2	11	11	10	6	5	7	6	9	4	3	4	5	5	3	2
P54819;P54819-2;P54819-3;P54819-5;P54819-6;P54819-4	P54819;P54819-2;P54819-3;P54819-5;P54819-6;P54819-4	10;10;9;9;8;7	10;10;9;9;8;7	10;10;9;9;8;7	Adenylate kinase 2, mitochondrial;Adenylate kinase 2, mitochondrial, N-terminally processed	AK2	0		0		0		0		0		0		0		0		0		0		0		0		0		sp|P54819|KAD2_HUMAN Adenylate kinase 2, mitochondrial OS=Homo sapiens OX=9606 GN=AK2 PE=1 SV=2;sp|P54819-2|KAD2_HUMAN Isoform 2 of Adenylate kinase 2, mitochondrial OS=Homo sapiens OX=9606 GN=AK2;sp|P54819-3|KAD2_HUMAN Isoform 3 of Adenylate kinase 2, mit	6	10	10	10	6	3	5	9	6	6	4	5	6	5	7	6
P54886;P54886-2	P54886;P54886-2	16;16	16;16	16;16	Delta-1-pyrroline-5-carboxylate synthase;Glutamate 5-kinase;Gamma-glutamyl phosphate reductase	ALDH18A1	0		0		0		0		0		0		0		0		0		0		0		0		0		sp|P54886|P5CS_HUMAN Delta-1-pyrroline-5-carboxylate synthase OS=Homo sapiens OX=9606 GN=ALDH18A1 PE=1 SV=2;sp|P54886-2|P5CS_HUMAN Isoform Short of Delta-1-pyrroline-5-carboxylate synthase OS=Homo sapiens OX=9606 GN=ALDH18A1	2	16	16	16	14	9	12	11	9	11	10	10	6	9	8	8
P54920;Q9H115;Q9H115-3;Q9H115-2	P54920	8;1;1;1	8;1;1;1	8;1;1;1	Alpha-soluble NSF attachment protein	NAPA	0		0		0		0		0		0		0		0		0		0		0		0		0		sp|P54920|SNAA_HUMAN Alpha-soluble NSF attachment protein OS=Homo sapiens OX=9606 GN=NAPA PE=1 SV=3	4	8	8	8	5	6	5	5	5	4	4	3	2	4	4	4
P55010	P55010	9	9	9	Eukaryotic translation initiation factor 5	EIF5	0		0		0		0		0		0		0		0		0		0		0		0		0		sp|P55010|IF5_HUMAN Eukaryotic translation initiation factor 5 OS=Homo sapiens OX=9606 GN=EIF5 PE=1 SV=2	1	9	9	9	5	6	4	4	5	4	4	4	5	4	5	1
P55011;P55011-3	P55011;P55011-3	4;4	4;4	4;4	Solute carrier family 12 member 2	SLC12A2	0		0		0		0		0		0		0		0		0		0		0		0		0		sp|P55011|S12A2_HUMAN Solute carrier family 12 member 2 OS=Homo sapiens OX=9606 GN=SLC12A2 PE=1 SV=1;sp|P55011-3|S12A2_HUMAN Isoform 2 of Solute carrier family 12 member 2 OS=Homo sapiens OX=9606 GN=SLC12A2	2	4	4	4	0	0	3	4	3	2	0	0	0	0	0	0
P55036;P55036-2;A2A3N6	P55036;P55036-2	10;6;1	10;6;1	10;6;1	26S proteasome non-ATPase regulatory subunit 4	PSMD4	0		0		0		0		0		0		0		0		0		0		0		0		0		sp|P55036|PSMD4_HUMAN 26S proteasome non-ATPase regulatory subunit 4 OS=Homo sapiens OX=9606 GN=PSMD4 PE=1 SV=1;sp|P55036-2|PSMD4_HUMAN Isoform Rpn10E of 26S proteasome non-ATPase regulatory subunit 4 OS=Homo sapiens OX=9606 GN=PSMD4	3	10	10	10	5	3	5	5	5	6	4	3	3	3	4	4
P55039	P55039	2	2	2	Developmentally-regulated GTP-binding protein 2	DRG2	0		0		0		0		0		0		0		0		0		0		0		0		0		sp|P55039|DRG2_HUMAN Developmentally-regulated GTP-binding protein 2 OS=Homo sapiens OX=9606 GN=DRG2 PE=1 SV=1	1	2	2	2	1	0	0	0	1	1	1	1	0	0	0	0
P55060;P55060-3;P55060-4;P55060-2	P55060;P55060-3;P55060-4	29;29;27;8	29;29;27;8	29;29;27;8	Exportin-2	CSE1L	0		0		0		0		0		0		0		0		0		0		0		0		0		sp|P55060|XPO2_HUMAN Exportin-2 OS=Homo sapiens OX=9606 GN=CSE1L PE=1 SV=3;sp|P55060-3|XPO2_HUMAN Isoform 3 of Exportin-2 OS=Homo sapiens OX=9606 GN=CSE1L;sp|P55060-4|XPO2_HUMAN Isoform 4 of Exportin-2 OS=Homo sapiens OX=9606 GN=CSE1L	4	29	29	29	21	18	20	17	20	18	12	15	14	15	15	15
P55072	P55072	44	44	44	Transitional endoplasmic reticulum ATPase	VCP	0		0		0		0		0		0		0		0		0		0		0		0		0		sp|P55072|TERA_HUMAN Transitional endoplasmic reticulum ATPase OS=Homo sapiens OX=9606 GN=VCP PE=1 SV=4	1	44	44	44	33	27	32	26	36	31	18	20	18	15	22	19
P55084;P55084-2	P55084;P55084-2	16;15	16;15	16;15	Trifunctional enzyme subunit beta, mitochondrial;3-ketoacyl-CoA thiolase	HADHB	0		0		0		0		0		0		0		0		0		0		0		0		0		sp|P55084|ECHB_HUMAN Trifunctional enzyme subunit beta, mitochondrial OS=Homo sapiens OX=9606 GN=HADHB PE=1 SV=3;sp|P55084-2|ECHB_HUMAN Isoform 2 of Trifunctional enzyme subunit beta, mitochondrial OS=Homo sapiens OX=9606 GN=HADHB	2	16	16	16	9	4	11	8	14	10	4	8	8	8	6	9
P55145	P55145	9	9	9	Mesencephalic astrocyte-derived neurotrophic factor	MANF	0		0		0		0		0		0		0		0		0		0		0		0		0		sp|P55145|MANF_HUMAN Mesencephalic astrocyte-derived neurotrophic factor OS=Homo sapiens OX=9606 GN=MANF PE=1 SV=3	1	9	9	9	5	5	6	8	7	8	1	1	0	2	1	1
P55209;P55209-2;P55209-3	P55209;P55209-2;P55209-3	15;15;8	15;15;8	14;14;7	Nucleosome assembly protein 1-like 1	NAP1L1	0		0		0		0		0		0		0		0		0		0		0		0		0		sp|P55209|NP1L1_HUMAN Nucleosome assembly protein 1-like 1 OS=Homo sapiens OX=9606 GN=NAP1L1 PE=1 SV=1;sp|P55209-2|NP1L1_HUMAN Isoform 2 of Nucleosome assembly protein 1-like 1 OS=Homo sapiens OX=9606 GN=NAP1L1;sp|P55209-3|NP1L1_HUMAN Isoform 3 of Nucleoso	3	15	15	14	14	10	14	12	10	9	8	5	7	6	10	5
P55263;P55263-2;P55263-3;P55263-4	P55263;P55263-2;P55263-3;P55263-4	6;6;5;4	6;6;5;4	6;6;5;4	Adenosine kinase	ADK	0		0		0		0		0		0		0		0		0		0		0		0		0		sp|P55263|ADK_HUMAN Adenosine kinase OS=Homo sapiens OX=9606 GN=ADK PE=1 SV=2;sp|P55263-2|ADK_HUMAN Isoform 2 of Adenosine kinase OS=Homo sapiens OX=9606 GN=ADK;sp|P55263-3|ADK_HUMAN Isoform 3 of Adenosine kinase OS=Homo sapiens OX=9606 GN=ADK;sp|P55263-4|	4	6	6	6	0	2	0	0	1	0	1	0	1	2	2	2
P55265;P55265-5;P55265-4;P55265-3;P55265-2	P55265;P55265-5;P55265-4;P55265-3;P55265-2	7;7;7;6;6	7;7;7;6;6	7;7;7;6;6	Double-stranded RNA-specific adenosine deaminase	ADAR	0		0		0		0		0		0		0		0		0		0		0		0		0		sp|P55265|DSRAD_HUMAN Double-stranded RNA-specific adenosine deaminase OS=Homo sapiens OX=9606 GN=ADAR PE=1 SV=4;sp|P55265-5|DSRAD_HUMAN Isoform 5 of Double-stranded RNA-specific adenosine deaminase OS=Homo sapiens OX=9606 GN=ADAR;sp|P55265-4|DSRAD_HUMAN I	5	7	7	7	2	3	2	2	2	2	0	0	0	1	0	0
P55290;P55290-4;P55290-5;P55290-3;P55290-2	P55290;P55290-4;P55290-5;P55290-3;P55290-2	6;6;4;3;3	6;6;4;3;3	6;6;4;3;3	Cadherin-13	CDH13	0		0		0		0		0		0		0		0		0		0		0		0		0		sp|P55290|CAD13_HUMAN Cadherin-13 OS=Homo sapiens OX=9606 GN=CDH13 PE=1 SV=1;sp|P55290-4|CAD13_HUMAN Isoform 4 of Cadherin-13 OS=Homo sapiens OX=9606 GN=CDH13;sp|P55290-5|CAD13_HUMAN Isoform 5 of Cadherin-13 OS=Homo sapiens OX=9606 GN=CDH13;sp|P55290-3|CAD	5	6	6	6	0	0	2	4	2	4	0	0	0	0	0	0
P55327;P55327-4;P55327-5;P55327-6;P55327-7;P55327-2;P55327-3;P55327-8	P55327;P55327-4;P55327-5;P55327-6;P55327-7;P55327-2;P55327-3	7;7;7;7;7;7;7;3	7;7;7;7;7;7;7;3	7;7;7;7;7;7;7;3	Tumor protein D52	TPD52	0		0		0		0		0		0		0		0		0		0		0		0		0		sp|P55327|TPD52_HUMAN Tumor protein D52 OS=Homo sapiens OX=9606 GN=TPD52 PE=1 SV=2;sp|P55327-4|TPD52_HUMAN Isoform 4 of Tumor protein D52 OS=Homo sapiens OX=9606 GN=TPD52;sp|P55327-5|TPD52_HUMAN Isoform 5 of Tumor protein D52 OS=Homo sapiens OX=9606 GN=TPD	8	7	7	7	6	5	6	6	7	6	4	4	4	4	5	5
P55735;P55735-2;P55735-4;P55735-3	P55735;P55735-2;P55735-4;P55735-3	4;3;3;3	4;3;3;3	4;3;3;3	Protein SEC13 homolog	SEC13	0		0		0		0		0		0		0		0		0		0		0		0		0		sp|P55735|SEC13_HUMAN Protein SEC13 homolog OS=Homo sapiens OX=9606 GN=SEC13 PE=1 SV=3;sp|P55735-2|SEC13_HUMAN Isoform 2 of Protein SEC13 homolog OS=Homo sapiens OX=9606 GN=SEC13;sp|P55735-4|SEC13_HUMAN Isoform 4 of Protein SEC13 homolog OS=Homo sapiens OX	4	4	4	4	2	1	2	1	1	2	1	1	1	1	1	1
P55769	P55769	2	2	2	NHP2-like protein 1;NHP2-like protein 1, N-terminally processed	NHP2L1	0		0		0		0		0		0		0		0		0		0		0		0		0		sp|P55769|NH2L1_HUMAN NHP2-like protein 1 OS=Homo sapiens OX=9606 GN=SNU13 PE=1 SV=3	1	2	2	2	1	1	1	1	2	2	0	0	0	0	0	0
P55786;P55786-2;A6NEC2;A6NEC2-2;A6NEC2-3	P55786;P55786-2	27;25;8;3;2	27;25;8;3;2	27;25;8;3;2	Puromycin-sensitive aminopeptidase	NPEPPS	0		0		0		0		0		0		0		0		0		0		0		0		0		sp|P55786|PSA_HUMAN Puromycin-sensitive aminopeptidase OS=Homo sapiens OX=9606 GN=NPEPPS PE=1 SV=2;sp|P55786-2|PSA_HUMAN Isoform 2 of Puromycin-sensitive aminopeptidase OS=Homo sapiens OX=9606 GN=NPEPPS	5	27	27	27	14	11	14	15	14	10	11	14	9	15	12	9
P55795	P55795	10	3	3	Heterogeneous nuclear ribonucleoprotein H2	HNRNPH2	0		0		0		0		0		0		0		0		0		0		0		0		0		sp|P55795|HNRH2_HUMAN Heterogeneous nuclear ribonucleoprotein H2 OS=Homo sapiens OX=9606 GN=HNRNPH2 PE=1 SV=1	1	10	3	3	6	4	6	4	5	6	3	6	4	4	4	5
P55809;P55809-2;Q9BYC2	P55809	12;5;1	12;5;1	12;5;1	Succinyl-CoA:3-ketoacid coenzyme A transferase 1, mitochondrial	OXCT1	0		0		0		0		0		0		0		0		0		0		0		0		0		sp|P55809|SCOT1_HUMAN Succinyl-CoA:3-ketoacid coenzyme A transferase 1, mitochondrial OS=Homo sapiens OX=9606 GN=OXCT1 PE=1 SV=1	3	12	12	12	7	3	4	5	5	5	2	3	3	3	3	7
P55884;P55884-2	P55884;P55884-2	26;26	26;26	26;26	Eukaryotic translation initiation factor 3 subunit B	EIF3B	0		0		0		0		0		0		0		0		0		0		0		0		0		sp|P55884|EIF3B_HUMAN Eukaryotic translation initiation factor 3 subunit B OS=Homo sapiens OX=9606 GN=EIF3B PE=1 SV=3;sp|P55884-2|EIF3B_HUMAN Isoform 2 of Eukaryotic translation initiation factor 3 subunit B OS=Homo sapiens OX=9606 GN=EIF3B	2	26	26	26	18	13	19	15	19	16	12	15	12	16	16	16
P55957;P55957-2;P55957-3	P55957;P55957-2;P55957-3	2;2;1	2;2;1	2;2;1	BH3-interacting domain death agonist;BH3-interacting domain death agonist p15;BH3-interacting domain death agonist p13;BH3-interacting domain death agonist p11	BID	0		0		0		0		0		0		0		0		0		0		0		0		0		sp|P55957|BID_HUMAN BH3-interacting domain death agonist OS=Homo sapiens OX=9606 GN=BID PE=1 SV=1;sp|P55957-2|BID_HUMAN Isoform 2 of BH3-interacting domain death agonist OS=Homo sapiens OX=9606 GN=BID;sp|P55957-3|BID_HUMAN Isoform 3 of BH3-interacting doma	3	2	2	2	2	1	1	1	1	1	1	1	1	1	1	1
P56134;P56134-3;P56134-4;P56134-2	P56134;P56134-3;P56134-4;P56134-2	3;3;2;2	3;3;2;2	3;3;2;2	ATP synthase subunit f, mitochondrial	ATP5J2	0		0		0		0		0		0		0		0		0		0		0		0		0		sp|P56134|ATPK_HUMAN ATP synthase subunit f, mitochondrial OS=Homo sapiens OX=9606 GN=ATP5MF PE=1 SV=3;sp|P56134-3|ATPK_HUMAN Isoform 3 of ATP synthase subunit f, mitochondrial OS=Homo sapiens OX=9606 GN=ATP5MF;sp|P56134-4|ATPK_HUMAN Isoform 4 of ATP synth	4	3	3	3	1	2	2	1	2	2	1	0	0	0	0	0
P56182	P56182	2	2	2	Ribosomal RNA processing protein 1 homolog A	RRP1	0		0		0		0		0		0		0		0		0		0		0		0		0		sp|P56182|RRP1_HUMAN Ribosomal RNA processing protein 1 homolog A OS=Homo sapiens OX=9606 GN=RRP1 PE=1 SV=1	1	2	2	2	0	2	1	1	1	1	1	1	1	0	1	1
P56192;P56192-2	P56192;P56192-2	18;10	18;10	18;10	Methionine--tRNA ligase, cytoplasmic	MARS	0		0		0		0		0		0		0		0		0		0		0		0		0		sp|P56192|SYMC_HUMAN Methionine--tRNA ligase, cytoplasmic OS=Homo sapiens OX=9606 GN=MARS1 PE=1 SV=2;sp|P56192-2|SYMC_HUMAN Isoform 2 of Methionine--tRNA ligase, cytoplasmic OS=Homo sapiens OX=9606 GN=MARS1	2	18	18	18	10	13	8	12	12	11	7	6	6	5	4	4
P56211;P56211-2	P56211;P56211-2	3;2	3;2	3;2	cAMP-regulated phosphoprotein 19	ARPP19	0		0		0		0		0		0		0		0		0		0		0		0		0		sp|P56211|ARP19_HUMAN cAMP-regulated phosphoprotein 19 OS=Homo sapiens OX=9606 GN=ARPP19 PE=1 SV=2;sp|P56211-2|ARP19_HUMAN Isoform ARPP-16 of cAMP-regulated phosphoprotein 19 OS=Homo sapiens OX=9606 GN=ARPP19	2	3	3	3	2	0	0	2	2	1	0	0	0	0	0	0
P56377	P56377	1	1	1	AP-1 complex subunit sigma-2	AP1S2	0		0		0		0		0		0		0		0		0		0		0		0		0		sp|P56377|AP1S2_HUMAN AP-1 complex subunit sigma-2 OS=Homo sapiens OX=9606 GN=AP1S2 PE=1 SV=1	1	1	1	1	1	0	0	0	0	0	0	1	1	0	0	0
P56385	P56385	3	3	3	ATP synthase subunit e, mitochondrial	ATP5I	0		0		0		0		0		0		0		0		0		0		0		0		0		sp|P56385|ATP5I_HUMAN ATP synthase subunit e, mitochondrial OS=Homo sapiens OX=9606 GN=ATP5ME PE=1 SV=2	1	3	3	3	2	2	2	2	2	2	0	2	1	3	1	1
P56537;P56537-2	P56537;P56537-2	8;4	8;4	8;4	Eukaryotic translation initiation factor 6	EIF6	0		0		0		0		0		0		0		0		0		0		0		0		0		sp|P56537|IF6_HUMAN Eukaryotic translation initiation factor 6 OS=Homo sapiens OX=9606 GN=EIF6 PE=1 SV=1;sp|P56537-2|IF6_HUMAN Isoform 2 of Eukaryotic translation initiation factor 6 OS=Homo sapiens OX=9606 GN=EIF6	2	8	8	8	8	6	7	6	6	4	6	5	2	3	4	4
P56545;P56545-2;P56545-3	P56545;P56545-2;P56545-3	7;7;7	7;7;7	6;6;6	C-terminal-binding protein 2	CTBP2	0		0		0		0		0		0		0		0		0		0		0		0		0		sp|P56545|CTBP2_HUMAN C-terminal-binding protein 2 OS=Homo sapiens OX=9606 GN=CTBP2 PE=1 SV=1;sp|P56545-2|CTBP2_HUMAN Isoform 2 of C-terminal-binding protein 2 OS=Homo sapiens OX=9606 GN=CTBP2;sp|P56545-3|CTBP2_HUMAN Isoform 3 of C-terminal-binding protein	3	7	7	6	5	4	1	3	2	3	0	2	1	0	2	1
P56693;P56693-2;P48436;P57073	P56693;P56693-2	4;4;1;1	4;4;1;1	4;4;1;1	Transcription factor SOX-10	SOX10	0		0		0		0		0		0		0		0		0		0		0		0		0		sp|P56693|SOX10_HUMAN Transcription factor SOX-10 OS=Homo sapiens OX=9606 GN=SOX10 PE=1 SV=1;sp|P56693-2|SOX10_HUMAN Isoform 2 of Transcription factor SOX-10 OS=Homo sapiens OX=9606 GN=SOX10	4	4	4	4	1	1	2	2	4	2	0	0	0	0	0	0
P57088	P57088	2	2	2	Transmembrane protein 33	TMEM33	0		0		0		0		0		0		0		0		0		0		0		0		0		sp|P57088|TMM33_HUMAN Transmembrane protein 33 OS=Homo sapiens OX=9606 GN=TMEM33 PE=1 SV=2	1	2	2	2	1	0	1	1	2	2	2	2	1	1	2	2
P57105	P57105	2	2	2	Synaptojanin-2-binding protein	SYNJ2BP	0		0		0		0		0		0		0		0		0		0		0		0		0		sp|P57105|SYJ2B_HUMAN Synaptojanin-2-binding protein OS=Homo sapiens OX=9606 GN=SYNJ2BP PE=1 SV=2	1	2	2	2	1	1	0	1	0	1	0	1	0	0	0	0
P57678	P57678	5	5	5	Gem-associated protein 4	GEMIN4	0		0		0		0		0		0		0		0		0		0		0		0		0		sp|P57678|GEMI4_HUMAN Gem-associated protein 4 OS=Homo sapiens OX=9606 GN=GEMIN4 PE=1 SV=2	1	5	5	5	0	0	1	1	1	1	3	0	2	0	0	0
P57737;P57737-2;P57737-4;P57737-3	P57737;P57737-2;P57737-4;P57737-3	4;4;4;4	4;4;4;4	4;4;4;4	Coronin-7	CORO7	0		0		0		0		0		0		0		0		0		0		0		0		0		sp|P57737|CORO7_HUMAN Coronin-7 OS=Homo sapiens OX=9606 GN=CORO7 PE=1 SV=2;sp|P57737-2|CORO7_HUMAN Isoform 2 of Coronin-7 OS=Homo sapiens OX=9606 GN=CORO7;sp|P57737-4|CORO7_HUMAN Isoform 4 of Coronin-7 OS=Homo sapiens OX=9606 GN=CORO7;sp|P57737-3|CORO7_HUM	4	4	4	4	1	1	1	1	1	0	1	1	1	1	1	0
P57740;P57740-3;P57740-2	P57740;P57740-3;P57740-2	3;2;2	3;2;2	3;2;2	Nuclear pore complex protein Nup107	NUP107	0		0		0		0		0		0		0		0		0		0		0		0		0		sp|P57740|NU107_HUMAN Nuclear pore complex protein Nup107 OS=Homo sapiens OX=9606 GN=NUP107 PE=1 SV=1;sp|P57740-3|NU107_HUMAN Isoform 3 of Nuclear pore complex protein Nup107 OS=Homo sapiens OX=9606 GN=NUP107;sp|P57740-2|NU107_HUMAN Isoform 2 of Nuclear po	3	3	3	3	2	1	1	1	1	2	2	0	1	0	1	0
P57764	P57764	3	3	3	Gasdermin-D	GSDMD	0		0		0		0		0		0		0		0		0		0		0		0		0		sp|P57764|GSDMD_HUMAN Gasdermin-D OS=Homo sapiens OX=9606 GN=GSDMD PE=1 SV=1	1	3	3	3	2	1	1	1	1	2	0	1	1	2	0	0
P57772;P57772-2	P57772;P57772-2	3;2	3;2	3;2	Selenocysteine-specific elongation factor	EEFSEC	0		0		0		0		0		0		0		0		0		0		0		0		0		sp|P57772|SELB_HUMAN Selenocysteine-specific elongation factor OS=Homo sapiens OX=9606 GN=EEFSEC PE=1 SV=4;sp|P57772-2|SELB_HUMAN Isoform 2 of Selenocysteine-specific elongation factor OS=Homo sapiens OX=9606 GN=EEFSEC	2	3	3	3	1	1	1	1	0	0	1	1	0	0	1	1
P58107	P58107	5	1	1	Epiplakin	EPPK1	0		0		0		0		0		0		0		0		0		0		0		0		0		sp|P58107|EPIPL_HUMAN Epiplakin OS=Homo sapiens OX=9606 GN=EPPK1 PE=1 SV=3	1	5	1	1	5	3	3	5	3	5	0	0	1	1	1	1
P58546	P58546	5	5	5	Myotrophin	MTPN	0		0		0		0		0		0		0		0		0		0		0		0		0		sp|P58546|MTPN_HUMAN Myotrophin OS=Homo sapiens OX=9606 GN=MTPN PE=1 SV=2	1	5	5	5	5	4	4	4	4	4	2	3	2	4	4	4
P59998;P59998-3;P59998-2;P59998-4	P59998;P59998-3;P59998-2	5;4;4;2	5;4;4;2	5;4;4;2	Actin-related protein 2/3 complex subunit 4	ARPC4	0		0		0		0		0		0		0		0		0		0		0		0		0		sp|P59998|ARPC4_HUMAN Actin-related protein 2/3 complex subunit 4 OS=Homo sapiens OX=9606 GN=ARPC4 PE=1 SV=3;sp|P59998-3|ARPC4_HUMAN Isoform 3 of Actin-related protein 2/3 complex subunit 4 OS=Homo sapiens OX=9606 GN=ARPC4;sp|P59998-2|ARPC4_HUMAN Isoform 2	4	5	5	5	4	4	3	5	4	3	4	4	2	4	2	4
P60033	P60033	1	1	1	CD81 antigen	CD81	0		0		0		0		0		0		0		0		0		0		0		0		0		sp|P60033|CD81_HUMAN CD81 antigen OS=Homo sapiens OX=9606 GN=CD81 PE=1 SV=1	1	1	1	1	1	1	0	1	0	1	0	0	0	0	0	0
P60059	P60059	1	1	1	Protein transport protein Sec61 subunit gamma	SEC61G	0		0		0		0		0		0		0		0		0		0		0		0		0		sp|P60059|SC61G_HUMAN Protein transport protein Sec61 subunit gamma OS=Homo sapiens OX=9606 GN=SEC61G PE=1 SV=1	1	1	1	1	1	1	1	1	1	1	1	0	1	0	1	0
P60174;P60174-3;P60174-4	P60174;P60174-3;P60174-4	17;17;10	17;17;10	17;17;10	Triosephosphate isomerase	TPI1	0		0		0		0		0		0		0		0		0		0		0		0		0		sp|P60174|TPIS_HUMAN Triosephosphate isomerase OS=Homo sapiens OX=9606 GN=TPI1 PE=1 SV=4;sp|P60174-3|TPIS_HUMAN Isoform 2 of Triosephosphate isomerase OS=Homo sapiens OX=9606 GN=TPI1;sp|P60174-4|TPIS_HUMAN Isoform 3 of Triosephosphate isomerase OS=Homo sap	3	17	17	17	11	11	16	13	14	8	11	15	13	15	16	16
P60228	P60228	12	12	12	Eukaryotic translation initiation factor 3 subunit E	EIF3E	0		0		0		0		0		0		0		0		0		0		0		0		0		sp|P60228|EIF3E_HUMAN Eukaryotic translation initiation factor 3 subunit E OS=Homo sapiens OX=9606 GN=EIF3E PE=1 SV=1	1	12	12	12	5	6	6	6	6	4	5	6	3	6	2	5
[truncated: 1,672 more rows]
[truncated: 176 more columns]

## Sheet: Supplementary_table_2
Supplementary table 2: Proteins from A375 cell line assigned to clusters generated by by fuzzy c-means clustering (only proteins with membership score >= 0.7 are displayed).
[truncated: 415 more rows]

## Sheet: Supplementary_table_3
Supplementary table 3: Proteins from WM1366 cell line assigned to clusters generated by by fuzzy c-means clustering (only proteins with membership score >= 0.7 are displayed).
[truncated: 321 more rows]

[truncated: 7 more sheets: Supplementary_table_4, Supplementary_table_5, Supplementary_table_6, Supplementary_table_7, Supplementary_table_8, Supplementary_table_9, Supplementary_table_10]
